# Supplementary material for: Citation.js: a format-independent, modular bibliography tool for the browser and command line
Source: PeerJ Comput Sci. 2019 Aug 12;5:e214. doi: 10.7717/peerj-cs.214 (PMC7924481; doi:10.7717/peerj-cs.214)
Supplement: Table S1 [file peerj-cs-05-214-s001.xlsx]

## Sheet: Props
CSL-JSON		Poorly defined	Duplicate	Citation-specific	Duplicate by other publications	Duplicate by other non-publication entity	Wikidata (<0.4.4)	Wikidata	BibTeX	RIS	BibJSON	CFF	GitHub	npm	Google Books	Open Library
78		3	2	10	7	5	25	46	21	42	20	35	7	7	13	10
type	9						P31	P31	<Entry type>	TY	type	type	<'book'>	<'book'>	printType	<'book'>
id	1			x						ID
categories	0
language	4							P407.P218, P364.P218		LA		languages			language
journalAbbreviation	2		container-title-short					P1433.P1813		J2
shortTitle	1		title-short									abbreviation
author	9						P50 & P2093	P50 & P2093	author	AU, C4	author, reviewer	authors	contributors_url	author	authors	authors
collection-editor	1				collection + editor							editors-series
composer	1						P86	P86
container-author	1				container + author			P1433.P50, P1433.P2093
director	1						P57	P57
editor	5						P98	P98	editor	A2, ED	editor	editors
editorial-director	0
interviewer	0
illustrator	1						P110	P110
original-author	1				original + author			P629.P50 & P629.P2093
recipient	2							P1817				recipients
reviewed-author	3				reviewed + author			P921.P50, P921.P2093		AU	author
translator	2						P655	P655				translators
accessed	1			x								date-accessed, date-downloaded
container	0	description is literally "?"
event-date	1					event + date		P1433.P4745.P580 & P1433.P4745.P582
issued	9						P577	P577	date	DA, PY, Y2	date.issued, year	date-released, date-published, year & month	pushed_at	time[dist-tags.latest]	publishedDate	publish_date
original-date	2				original + date			P629.P577				year-original
submitted	1										dates.submitted
abstract	5									AB		abstract	description	description	description
annote	0			x
archive	1									DB
archive_location	0					archive + title
archive-place	0					archive + place
authority	0
call-number	1									CN
chapter-number	0
citation-number	0			x
citation-label	2			x					<Entry label>	LB
collection-number	1							P179#P1545
collection-title	4				collection + title			P179.P1476	series	T2, T3		collection-title
container-title	4				container + title		P1433	P1433	booktitle, journal	T2, T3, BT	journal.name
container-title-short	1				container + title-short			P1433.P1813
dimensions	2									C3					dimensions
DOI	5						P356	P356	doi	DO	doi, identifier (doi)	doi
edition	2						P393	P393		ET
event	2					event + title		P1433.P4745				conference
event-place	2					event + place		P1433.P4745.P276		CY
first-reference-note-number	0			x
genre	2	https://discourse.citationstyles.org/t/inconsistencies-with-genre-and-medium/1475					P136	P136		M3, C4
ISBN	7						P212, P957	P212, P957	isbn	SN	isbn, identifier (isbn)	isbn			industryIdentifiers	identifiers
ISSN	6						P236	P1433.P236	issn	SN	journal.issn	issn			industryIdentifiers
issue	5						P433	P433	issue, number	IS, C2	journal.issue	issue
jurisdiction	0
keyword	5							P921			keywords	keywords			categories	subjects_*
locator	0			x
medium	2	https://discourse.citationstyles.org/t/inconsistencies-with-genre-and-medium/1475								M3, C1, C5		medium
note	3			x					note	N1		notes
number	2									M1, SN, C7		number
number-of-pages	5						P1104	P1104	numpages			pages			pageCount	number_of_pages
number-of-volumes	3							P179.P527		NV		number-of-volumes
original-publisher	1				original + publisher			P629.P123
original-publisher-place	1				original + publisher-place	original + publisher + place		P629.P123.P740
original-title	2				oriignal + title			P629.P1476		TI, TT
page	5						P304	P304	pages	SP	journal.pages	start & end
page-first	3									SP	journal.firstpage	start
PMCID	5						P698	P698	pmcid	C2	pmcid, identifier (pmcid)	pmcid
PMID	3						P932	P932	pmid		pmid, identifier (pmid)
publisher	6					publisher + title	P123	P123	publisher		publisher(.name)	publisher			publisher	publishers
publisher-place	4					publisher + place	P291	P123.P740	address, location	CY, PP, C1						publish_places
references	1									OP
reviewed-title	2				reviewed + title			P921.P1476		RI
scale	2							P1752		M1
section	2									SE, C1		section
source	2			x				<'Wikidata'>		DP
status	2									C6		status
title	9						P1476, label	P1476, label	title	TI, TT	title	title	full_name	name	title	title
title-short	3									ST		abbreviation	name
URL	9						P953	P856, P953, P2699	url	UR	link	url	html_url	homepage	canonicalVolumeLink	url
version	4						P348	P348		ET		version		dist-tags.latest
volume	5						P478	P478	volume	VL	journal.volume	volume
year-suffix	0			x

## Sheet: Types
CSL-JSON	Wikidata	BibTeX	RIS	BibJSON	CFF	Google Books	Open Library
35	31	11	30	11	35	2	0
article	Q191067	article	JOUR	article	article
article-journal	Q13442814	article	JOUR	article	article
article-magazine	Q30070590	article	MGZN	article	magazine-article	MAGAZINE
article-newspaper	Q5707594	article	NEWS	article	newspaper-article
bill	Q686822		BILL		bill
book	Q571	book	BOOK	book	book	BOOK
broadcast	Q11578774		MPCT		film-broadcast
chapter	Q1980247	incollection	CHAP	incollection	serial
dataset	Q1172284		DATA		data
entry	Q10389811				catalogue
entry-dictionary	Q1580166		DICT		dictionary
entry-encyclopedia	Q17329259		ENCYC		encyclopedia
figure	Q178651		FIGURE		art
graphic			ART		art
interview	Q178651				sound-recording
legal_case	Q2334719		CASE		legal-case
legislation			LEGAL		legal-rule
manuscript	Q87167	unpublished	MANSCPT	unpublished	historical-work
map	Q4006		MAP		map
motion_picture	Q11424		MPCT		film-broadcast
musical_score	Q187947		MUSIC		music
pamphlet			PAMP		pamphlet
paper-conference	Q23927052	inproceedings	CONF	inproceedings	paper-conference
patent	Q253623	patent	PAT	patent	patent
personal_communication			PCOMM		personal-communication
post	Q7216866		ICOMM		serial
post-weblog	Q17928402		BLOG		blog
report	Q10870555	techreport	RPRT	techreport	report
review	Q265158				article
review-book	Q637866		BOOK		review-book
song	Q7366		MUSIC		sound-recording
speech	Q861911		SOUND		sound-recording
thesis	Q1266946	phdthesis	THES	phdthesis	thesis
treaty	Q131569				generic
webpage	Q36774				website
