# Supplementary material for: Citation.js: a format-independent, modular bibliography tool for the browser and command line
Source: PeerJ Comput Sci. 2019 Aug 12;5:e214. doi: 10.7717/peerj-cs.214 (PMC7924481; doi:10.7717/peerj-cs.214)
Supplement: Data S1 [file peerj-cs-05-214-s002.json]

{"citation-js":{"2016-10-10":0,"2016-10-11":0,"2016-10-12":0,"2016-10-13":0,"2016-10-14":0,"2016-10-15":0,"2016-10-16":0,"2016-10-17":0,"2016-10-18":0,"2016-10-19":0,"2016-10-20":0,"2016-10-21":0,"2016-10-22":0,"2016-10-23":0,"2016-10-24":0,"2016-10-25":0,"2016-10-26":0,"2016-10-27":234,"2016-10-28":46,"2016-10-29":9,"2016-10-30":3,"2016-10-31":6,"2016-11-01":0,"2016-11-02":0,"2016-11-03":0,"2016-11-04":12,"2016-11-05":0,"2016-11-06":0,"2016-11-07":0,"2016-11-08":1,"2016-11-09":0,"2016-11-10":9,"2016-11-11":1,"2016-11-12":0,"2016-11-13":0,"2016-11-14":0,"2016-11-15":9,"2016-11-16":1,"2016-11-17":2,"2016-11-18":9,"2016-11-19":0,"2016-11-20":27,"2016-11-21":3,"2016-11-22":2,"2016-11-23":11,"2016-11-24":0,"2016-11-25":11,"2016-11-26":0,"2016-11-27":0,"2016-11-28":10,"2016-11-29":0,"2016-11-30":0,"2016-12-01":1,"2016-12-02":0,"2016-12-03":1,"2016-12-04":1,"2016-12-05":0,"2016-12-06":21,"2016-12-07":0,"2016-12-08":1,"2016-12-09":10,"2016-12-10":0,"2016-12-11":0,"2016-12-12":10,"2016-12-13":1,"2016-12-14":10,"2016-12-15":0,"2016-12-16":0,"2016-12-17":0,"2016-12-18":0,"2016-12-19":0,"2016-12-20":2,"2016-12-21":0,"2016-12-22":12,"2016-12-23":0,"2016-12-24":3,"2016-12-25":0,"2016-12-26":1,"2016-12-27":1,"2016-12-28":36,"2016-12-29":3,"2016-12-30":2,"2016-12-31":78,"2017-01-01":3,"2017-01-02":4,"2017-01-03":47,"2017-01-04":4,"2017-01-05":19,"2017-01-06":4,"2017-01-07":0,"2017-01-08":0,"2017-01-09":3,"2017-01-10":0,"2017-01-11":0,"2017-01-12":0,"2017-01-13":14,"2017-01-14":0,"2017-01-15":14,"2017-01-16":0,"2017-01-17":0,"2017-01-18":2,"2017-01-19":1,"2017-01-20":0,"2017-01-21":1,"2017-01-22":0,"2017-01-23":0,"2017-01-24":0,"2017-01-25":0,"2017-01-26":14,"2017-01-27":14,"2017-01-28":0,"2017-01-29":1,"2017-01-30":0,"2017-01-31":55,"2017-02-01":5,"2017-02-02":1,"2017-02-03":2,"2017-02-04":0,"2017-02-05":1,"2017-02-06":0,"2017-02-07":1,"2017-02-08":0,"2017-02-09":2,"2017-02-10":0,"2017-02-11":0,"2017-02-12":0,"2017-02-13":0,"2017-02-14":1,"2017-02-15":15,"2017-02-16":0,"2017-02-17":15,"2017-02-18":2,"2017-02-19":1,"2017-02-20":0,"2017-02-21":1,"2017-02-22":1,"2017-02-23":1,"2017-02-24":2,"2017-02-25":0,"2017-02-26":5,"2017-02-27":0,"2017-02-28":1,"2017-03-01":1,"2017-03-02":16,"2017-03-03":0,"2017-03-04":0,"2017-03-05":0,"2017-03-06":1,"2017-03-07":0,"2017-03-08":2,"2017-03-09":1,"2017-03-10":2,"2017-03-11":15,"2017-03-12":0,"2017-03-13":62,"2017-03-14":130,"2017-03-15":3,"2017-03-16":3,"2017-03-17":3,"2017-03-18":0,"2017-03-19":0,"2017-03-20":22,"2017-03-21":5,"2017-03-22":1,"2017-03-23":4,"2017-03-24":4,"2017-03-25":3,"2017-03-26":21,"2017-03-27":0,"2017-03-28":36,"2017-03-29":38,"2017-03-30":1,"2017-03-31":20,"2017-04-01":1,"2017-04-02":1,"2017-04-03":4,"2017-04-04":1,"2017-04-05":20,"2017-04-06":0,"2017-04-07":1,"2017-04-08":74,"2017-04-09":3,"2017-04-10":21,"2017-04-11":2,"2017-04-12":1,"2017-04-13":0,"2017-04-14":1,"2017-04-15":3,"2017-04-16":0,"2017-04-17":0,"2017-04-18":0,"2017-04-19":19,"2017-04-20":2,"2017-04-21":19,"2017-04-22":0,"2017-04-23":0,"2017-04-24":0,"2017-04-25":19,"2017-04-26":3,"2017-04-27":0,"2017-04-28":1,"2017-04-29":0,"2017-04-30":85,"2017-05-01":11,"2017-05-02":5,"2017-05-03":6,"2017-05-04":8,"2017-05-05":36,"2017-05-06":4,"2017-05-07":4,"2017-05-08":59,"2017-05-09":7,"2017-05-10":2,"2017-05-11":2,"2017-05-12":5,"2017-05-13":0,"2017-05-14":1,"2017-05-15":49,"2017-05-16":2,"2017-05-17":23,"2017-05-18":80,"2017-05-19":29,"2017-05-20":0,"2017-05-21":0,"2017-05-22":90,"2017-05-23":95,"2017-05-24":3,"2017-05-25":0,"2017-05-26":1,"2017-05-27":0,"2017-05-28":0,"2017-05-29":1,"2017-05-30":2,"2017-05-31":7,"2017-06-01":1,"2017-06-02":4,"2017-06-03":127,"2017-06-04":25,"2017-06-05":5,"2017-06-06":30,"2017-06-07":0,"2017-06-08":7,"2017-06-09":3,"2017-06-10":0,"2017-06-11":0,"2017-06-12":1,"2017-06-13":2,"2017-06-14":0,"2017-06-15":1,"2017-06-16":2,"2017-06-17":1,"2017-06-18":0,"2017-06-19":1,"2017-06-20":0,"2017-06-21":0,"2017-06-22":1,"2017-06-23":2,"2017-06-24":0,"2017-06-25":0,"2017-06-26":0,"2017-06-27":1,"2017-06-28":0,"2017-06-29":0,"2017-06-30":0,"2017-07-01":0,"2017-07-02":0,"2017-07-03":3,"2017-07-04":0,"2017-07-05":24,"2017-07-06":87,"2017-07-07":7,"2017-07-08":52,"2017-07-09":0,"2017-07-10":3,"2017-07-11":1,"2017-07-12":0,"2017-07-13":45,"2017-07-14":10,"2017-07-15":55,"2017-07-16":1,"2017-07-17":29,"2017-07-18":0,"2017-07-19":2,"2017-07-20":2,"2017-07-21":28,"2017-07-22":127,"2017-07-23":43,"2017-07-24":38,"2017-07-25":23,"2017-07-26":10,"2017-07-27":39,"2017-07-28":150,"2017-07-29":42,"2017-07-30":8,"2017-07-31":18,"2017-08-01":144,"2017-08-02":70,"2017-08-03":43,"2017-08-04":34,"2017-08-05":32,"2017-08-06":38,"2017-08-07":13,"2017-08-08":17,"2017-08-09":54,"2017-08-10":12,"2017-08-11":19,"2017-08-12":15,"2017-08-13":4,"2017-08-14":13,"2017-08-15":38,"2017-08-16":41,"2017-08-17":6,"2017-08-18":1,"2017-08-19":3,"2017-08-20":34,"2017-08-21":14,"2017-08-22":201,"2017-08-23":42,"2017-08-24":80,"2017-08-25":234,"2017-08-26":67,"2017-08-27":16,"2017-08-28":17,"2017-08-29":13,"2017-08-30":9,"2017-08-31":0,"2017-09-01":3,"2017-09-02":31,"2017-09-03":117,"2017-09-04":68,"2017-09-05":11,"2017-09-06":18,"2017-09-07":4,"2017-09-08":8,"2017-09-09":0,"2017-09-10":85,"2017-09-11":74,"2017-09-12":172,"2017-09-13":42,"2017-09-14":5,"2017-09-15":4,"2017-09-16":6,"2017-09-17":46,"2017-09-18":7,"2017-09-19":37,"2017-09-20":41,"2017-09-21":1,"2017-09-22":4,"2017-09-23":21,"2017-09-24":4,"2017-09-25":37,"2017-09-26":72,"2017-09-27":36,"2017-09-28":75,"2017-09-29":35,"2017-09-30":35,"2017-10-01":2,"2017-10-02":78,"2017-10-03":17,"2017-10-04":1,"2017-10-05":35,"2017-10-06":0,"2017-10-07":37,"2017-10-08":38,"2017-10-09":37,"2017-10-10":17,"2017-10-11":44,"2017-10-12":73,"2017-10-13":1,"2017-10-14":0,"2017-10-15":58,"2017-10-16":6,"2017-10-17":12,"2017-10-18":48,"2017-10-19":77,"2017-10-20":5,"2017-10-21":0,"2017-10-22":161,"2017-10-23":15,"2017-10-24":18,"2017-10-25":1,"2017-10-26":1,"2017-10-27":4,"2017-10-28":14,"2017-10-29":40,"2017-10-30":4,"2017-10-31":5,"2017-11-01":39,"2017-11-02":10,"2017-11-03":13,"2017-11-04":4,"2017-11-05":6,"2017-11-06":8,"2017-11-07":5,"2017-11-08":6,"2017-11-09":2,"2017-11-10":16,"2017-11-11":23,"2017-11-12":7,"2017-11-13":1,"2017-11-14":2,"2017-11-15":1,"2017-11-16":3,"2017-11-17":2,"2017-11-18":5,"2017-11-19":4,"2017-11-20":4,"2017-11-21":4,"2017-11-22":41,"2017-11-23":1,"2017-11-24":12,"2017-11-25":1,"2017-11-26":56,"2017-11-27":14,"2017-11-28":24,"2017-11-29":15,"2017-11-30":5,"2017-12-01":52,"2017-12-02":36,"2017-12-03":1,"2017-12-04":43,"2017-12-05":5,"2017-12-06":74,"2017-12-07":12,"2017-12-08":38,"2017-12-09":36,"2017-12-10":4,"2017-12-11":25,"2017-12-12":79,"2017-12-13":8,"2017-12-14":4,"2017-12-15":1,"2017-12-16":2,"2017-12-17":13,"2017-12-18":9,"2017-12-19":10,"2017-12-20":42,"2017-12-21":5,"2017-12-22":49,"2017-12-23":3,"2017-12-24":4,"2017-12-25":4,"2017-12-26":45,"2017-12-27":7,"2017-12-28":81,"2017-12-29":5,"2017-12-30":1,"2017-12-31":50,"2018-01-01":6,"2018-01-02":18,"2018-01-03":19,"2018-01-04":17,"2018-01-05":58,"2018-01-06":86,"2018-01-07":5,"2018-01-08":11,"2018-01-09":44,"2018-01-10":11,"2018-01-11":2,"2018-01-12":6,"2018-01-13":3,"2018-01-14":3,"2018-01-15":48,"2018-01-16":10,"2018-01-17":2,"2018-01-18":1,"2018-01-19":42,"2018-01-20":7,"2018-01-21":3,"2018-01-22":47,"2018-01-23":7,"2018-01-24":10,"2018-01-25":3,"2018-01-26":44,"2018-01-27":2,"2018-01-28":4,"2018-01-29":12,"2018-01-30":2,"2018-01-31":49,"2018-02-01":6,"2018-02-02":2,"2018-02-03":2,"2018-02-04":41,"2018-02-05":31,"2018-02-06":13,"2018-02-07":37,"2018-02-08":78,"2018-02-09":5,"2018-02-10":3,"2018-02-11":7,"2018-02-12":14,"2018-02-13":17,"2018-02-14":5,"2018-02-15":20,"2018-02-16":8,"2018-02-17":37,"2018-02-18":54,"2018-02-19":28,"2018-02-20":63,"2018-02-21":47,"2018-02-22":8,"2018-02-23":6,"2018-02-24":38,"2018-02-25":19,"2018-02-26":14,"2018-02-27":28,"2018-02-28":45,"2018-03-01":2,"2018-03-02":43,"2018-03-03":1,"2018-03-04":8,"2018-03-05":16,"2018-03-06":50,"2018-03-07":19,"2018-03-08":44,"2018-03-09":79,"2018-03-10":34,"2018-03-11":45,"2018-03-12":25,"2018-03-13":10,"2018-03-14":44,"2018-03-15":3,"2018-03-16":49,"2018-03-17":47,"2018-03-18":4,"2018-03-19":54,"2018-03-20":29,"2018-03-21":8,"2018-03-22":3,"2018-03-23":8,"2018-03-24":3,"2018-03-25":13,"2018-03-26":29,"2018-03-27":71,"2018-03-28":9,"2018-03-29":9,"2018-03-30":10,"2018-03-31":82,"2018-04-01":2,"2018-04-02":41,"2018-04-03":7,"2018-04-04":2,"2018-04-05":30,"2018-04-06":2,"2018-04-07":3,"2018-04-08":4,"2018-04-09":12,"2018-04-10":9,"2018-04-11":11,"2018-04-12":3,"2018-04-13":10,"2018-04-14":4,"2018-04-15":7,"2018-04-16":52,"2018-04-17":13,"2018-04-18":18,"2018-04-19":23,"2018-04-20":6,"2018-04-21":6,"2018-04-22":6,"2018-04-23":10,"2018-04-24":13,"2018-04-25":41,"2018-04-26":11,"2018-04-27":6,"2018-04-28":43,"2018-04-29":7,"2018-04-30":7,"2018-05-01":16,"2018-05-02":40,"2018-05-03":5,"2018-05-04":7,"2018-05-05":1,"2018-05-06":15,"2018-05-07":46,"2018-05-08":82,"2018-05-09":20,"2018-05-10":50,"2018-05-11":59,"2018-05-12":116,"2018-05-13":9,"2018-05-14":19,"2018-05-15":16,"2018-05-16":17,"2018-05-17":7,"2018-05-18":57,"2018-05-19":2,"2018-05-20":88,"2018-05-21":873,"2018-05-22":781,"2018-05-23":9,"2018-05-24":52,"2018-05-25":51,"2018-05-26":9,"2018-05-27":10,"2018-05-28":18,"2018-05-29":24,"2018-05-30":23,"2018-05-31":38,"2018-06-01":49,"2018-06-02":34,"2018-06-03":94,"2018-06-04":68,"2018-06-05":63,"2018-06-06":31,"2018-06-07":87,"2018-06-08":108,"2018-06-09":32,"2018-06-10":28,"2018-06-11":37,"2018-06-12":50,"2018-06-13":40,"2018-06-14":33,"2018-06-15":33,"2018-06-16":12,"2018-06-17":9,"2018-06-18":33,"2018-06-19":49,"2018-06-20":24,"2018-06-21":36,"2018-06-22":31,"2018-06-23":16,"2018-06-24":16,"2018-06-25":24,"2018-06-26":40,"2018-06-27":25,"2018-06-28":21,"2018-06-29":13,"2018-06-30":66,"2018-07-01":141,"2018-07-02":60,"2018-07-03":45,"2018-07-04":40,"2018-07-05":56,"2018-07-06":138,"2018-07-07":16,"2018-07-08":8,"2018-07-09":69,"2018-07-10":54,"2018-07-11":96,"2018-07-12":175,"2018-07-13":41,"2018-07-14":38,"2018-07-15":14,"2018-07-16":68,"2018-07-17":63,"2018-07-18":88,"2018-07-19":72,"2018-07-20":81,"2018-07-21":10,"2018-07-22":51,"2018-07-23":55,"2018-07-24":142,"2018-07-25":49,"2018-07-26":55,"2018-07-27":41,"2018-07-28":17,"2018-07-29":8,"2018-07-30":128,"2018-07-31":39,"2018-08-01":26,"2018-08-02":49,"2018-08-03":29,"2018-08-04":12,"2018-08-05":8,"2018-08-06":50,"2018-08-07":51,"2018-08-08":105,"2018-08-09":90,"2018-08-10":54,"2018-08-11":15,"2018-08-12":8,"2018-08-13":59,"2018-08-14":49,"2018-08-15":28,"2018-08-16":80,"2018-08-17":40,"2018-08-18":60,"2018-08-19":7,"2018-08-20":48,"2018-08-21":59,"2018-08-22":34,"2018-08-23":50,"2018-08-24":26,"2018-08-25":8,"2018-08-26":31,"2018-08-27":47,"2018-08-28":125,"2018-08-29":56,"2018-08-30":61,"2018-08-31":32,"2018-09-01":15,"2018-09-02":15,"2018-09-03":78,"2018-09-04":72,"2018-09-05":51,"2018-09-06":33,"2018-09-07":26,"2018-09-08":5,"2018-09-09":24,"2018-09-10":49,"2018-09-11":148,"2018-09-12":98,"2018-09-13":98,"2018-09-14":76,"2018-09-15":15,"2018-09-16":16,"2018-09-17":33,"2018-09-18":88,"2018-09-19":35,"2018-09-20":57,"2018-09-21":23,"2018-09-22":22,"2018-09-23":11,"2018-09-24":48,"2018-09-25":40,"2018-09-26":46,"2018-09-27":44,"2018-09-28":23,"2018-09-29":33,"2018-09-30":33,"2018-10-01":58,"2018-10-02":27,"2018-10-03":32,"2018-10-04":33,"2018-10-05":19,"2018-10-06":17,"2018-10-07":16,"2018-10-08":21,"2018-10-09":39,"2018-10-10":68,"2018-10-11":32,"2018-10-12":89,"2018-10-13":7,"2018-10-14":58,"2018-10-15":31,"2018-10-16":51,"2018-10-17":59,"2018-10-18":38,"2018-10-19":36,"2018-10-20":8,"2018-10-21":18,"2018-10-22":19,"2018-10-23":38,"2018-10-24":38,"2018-10-25":47,"2018-10-26":28,"2018-10-27":5,"2018-10-28":7,"2018-10-29":32,"2018-10-30":28,"2018-10-31":20,"2018-11-01":8,"2018-11-02":51,"2018-11-03":112,"2018-11-04":14,"2018-11-05":71,"2018-11-06":44,"2018-11-07":39,"2018-11-08":44,"2018-11-09":24,"2018-11-10":40,"2018-11-11":23,"2018-11-12":75,"2018-11-13":37,"2018-11-14":31,"2018-11-15":26,"2018-11-16":17,"2018-11-17":12,"2018-11-18":7,"2018-11-19":18,"2018-11-20":23,"2018-11-21":27,"2018-11-22":15,"2018-11-23":14,"2018-11-24":11,"2018-11-25":8,"2018-11-26":23,"2018-11-27":32,"2018-11-28":41,"2018-11-29":109,"2018-11-30":80,"2018-12-01":61,"2018-12-02":6,"2018-12-03":32,"2018-12-04":35,"2018-12-05":68,"2018-12-06":38,"2018-12-07":19,"2018-12-08":20,"2018-12-09":63,"2018-12-10":30,"2018-12-11":80,"2018-12-12":31,"2018-12-13":22,"2018-12-14":29,"2018-12-15":16,"2018-12-16":6,"2018-12-17":12,"2018-12-18":35,"2018-12-19":31,"2018-12-20":26,"2018-12-21":41,"2018-12-22":8,"2018-12-23":13,"2018-12-24":11,"2018-12-25":7,"2018-12-26":15,"2018-12-27":113,"2018-12-28":106,"2018-12-29":10,"2018-12-30":5,"2018-12-31":11,"2019-01-01":67,"2019-01-02":117,"2019-01-03":18,"2019-01-04":31,"2019-01-05":11,"2019-01-06":9,"2019-01-07":33,"2019-01-08":36,"2019-01-09":31,"2019-01-10":87,"2019-01-11":24,"2019-01-12":5,"2019-01-13":10,"2019-01-14":37,"2019-01-15":91,"2019-01-16":36,"2019-01-17":36,"2019-01-18":12,"2019-01-19":23,"2019-01-20":22,"2019-01-21":57,"2019-01-22":25,"2019-01-23":34,"2019-01-24":17,"2019-01-25":10,"2019-01-26":12,"2019-01-27":61,"2019-01-28":8,"2019-01-29":21,"2019-01-30":28,"2019-01-31":23,"2019-02-01":18,"2019-02-02":49,"2019-02-03":65,"2019-02-04":56,"2019-02-05":65,"2019-02-06":71,"2019-02-07":60,"2019-02-08":28,"2019-02-09":2,"2019-02-10":16,"2019-02-11":47,"2019-02-12":52,"2019-02-13":25,"2019-02-14":90,"2019-02-15":48,"2019-02-16":10,"2019-02-17":33,"2019-02-18":17,"2019-02-19":23,"2019-02-20":34,"2019-02-21":26,"2019-02-22":14,"2019-02-23":5,"2019-02-24":10,"2019-02-25":38,"2019-02-26":56,"2019-02-27":53,"2019-02-28":14,"2019-03-01":14,"2019-03-02":12,"2019-03-03":11,"2019-03-04":16,"2019-03-05":18,"2019-03-06":40,"2019-03-07":38,"2019-03-08":17,"2019-03-09":14,"2019-03-10":14,"2019-03-11":61,"2019-03-12":63,"2019-03-13":83,"2019-03-14":74,"2019-03-15":67,"2019-03-16":38,"2019-03-17":137,"2019-03-18":127,"2019-03-19":28,"2019-03-20":43,"2019-03-21":50,"2019-03-22":38,"2019-03-23":13,"2019-03-24":11,"2019-03-25":137,"2019-03-26":59,"2019-03-27":35,"2019-03-28":24,"2019-03-29":27,"2019-03-30":8,"2019-03-31":62,"2019-04-01":106,"2019-04-02":38,"2019-04-03":112,"2019-04-04":131,"2019-04-05":20,"2019-04-06":50,"2019-04-07":11,"2019-04-08":23,"2019-04-09":23,"2019-04-10":149,"2019-04-11":125,"2019-04-12":46,"2019-04-13":77,"2019-04-14":106,"2019-04-15":48,"2019-04-16":34,"2019-04-17":119,"2019-04-18":36,"2019-04-19":17,"2019-04-20":13,"2019-04-21":19,"2019-04-22":30,"2019-04-23":24,"2019-04-24":78,"2019-04-25":116,"2019-04-26":167}}
