# Supplementary material for: Citation.js: a format-independent, modular bibliography tool for the browser and command line
Source: PeerJ Comput Sci. 2019 Aug 12;5:e214. doi: 10.7717/peerj-cs.214 (PMC7924481; doi:10.7717/peerj-cs.214)
Supplement: Data S2 [file peerj-cs-05-214-s003.json]

[{"pid":23974,"tid":27861,"ts":214676026876,"ph":"X","cat":"toplevel","name":"ThreadControllerImpl::RunTask","args":{"src_file":"../../base/trace_event/trace_log.cc","src_func":"SetEnabled"},"dur":53,"tdur":53,"tts":137213},
{"pid":23974,"tid":27861,"ts":214676026946,"ph":"X","cat":"toplevel","name":"ThreadControllerImpl::RunTask","args":{"src_file":"../../base/trace_event/trace_log.cc","src_func":"SetEnabled"},"dur":47,"tdur":46,"tts":137283},
{"pid":23974,"tid":27861,"ts":214676026961,"ph":"S","cat":"toplevel","name":"RendererProcessType","args":{},"tts":137299,"id":"0xafbf31a2728f0899"},
{"pid":23974,"tid":27861,"ts":214676026961,"ph":"T","cat":"toplevel","name":"RendererProcessType","args":{"step":"normal"},"tts":137304,"id":"0xafbf31a2728f0899"},
{"pid":23974,"tid":27861,"ts":214676026973,"ph":"S","cat":"toplevel","name":"RendererVisibility","args":{},"tts":137310,"id":"0xafbf31a2728f0899"},
{"pid":23974,"tid":27861,"ts":214676026973,"ph":"T","cat":"toplevel","name":"RendererVisibility","args":{"step":"renderer_visible"},"tts":137314,"id":"0xafbf31a2728f0899"},
{"pid":23974,"tid":27861,"ts":214676026982,"ph":"S","cat":"toplevel","name":"RendererAudioState","args":{},"tts":137319,"id":"0xafbf31a2728f0899"},
{"pid":23974,"tid":27861,"ts":214676026982,"ph":"T","cat":"toplevel","name":"RendererAudioState","args":{"step":"silent"},"tts":137323,"id":"0xafbf31a2728f0899"},
{"pid":23974,"tid":27861,"ts":214676027007,"ph":"X","cat":"toplevel","name":"ThreadControllerImpl::RunTask","args":{"src_file":"../../base/trace_event/trace_log.cc","src_func":"SetEnabled"},"dur":5,"tdur":5,"tts":137343},
{"pid":23974,"tid":27861,"ts":214676028588,"ph":"X","cat":"toplevel","name":"MessageLoop::RunTask","args":{"src_file":"../../base/task/sequence_manager/thread_controller_impl.cc","src_func":"ScheduleWork"},"dur":169,"tdur":169,"tts":137415},
{"pid":23974,"tid":27861,"ts":214676028620,"ph":"X","cat":"toplevel","name":"ThreadControllerImpl::RunTask","args":{"src_file":"../../ipc/ipc_mojo_bootstrap.cc","src_func":"Accept"},"dur":106,"tdur":108,"tts":137445},
{"pid":23974,"tid":27861,"ts":214676030459,"ph":"X","cat":"toplevel","name":"MessageLoop::RunTask","args":{"src_file":"../../base/task/sequence_manager/thread_controller_impl.cc","src_func":"ScheduleWork"},"dur":251,"tdur":250,"tts":137654},
{"pid":23974,"tid":27861,"ts":214676030493,"ph":"X","cat":"toplevel","name":"ThreadControllerImpl::RunTask","args":{"src_file":"../../ipc/ipc_channel_proxy.cc","src_func":"OnMessageReceivedNoFilter"},"dur":42,"tdur":43,"tts":137687},
{"pid":23974,"tid":27861,"ts":214676030574,"ph":"X","cat":"toplevel","name":"ThreadControllerImpl::RunTask","args":{"src_file":"../../ipc/ipc_channel_proxy.cc","src_func":"OnMessageReceivedNoFilter"},"dur":118,"tdur":118,"tts":137768},
{"pid":23974,"tid":27861,"ts":214676030617,"ph":"X","cat":"devtools.timeline","name":"EventDispatch","args":{"data":{"type":"beforeunload"}},"dur":5,"tdur":4,"tts":137811},
{"pid":23974,"tid":27861,"ts":214676035374,"ph":"X","cat":"toplevel","name":"MessageLoop::RunTask","args":{"src_file":"../../base/task/sequence_manager/thread_controller_impl.cc","src_func":"ScheduleWork"},"dur":207,"tdur":207,"tts":137959},
{"pid":23974,"tid":27861,"ts":214676035399,"ph":"X","cat":"toplevel","name":"ThreadControllerImpl::RunTask","args":{"src_file":"../../ipc/ipc_mojo_bootstrap.cc","src_func":"Accept"},"dur":19,"tdur":18,"tts":137984},
{"pid":23974,"tid":27861,"ts":214676035444,"ph":"X","cat":"toplevel","name":"ThreadControllerImpl::RunTask","args":{"src_file":"../../ipc/ipc_channel_proxy.cc","src_func":"OnAssociatedInterfaceRequest"},"dur":35,"tdur":35,"tts":138029},
{"pid":23974,"tid":27861,"ts":214676035497,"ph":"X","cat":"toplevel","name":"ThreadControllerImpl::RunTask","args":{"src_file":"../../ipc/ipc_mojo_bootstrap.cc","src_func":"Accept"},"dur":23,"tdur":23,"tts":138082},
{"pid":23974,"tid":27861,"ts":214676035535,"ph":"X","cat":"toplevel","name":"ThreadControllerImpl::RunTask","args":{"src_file":"../../ipc/ipc_mojo_bootstrap.cc","src_func":"NotifyEndpointOfError"},"dur":34,"tdur":33,"tts":138121},
{"pid":23974,"tid":27861,"ts":214676036547,"ph":"X","cat":"toplevel","name":"MessageLoop::RunTask","args":{"src_file":"../../base/task/sequence_manager/thread_controller_impl.cc","src_func":"ScheduleWork"},"dur":28134,"tdur":28068,"tts":138203},
{"pid":23974,"tid":27861,"ts":214676036590,"ph":"X","cat":"toplevel","name":"ThreadControllerImpl::RunTask","args":{"src_file":"../../ipc/ipc_mojo_bootstrap.cc","src_func":"Accept"},"dur":1055,"tdur":1054,"tts":138245},
{"pid":23974,"tid":27861,"ts":214676037022,"ph":"I","cat":"devtools.timeline","name":"FrameStartedLoading","args":{"frame":"6F0294D01EA739094C53A85A726ECFA0"},"tts":138677,"s":"t"},
{"pid":23974,"tid":27861,"ts":214676030673,"ph":"R","cat":"blink.user_timing","name":"navigationStart","args":{"frame":"6F0294D01EA739094C53A85A726ECFA0","data":{"documentLoaderURL":"http://localhost/~larsgw/Citation/dev/profiler.html","isLoadingMainFrame":true,"navigationId":"44089E050CD9678B648E6742CDAA6B44"}},"tts":138754},
{"pid":23974,"tid":27861,"ts":214676031980,"ph":"R","cat":"blink.user_timing","name":"fetchStart","args":{"frame":"6F0294D01EA739094C53A85A726ECFA0"},"tts":138761},
{"pid":23974,"tid":27861,"ts":214676037297,"ph":"B","cat":"devtools.timeline","name":"PlatformResourceSendRequest","args":{"data":{"id":"4"}},"tts":138952},
{"pid":23974,"tid":27861,"ts":214676037319,"ph":"I","cat":"devtools.timeline","name":"ResourceSendRequest","args":{"data":{"requestId":"44089E050CD9678B648E6742CDAA6B44","frame":"6F0294D01EA739094C53A85A726ECFA0","url":"http://localhost/~larsgw/Citation/dev/profiler.html","requestMethod":"GET","priority":"VeryHigh"}},"tts":138973,"s":"t"},
{"pid":23974,"tid":27861,"ts":214676037336,"ph":"E","cat":"devtools.timeline","name":"PlatformResourceSendRequest","args":{},"tts":138990},
{"pid":23974,"tid":27861,"ts":214676033371,"ph":"R","cat":"blink.user_timing","name":"requestStart","args":{},"tts":139060},
{"pid":23974,"tid":27861,"ts":214676037477,"ph":"I","cat":"devtools.timeline","name":"ResourceReceiveResponse","args":{"data":{"requestId":"44089E050CD9678B648E6742CDAA6B44","frame":"6F0294D01EA739094C53A85A726ECFA0","statusCode":200,"mimeType":"text/html","encodedDataLength":335,"fromCache":false,"fromServiceWorker":false,"timing":{"requestTime":214676.032606,"proxyStart":-1,"proxyEnd":-1,"dnsStart":-1,"dnsEnd":-1,"connectStart":-1,"connectEnd":-1,"sslStart":-1,"sslEnd":-1,"workerStart":-1,"workerReady":-1,"sendStart":0.765,"sendEnd":0.846,"receiveHeadersEnd":1.44,"pushStart":0,"pushEnd":0}}},"tts":139131,"s":"t"},
{"pid":23974,"tid":27861,"ts":214676037734,"ph":"X","cat":"toplevel","name":"ThreadControllerImpl::RunTask","args":{"src_file":"../../content/renderer/loader/tracked_child_url_loader_factory_bundle.cc","src_func":"AddObserverOnMainThread"},"dur":6,"tdur":6,"tts":139388},
{"pid":23974,"tid":27861,"ts":214676037755,"ph":"X","cat":"toplevel","name":"ThreadControllerImpl::RunTask","args":{"src_file":"../../mojo/public/cpp/system/simple_watcher.cc","src_func":"ArmOrNotify"},"dur":26713,"tdur":26649,"tts":139409},
{"pid":23974,"tid":27861,"ts":214676037848,"ph":"I","cat":"devtools.timeline","name":"ResourceReceivedData","args":{"data":{"requestId":"44089E050CD9678B648E6742CDAA6B44","frame":"6F0294D01EA739094C53A85A726ECFA0","encodedDataLength":165}},"tts":139502,"s":"t"},
{"pid":23974,"tid":27861,"ts":214676037940,"ph":"X","cat":"devtools.timeline","name":"EventDispatch","args":{"data":{"type":"pagehide"}},"dur":6,"tdur":7,"tts":139594},
{"pid":23974,"tid":27861,"ts":214676037967,"ph":"X","cat":"devtools.timeline","name":"EventDispatch","args":{"data":{"type":"visibilitychange"}},"dur":6,"tdur":6,"tts":139621},
{"pid":23974,"tid":27861,"ts":214676037981,"ph":"X","cat":"devtools.timeline","name":"EventDispatch","args":{"data":{"type":"webkitvisibilitychange"}},"dur":5,"tdur":5,"tts":139635},
{"pid":23974,"tid":27861,"ts":214676038089,"ph":"R","cat":"blink.user_timing","name":"unloadEventStart","args":{"frame":"6F0294D01EA739094C53A85A726ECFA0"},"tts":139745},
{"pid":23974,"tid":27861,"ts":214676038098,"ph":"X","cat":"devtools.timeline","name":"EventDispatch","args":{"data":{"type":"unload"}},"dur":4,"tdur":4,"tts":139752},
{"pid":23974,"tid":27861,"ts":214676038104,"ph":"R","cat":"blink.user_timing","name":"unloadEventEnd","args":{"frame":"6F0294D01EA739094C53A85A726ECFA0"},"tts":139759},
{"pid":23974,"tid":27861,"ts":214676038420,"ph":"D","cat":"disabled-by-default-devtools.timeline","name":"layerId","args":{},"tts":140075,"id":"0x7"},
{"pid":23974,"tid":27861,"ts":214676038439,"ph":"D","cat":"disabled-by-default-devtools.timeline","name":"layerId","args":{},"tts":140094,"id":"0x8"},
{"pid":23974,"tid":27861,"ts":214676038468,"ph":"D","cat":"disabled-by-default-devtools.timeline","name":"layerId","args":{},"tts":140122,"id":"0x6"},
{"pid":23974,"tid":27861,"ts":214676041828,"ph":"P","cat":"disabled-by-default-v8.cpu_profiler","name":"Profile","args":{"data":{"startTime":214676041820}},"tts":143484,"id":"0x1"},
{"pid":23974,"tid":27861,"ts":214676063243,"ph":"R","cat":"blink.user_timing,rail","name":"domLoading","args":{"frame":"6F0294D01EA739094C53A85A726ECFA0"},"tts":164836},
{"pid":23974,"tid":27861,"ts":214676063368,"ph":"X","cat":"devtools.timeline","name":"EventDispatch","args":{"data":{"type":"readystatechange"}},"dur":8,"tdur":8,"tts":164958},
{"pid":23974,"tid":27861,"ts":214676064035,"ph":"X","cat":"devtools.timeline","name":"CommitLoad","args":{"data":{"isMainFrame":true,"page":"6F0294D01EA739094C53A85A726ECFA0","frame":"6F0294D01EA739094C53A85A726ECFA0","url":"http://localhost/~larsgw/Citation/dev/profiler.html","name":""}},"dur":38,"tdur":39,"tts":165625},
{"pid":23974,"tid":27861,"ts":214676064387,"ph":"I","cat":"devtools.timeline","name":"ResourceFinish","args":{"data":{"requestId":"44089E050CD9678B648E6742CDAA6B44","didFail":false,"encodedDataLength":458,"decodedBodyLength":165,"finishTime":214676.036168}},"tts":165978,"s":"t"},
{"pid":23974,"tid":27861,"ts":214676036168,"ph":"R","cat":"blink.user_timing","name":"responseEnd","args":{"frame":"6F0294D01EA739094C53A85A726ECFA0"},"tts":166028},
{"pid":23974,"tid":27861,"ts":214676064670,"ph":"X","cat":"toplevel","name":"ThreadControllerImpl::RunTask","args":{"src_file":"../../ipc/ipc_mojo_bootstrap.cc","src_func":"NotifyEndpointOfError"},"dur":4,"tdur":4,"tts":166260},
{"pid":23974,"tid":27861,"ts":214676064683,"ph":"X","cat":"toplevel","name":"MessageLoop::RunTask","args":{"src_file":"../../base/task/sequence_manager/thread_controller_impl.cc","src_func":"DoWork"},"dur":76,"tdur":76,"tts":166273},
{"pid":23974,"tid":27861,"ts":214676064688,"ph":"X","cat":"toplevel","name":"ThreadControllerImpl::RunTask","args":{"src_file":"../../extensions/renderer/script_context_set.cc","src_func":"Remove"},"dur":25,"tdur":24,"tts":166279},
{"pid":23974,"tid":27861,"ts":214676064724,"ph":"X","cat":"toplevel","name":"ThreadControllerImpl::RunTask","args":{"src_file":"../../mojo/public/cpp/system/simple_watcher.cc","src_func":"Notify"},"dur":15,"tdur":15,"tts":166314},
{"pid":23974,"tid":27861,"ts":214676064745,"ph":"X","cat":"toplevel","name":"ThreadControllerImpl::RunTask","args":{"src_file":"../../mojo/public/cpp/system/simple_watcher.cc","src_func":"Notify"},"dur":3,"tdur":3,"tts":166335},
{"pid":23974,"tid":27861,"ts":214676064753,"ph":"X","cat":"toplevel","name":"ThreadControllerImpl::RunTask","args":{"src_file":"../../mojo/public/cpp/system/simple_watcher.cc","src_func":"Notify"},"dur":3,"tdur":3,"tts":166343},
{"pid":23974,"tid":27861,"ts":214676064761,"ph":"X","cat":"toplevel","name":"MessageLoop::RunTask","args":{"src_file":"../../base/task/sequence_manager/thread_controller_impl.cc","src_func":"DoWork"},"dur":113,"tdur":113,"tts":166351},
{"pid":23974,"tid":27861,"ts":214676064765,"ph":"X","cat":"toplevel","name":"ThreadControllerImpl::RunTask","args":{"src_file":"../../mojo/public/cpp/system/simple_watcher.cc","src_func":"Notify"},"dur":4,"tdur":4,"tts":166355},
{"pid":23974,"tid":27861,"ts":214676064776,"ph":"X","cat":"toplevel","name":"ThreadControllerImpl::RunTask","args":{"src_file":"../../third_party/blink/renderer/core/html/parser/html_document_parser.cc","src_func":"AppendBytes"},"dur":72,"tdur":71,"tts":166367},
{"pid":23974,"tid":27861,"ts":214676064856,"ph":"X","cat":"toplevel","name":"ThreadControllerImpl::RunTask","args":{"src_file":"../../content/renderer/loader/resource_dispatcher.cc","src_func":"RemovePendingRequest"},"dur":5,"tdur":6,"tts":166446},
{"pid":23974,"tid":27861,"ts":214676064868,"ph":"X","cat":"toplevel","name":"ThreadControllerImpl::RunTask","args":{"src_file":"../../third_party/blink/renderer/core/html/parser/html_document_parser.cc","src_func":"Flush"},"dur":2,"tdur":2,"tts":166458},
{"pid":23974,"tid":27861,"ts":214676064876,"ph":"X","cat":"toplevel","name":"MessageLoop::RunTask","args":{"src_file":"../../base/task/sequence_manager/thread_controller_impl.cc","src_func":"DoWork"},"dur":107214,"tdur":106661,"tts":166466},
{"pid":23974,"tid":27861,"ts":214676064881,"ph":"X","cat":"toplevel","name":"ThreadControllerImpl::RunTask","args":{"src_file":"../../third_party/blink/renderer/core/html/parser/html_document_parser.cc","src_func":"Finish"},"dur":9,"tdur":9,"tts":166471},
{"pid":23974,"tid":27861,"ts":214676064897,"ph":"X","cat":"toplevel","name":"ThreadControllerImpl::RunTask","args":{"src_file":"../../third_party/blink/renderer/core/html/parser/html_parser_scheduler.cc","src_func":"ScheduleForUnpause"},"dur":106935,"tdur":106382,"tts":166487},
{"pid":23974,"tid":27861,"ts":214676064913,"ph":"B","cat":"devtools.timeline","name":"ParseHTML","args":{"beginData":{"startLine":0,"frame":"6F0294D01EA739094C53A85A726ECFA0","url":"http://localhost/~larsgw/Citation/dev/profiler.html"}},"tts":166503},
{"pid":23974,"tid":27861,"ts":214676065134,"ph":"I","cat":"devtools.timeline","name":"ResourceSendRequest","args":{"data":{"requestId":"1000023974.5","frame":"6F0294D01EA739094C53A85A726ECFA0","url":"https://cdn.jsdelivr.net/npm/citation-js","requestMethod":"GET","priority":"VeryLow"}},"tts":166724,"s":"t"},
{"pid":23974,"tid":27871,"ts":214676028476,"ph":"X","cat":"toplevel","name":"MessagePumpLibevent::OnLibeventNotification","args":{"src_file":"../../mojo/core/channel_posix.cc","src_func":"StartOnIOThread"},"dur":70,"tdur":68,"tts":15954},
{"pid":23974,"tid":27871,"ts":214676028747,"ph":"X","cat":"toplevel","name":"MessageLoop::RunTask","args":{"src_file":"../../ipc/ipc_mojo_bootstrap.cc","src_func":"SendMessage"},"dur":30,"tdur":29,"tts":16061},
{"pid":23974,"tid":27871,"ts":214676030254,"ph":"X","cat":"toplevel","name":"MessagePumpLibevent::OnLibeventNotification","args":{"src_file":"../../mojo/core/channel_posix.cc","src_func":"StartOnIOThread"},"dur":202,"tdur":198,"tts":16164},
{"pid":23974,"tid":27871,"ts":214676030326,"ph":"X","cat":"ipc,toplevel","name":"ChannelMojo::OnMessageReceived","args":{"class":18,"line":385},"dur":89,"tdur":89,"tts":16232},
{"pid":23974,"tid":27871,"ts":214676030441,"ph":"X","cat":"ipc,toplevel","name":"ChannelMojo::OnMessageReceived","args":{"class":1,"line":829},"dur":9,"tdur":10,"tts":16346},
{"pid":23974,"tid":27871,"ts":214676030707,"ph":"X","cat":"toplevel","name":"MessageLoop::RunTask","args":{"src_file":"../../ipc/ipc_channel_proxy.cc","src_func":"Send"},"dur":25,"tdur":25,"tts":16391},
{"pid":23974,"tid":27871,"ts":214676035268,"ph":"X","cat":"toplevel","name":"MessagePumpLibevent::OnLibeventNotification","args":{"src_file":"../../mojo/core/channel_posix.cc","src_func":"StartOnIOThread"},"dur":119,"tdur":117,"tts":16450},
{"pid":23974,"tid":27871,"ts":214676035588,"ph":"X","cat":"toplevel","name":"MessageLoop::RunTask","args":{"src_file":"../../ipc/ipc_mojo_bootstrap.cc","src_func":"SendMessage"},"dur":30,"tdur":30,"tts":16602},
{"pid":23974,"tid":27871,"ts":214676036417,"ph":"X","cat":"toplevel","name":"MessagePumpLibevent::OnLibeventNotification","args":{"src_file":"../../mojo/core/channel_posix.cc","src_func":"StartOnIOThread"},"dur":114,"tdur":112,"tts":16688},
{"pid":23974,"tid":27871,"ts":214676036539,"ph":"X","cat":"toplevel","name":"MessagePumpLibevent::OnLibeventNotification","args":{"src_file":"../../mojo/core/channel_posix.cc","src_func":"StartOnIOThread"},"dur":16,"tdur":17,"tts":16807},
{"pid":23974,"tid":27871,"ts":214676036606,"ph":"X","cat":"toplevel","name":"MessagePumpLibevent::OnLibeventNotification","args":{"src_file":"../../mojo/core/channel_posix.cc","src_func":"StartOnIOThread"},"dur":26,"tdur":26,"tts":16848},
{"pid":23974,"tid":27871,"ts":214676036637,"ph":"X","cat":"toplevel","name":"MessagePumpLibevent::OnLibeventNotification","args":{"src_file":"../../mojo/core/channel_posix.cc","src_func":"StartOnIOThread"},"dur":27,"tdur":27,"tts":16879},
{"pid":23974,"tid":27871,"ts":214676036765,"ph":"X","cat":"toplevel","name":"MessagePumpLibevent::OnLibeventNotification","args":{"src_file":"../../mojo/core/channel_posix.cc","src_func":"StartOnIOThread"},"dur":20,"tdur":19,"tts":16944},
{"pid":23974,"tid":27871,"ts":214676036794,"ph":"X","cat":"toplevel","name":"MessageLoop::RunTask","args":{"src_file":"../../ipc/ipc_mojo_bootstrap.cc","src_func":"SendMessage"},"dur":19,"tdur":19,"tts":16972},
{"pid":23974,"tid":27871,"ts":214676036818,"ph":"X","cat":"toplevel","name":"MessageLoop::RunTask","args":{"src_file":"../../mojo/public/cpp/bindings/thread_safe_interface_ptr.h","src_func":"Accept"},"dur":11,"tdur":11,"tts":16996},
{"pid":23974,"tid":27871,"ts":214676036880,"ph":"X","cat":"toplevel","name":"MessageLoop::RunTask","args":{"src_file":"../../ipc/ipc_mojo_bootstrap.cc","src_func":"SendMessage"},"dur":17,"tdur":18,"tts":17029},
{"pid":23974,"tid":27871,"ts":214676036903,"ph":"X","cat":"toplevel","name":"MessagePumpLibevent::OnLibeventNotification","args":{"src_file":"../../mojo/core/channel_posix.cc","src_func":"StartOnIOThread"},"dur":23,"tdur":24,"tts":17052},
{"pid":23974,"tid":27871,"ts":214676036932,"ph":"X","cat":"toplevel","name":"MessagePumpLibevent::OnLibeventNotification","args":{"src_file":"../../mojo/core/channel_posix.cc","src_func":"StartOnIOThread"},"dur":16,"tdur":16,"tts":17082},
{"pid":23974,"tid":27871,"ts":214676036997,"ph":"X","cat":"toplevel","name":"MessageLoop::RunTask","args":{"src_file":"../../mojo/public/cpp/bindings/thread_safe_interface_ptr.h","src_func":"Accept"},"dur":15,"tdur":15,"tts":17120},
{"pid":23974,"tid":27871,"ts":214676037017,"ph":"X","cat":"toplevel","name":"MessageLoop::RunTask","args":{"src_file":"../../ipc/ipc_mojo_bootstrap.cc","src_func":"SendMessage"},"dur":12,"tdur":11,"tts":17140},
{"pid":23974,"tid":27871,"ts":214676037034,"ph":"X","cat":"toplevel","name":"MessagePumpLibevent::OnLibeventNotification","args":{"src_file":"../../mojo/core/channel_posix.cc","src_func":"StartOnIOThread"},"dur":12,"tdur":11,"tts":17157},
{"pid":23974,"tid":27871,"ts":214676037120,"ph":"X","cat":"toplevel","name":"MessagePumpLibevent::OnLibeventNotification","args":{"src_file":"../../mojo/core/channel_posix.cc","src_func":"StartOnIOThread"},"dur":22,"tdur":21,"tts":17206},
{"pid":23974,"tid":27871,"ts":214676037149,"ph":"X","cat":"toplevel","name":"MessagePumpLibevent::OnLibeventNotification","args":{"src_file":"../../mojo/core/channel_posix.cc","src_func":"StartOnIOThread"},"dur":9,"tdur":9,"tts":17233},
{"pid":23974,"tid":27871,"ts":214676037241,"ph":"X","cat":"toplevel","name":"MessagePumpLibevent::OnLibeventNotification","args":{"src_file":"../../mojo/core/channel_posix.cc","src_func":"StartOnIOThread"},"dur":19,"tdur":18,"tts":17280},
{"pid":23974,"tid":27871,"ts":214676037343,"ph":"X","cat":"toplevel","name":"MessagePumpLibevent::OnLibeventNotification","args":{"src_file":"../../mojo/core/channel_posix.cc","src_func":"StartOnIOThread"},"dur":23,"tdur":23,"tts":17338},
{"pid":23974,"tid":27871,"ts":214676037747,"ph":"X","cat":"toplevel","name":"MessageLoop::RunTask","args":{"src_file":"../../ipc/ipc_mojo_bootstrap.cc","src_func":"SendMessage"},"dur":31,"tdur":29,"tts":17415},
{"pid":23974,"tid":27871,"ts":214676037858,"ph":"X","cat":"toplevel","name":"MessageLoop::RunTask","args":{"src_file":"../../ipc/ipc_channel_proxy.cc","src_func":"Send"},"dur":38,"tdur":37,"tts":17475},
{"pid":23974,"tid":27871,"ts":214676038215,"ph":"X","cat":"toplevel","name":"MessageLoop::RunTask","args":{"src_file":"../../ipc/ipc_mojo_bootstrap.cc","src_func":"SendMessage"},"dur":32,"tdur":31,"tts":17559},
{"pid":23974,"tid":27871,"ts":214676038253,"ph":"X","cat":"toplevel","name":"MessageLoop::RunTask","args":{"src_file":"../../ipc/ipc_mojo_bootstrap.cc","src_func":"SendMessage"},"dur":27,"tdur":21,"tts":17596},
{"pid":23974,"tid":27871,"ts":214676038451,"ph":"X","cat":"toplevel","name":"MessagePumpLibevent::OnLibeventNotification","args":{"src_file":"../../mojo/core/channel_posix.cc","src_func":"StartOnIOThread"},"dur":60,"tdur":59,"tts":17658},
{"pid":23974,"tid":27871,"ts":214676038518,"ph":"X","cat":"toplevel","name":"MessagePumpLibevent::OnLibeventNotification","args":{"src_file":"../../mojo/core/channel_posix.cc","src_func":"StartOnIOThread"},"dur":13,"tdur":13,"tts":17724},
{"pid":23974,"tid":27871,"ts":214676038614,"ph":"X","cat":"toplevel","name":"MessageLoop::RunTask","args":{"src_file":"../../ipc/ipc_mojo_bootstrap.cc","src_func":"SendMessage"},"dur":24,"tdur":23,"tts":17783},
{"pid":23974,"tid":27871,"ts":214676038645,"ph":"X","cat":"toplevel","name":"MessagePumpLibevent::OnLibeventNotification","args":{"src_file":"../../mojo/core/channel_posix.cc","src_func":"StartOnIOThread"},"dur":34,"tdur":35,"tts":17812},
{"pid":23974,"tid":27871,"ts":214676038777,"ph":"X","cat":"toplevel","name":"MessagePumpLibevent::OnLibeventNotification","args":{"src_file":"../../mojo/core/channel_posix.cc","src_func":"StartOnIOThread"},"dur":34,"tdur":33,"tts":17885},
{"pid":23974,"tid":27871,"ts":214676039551,"ph":"X","cat":"toplevel","name":"MessageLoop::RunTask","args":{"src_file":"../../ipc/ipc_mojo_bootstrap.cc","src_func":"SendMessage"},"dur":26,"tdur":24,"tts":17974},
{"pid":23974,"tid":27871,"ts":214676063158,"ph":"X","cat":"toplevel","name":"MessagePumpLibevent::OnLibeventNotification","args":{"src_file":"../../mojo/core/channel_posix.cc","src_func":"StartOnIOThread"},"dur":44,"tdur":43,"tts":18028},
{"pid":23974,"tid":27871,"ts":214676063210,"ph":"X","cat":"toplevel","name":"MessageLoop::RunTask","args":{"src_file":"../../ipc/ipc_mojo_bootstrap.cc","src_func":"SendMessage"},"dur":14,"tdur":14,"tts":18077},
{"pid":23974,"tid":27871,"ts":214676063326,"ph":"X","cat":"toplevel","name":"MessagePumpLibevent::OnLibeventNotification","args":{"src_file":"../../mojo/core/channel_posix.cc","src_func":"StartOnIOThread"},"dur":28,"tdur":35,"tts":18116},
{"pid":23974,"tid":27871,"ts":214676063409,"ph":"X","cat":"toplevel","name":"MessageLoop::RunTask","args":{"src_file":"../../ipc/ipc_mojo_bootstrap.cc","src_func":"SendMessage"},"dur":9,"tdur":10,"tts":18162},
{"pid":23974,"tid":27871,"ts":214676063496,"ph":"X","cat":"toplevel","name":"MessagePumpLibevent::OnLibeventNotification","args":{"src_file":"../../mojo/core/channel_posix.cc","src_func":"StartOnIOThread"},"dur":15,"tdur":15,"tts":18181},
{"pid":23974,"tid":27871,"ts":214676063537,"ph":"X","cat":"toplevel","name":"MessagePumpLibevent::OnLibeventNotification","args":{"src_file":"../../mojo/core/channel_posix.cc","src_func":"StartOnIOThread"},"dur":7,"tdur":7,"tts":18205},
{"pid":23974,"tid":27871,"ts":214676063591,"ph":"X","cat":"toplevel","name":"MessagePumpLibevent::OnLibeventNotification","args":{"src_file":"../../mojo/core/channel_posix.cc","src_func":"StartOnIOThread"},"dur":5,"tdur":6,"tts":18221},
{"pid":23974,"tid":27871,"ts":214676063637,"ph":"X","cat":"toplevel","name":"MessageLoop::RunTask","args":{"src_file":"../../content/renderer/media/audio/audio_output_ipc_factory.cc","src_func":"MaybeDeregisterRemoteFactory"},"dur":42,"tdur":41,"tts":18238},
{"pid":23974,"tid":27871,"ts":214676063689,"ph":"X","cat":"toplevel","name":"MessageLoop::RunTask","args":{"src_file":"../../content/renderer/media/audio/audio_output_ipc_factory.cc","src_func":"RegisterRemoteFactory"},"dur":18,"tdur":18,"tts":18288},
{"pid":23974,"tid":27871,"ts":214676063710,"ph":"X","cat":"toplevel","name":"MessageLoop::RunTask","args":{"src_file":"../../ipc/ipc_mojo_bootstrap.cc","src_func":"SendMessage"},"dur":7,"tdur":8,"tts":18309},
{"pid":23974,"tid":27871,"ts":214676063721,"ph":"X","cat":"toplevel","name":"MessagePumpLibevent::OnLibeventNotification","args":{"src_file":"../../mojo/core/channel_posix.cc","src_func":"StartOnIOThread"},"dur":6,"tdur":6,"tts":18320},
{"pid":23974,"tid":27871,"ts":214676063758,"ph":"X","cat":"toplevel","name":"MessageLoop::RunTask","args":{"src_file":"../../ipc/ipc_channel_proxy.cc","src_func":"Send"},"dur":16,"tdur":16,"tts":18337},
{"pid":23974,"tid":27871,"ts":214676063778,"ph":"X","cat":"toplevel","name":"MessagePumpLibevent::OnLibeventNotification","args":{"src_file":"../../mojo/core/channel_posix.cc","src_func":"StartOnIOThread"},"dur":5,"tdur":6,"tts":18357},
{"pid":23974,"tid":27871,"ts":214676063811,"ph":"X","cat":"toplevel","name":"MessageLoop::RunTask","args":{"src_file":"../../ipc/ipc_mojo_bootstrap.cc","src_func":"SendMessage"},"dur":9,"tdur":8,"tts":18374},
{"pid":23974,"tid":27871,"ts":214676063822,"ph":"X","cat":"toplevel","name":"MessageLoop::RunTask","args":{"src_file":"../../ipc/ipc_mojo_bootstrap.cc","src_func":"SendMessage"},"dur":6,"tdur":6,"tts":18385},
{"pid":23974,"tid":27871,"ts":214676063832,"ph":"X","cat":"toplevel","name":"MessagePumpLibevent::OnLibeventNotification","args":{"src_file":"../../mojo/core/channel_posix.cc","src_func":"StartOnIOThread"},"dur":5,"tdur":7,"tts":18394},
{"pid":23974,"tid":27871,"ts":214676063848,"ph":"X","cat":"toplevel","name":"MessageLoop::RunTask","args":{"src_file":"../../ipc/ipc_channel_proxy.cc","src_func":"Send"},"dur":9,"tdur":9,"tts":18410},
{"pid":23974,"tid":27871,"ts":214676063899,"ph":"X","cat":"toplevel","name":"MessageLoop::RunTask","args":{"src_file":"../../ipc/ipc_mojo_bootstrap.cc","src_func":"SendMessage"},"dur":59,"tdur":24,"tts":18437},
{"pid":23974,"tid":27871,"ts":214676063961,"ph":"X","cat":"toplevel","name":"MessageLoop::RunTask","args":{"src_file":"../../ipc/ipc_mojo_bootstrap.cc","src_func":"SendMessage"},"dur":14,"tdur":13,"tts":18464},
{"pid":23974,"tid":27871,"ts":214676063980,"ph":"X","cat":"toplevel","name":"MessagePumpLibevent::OnLibeventNotification","args":{"src_file":"../../mojo/core/channel_posix.cc","src_func":"StartOnIOThread"},"dur":21,"tdur":22,"tts":18482},
{"pid":23974,"tid":27871,"ts":214676064018,"ph":"X","cat":"toplevel","name":"MessageLoop::RunTask","args":{"src_file":"../../ipc/ipc_channel_proxy.cc","src_func":"Send"},"dur":12,"tdur":12,"tts":18515},
{"pid":23974,"tid":27871,"ts":214676064034,"ph":"X","cat":"toplevel","name":"MessagePumpLibevent::OnLibeventNotification","args":{"src_file":"../../mojo/core/channel_posix.cc","src_func":"StartOnIOThread"},"dur":18,"tdur":17,"tts":18531},
{"pid":23974,"tid":27871,"ts":214676064067,"ph":"X","cat":"toplevel","name":"MessagePumpLibevent::OnLibeventNotification","args":{"src_file":"../../mojo/core/channel_posix.cc","src_func":"StartOnIOThread"},"dur":13,"tdur":13,"tts":18557},
{"pid":23974,"tid":27871,"ts":214676064289,"ph":"X","cat":"toplevel","name":"MessageLoop::RunTask","args":{"src_file":"../../ipc/ipc_mojo_bootstrap.cc","src_func":"SendMessage"},"dur":15,"tdur":15,"tts":18584},
{"pid":23974,"tid":27871,"ts":214676064368,"ph":"X","cat":"toplevel","name":"MessagePumpLibevent::OnLibeventNotification","args":{"src_file":"../../mojo/core/channel_posix.cc","src_func":"StartOnIOThread"},"dur":24,"tdur":23,"tts":18610},
{"pid":23974,"tid":27871,"ts":214676064394,"ph":"X","cat":"toplevel","name":"MessageLoop::RunTask","args":{"src_file":"../../ipc/ipc_channel_proxy.cc","src_func":"Send"},"dur":13,"tdur":13,"tts":18636},
{"pid":23974,"tid":27871,"ts":214676064537,"ph":"X","cat":"toplevel","name":"MessageLoop::RunTask","args":{"src_file":"../../ipc/ipc_mojo_bootstrap.cc","src_func":"SendMessage"},"dur":11,"tdur":11,"tts":18663},
{"pid":23974,"tid":27871,"ts":214676064551,"ph":"X","cat":"toplevel","name":"MessageLoop::RunTask","args":{"src_file":"../../ipc/ipc_mojo_bootstrap.cc","src_func":"SendMessage"},"dur":10,"tdur":10,"tts":18677},
{"pid":23974,"tid":27871,"ts":214676064564,"ph":"X","cat":"toplevel","name":"MessageLoop::RunTask","args":{"src_file":"../../ipc/ipc_mojo_bootstrap.cc","src_func":"SendMessage"},"dur":10,"tdur":10,"tts":18690},
{"pid":23974,"tid":27880,"ts":214676038347,"ph":"X","cat":"toplevel","name":"MessageLoop::RunTask","args":{"src_file":"../../base/task/sequence_manager/thread_controller_impl.cc","src_func":"ScheduleWork"},"dur":187,"tdur":186,"tts":4624},
{"pid":23974,"tid":27880,"ts":214676038451,"ph":"X","cat":"toplevel","name":"ThreadControllerImpl::RunTask","args":{"src_file":"../../cc/trees/proxy_main.cc","src_func":"SendCommitRequestToImplThreadIfNeeded"},"dur":44,"tdur":44,"tts":4727},
{"pid":23974,"tid":27880,"ts":214676038491,"ph":"I","cat":"disabled-by-default-devtools.timeline.frame","name":"NeedsBeginFrameChanged","args":{"layerTreeId":1,"data":{"needsBeginFrame":1}},"tts":4767,"s":"t"},
{"pid":23974,"tid":27880,"ts":214676038511,"ph":"X","cat":"toplevel","name":"ThreadControllerImpl::RunTask","args":{"src_file":"../../cc/trees/proxy_main.cc","src_func":"SetDeferCommits"},"dur":18,"tdur":19,"tts":4786},
{"pid":23974,"tid":27880,"ts":214676038525,"ph":"I","cat":"disabled-by-default-devtools.timeline.frame","name":"NeedsBeginFrameChanged","args":{"layerTreeId":1,"data":{"needsBeginFrame":0}},"tts":4801,"s":"t"},
{"pid":23974,"tid":27880,"ts":214676038687,"ph":"X","cat":"toplevel","name":"MessageLoop::RunTask","args":{"src_file":"../../base/task/sequence_manager/thread_controller_impl.cc","src_func":"ScheduleWork"},"dur":66,"tdur":67,"tts":4831},
{"pid":23974,"tid":27880,"ts":214676038701,"ph":"X","cat":"toplevel","name":"ThreadControllerImpl::RunTask","args":{"src_file":"../../mojo/public/cpp/system/simple_watcher.cc","src_func":"Notify"},"dur":47,"tdur":45,"tts":4847},
{"pid":23974,"tid":27880,"ts":214676063571,"ph":"X","cat":"toplevel","name":"MessageLoop::RunTask","args":{"src_file":"../../base/task/sequence_manager/thread_controller_impl.cc","src_func":"ScheduleWork"},"dur":110,"tdur":109,"tts":4928},
{"pid":23974,"tid":27880,"ts":214676063602,"ph":"X","cat":"toplevel","name":"ThreadControllerImpl::RunTask","args":{"src_file":"../../cc/trees/proxy_main.cc","src_func":"SetURLForUkm"},"dur":62,"tdur":61,"tts":4959},
{"pid":23974,"tid":27880,"ts":214676170294,"ph":"X","cat":"toplevel","name":"MessageLoop::RunTask","args":{"src_file":"../../base/task/sequence_manager/thread_controller_impl.cc","src_func":"ScheduleWork"},"dur":54,"tdur":54,"tts":5057},
{"pid":23974,"tid":27880,"ts":214676170304,"ph":"X","cat":"toplevel","name":"ThreadControllerImpl::RunTask","args":{"src_file":"../../cc/trees/proxy_main.cc","src_func":"SetDeferCommits"},"dur":38,"tdur":38,"tts":5067},
{"pid":23974,"tid":27880,"ts":214676170340,"ph":"I","cat":"disabled-by-default-devtools.timeline.frame","name":"NeedsBeginFrameChanged","args":{"layerTreeId":1,"data":{"needsBeginFrame":1}},"tts":5103,"s":"t"},
{"pid":23974,"tid":27880,"ts":214676171156,"ph":"X","cat":"toplevel","name":"MessageLoop::RunTask","args":{"src_file":"../../base/task/sequence_manager/thread_controller_impl.cc","src_func":"ScheduleWork"},"dur":133,"tdur":130,"tts":5164},
{"pid":23974,"tid":27880,"ts":214676171178,"ph":"X","cat":"toplevel","name":"ThreadControllerImpl::RunTask","args":{"src_file":"../../mojo/public/cpp/system/simple_watcher.cc","src_func":"Notify"},"dur":96,"tdur":97,"tts":5183},
{"pid":23974,"tid":27880,"ts":214676171213,"ph":"I","cat":"disabled-by-default-devtools.timeline.frame","name":"BeginFrame","args":{"layerTreeId":1},"tts":5219,"s":"t"},
{"pid":23974,"tid":27880,"ts":214676171244,"ph":"I","cat":"disabled-by-default-devtools.timeline.frame","name":"RequestMainThreadFrame","args":{"layerTreeId":1},"tts":5249,"s":"t"},
{"pid":23974,"tid":27880,"ts":214676172103,"ph":"X","cat":"toplevel","name":"MessageLoop::RunTask","args":{"src_file":"../../base/task/sequence_manager/thread_controller_impl.cc","src_func":"ScheduleWork"},"dur":47,"tdur":47,"tts":5353},
{"pid":23974,"tid":27880,"ts":214676172123,"ph":"X","cat":"toplevel","name":"ThreadControllerImpl::RunTask","args":{"src_file":"../../cc/trees/proxy_main.cc","src_func":"RequestBeginMainFrameNotExpected"},"dur":19,"tdur":9,"tts":5383},
{"pid":23974,"tid":27880,"ts":214676172930,"ph":"X","cat":"toplevel","name":"MessageLoop::RunTask","args":{"src_file":"../../base/task/sequence_manager/thread_controller_impl.cc","src_func":"ScheduleWork"},"dur":275,"tdur":273,"tts":5448},
{"pid":23974,"tid":27880,"ts":214676172957,"ph":"X","cat":"toplevel","name":"ThreadControllerImpl::RunTask","args":{"src_file":"../../cc/trees/proxy_main.cc","src_func":"BeginMainFrame"},"dur":238,"tdur":238,"tts":5473},
{"pid":23974,"tid":27880,"ts":214676173252,"ph":"X","cat":"toplevel","name":"MessageLoop::RunTask","args":{"src_file":"../../base/task/sequence_manager/thread_controller_impl.cc","src_func":"ScheduleWork"},"dur":158,"tdur":157,"tts":5745},
{"pid":23974,"tid":27880,"ts":214676173265,"ph":"X","cat":"toplevel","name":"ThreadControllerImpl::RunTask","args":{"src_file":"../../cc/tiles/tile_manager.cc","src_func":"TaskSetFinished"},"dur":12,"tdur":12,"tts":5757},
{"pid":23974,"tid":27880,"ts":214676173285,"ph":"X","cat":"toplevel","name":"ThreadControllerImpl::RunTask","args":{"src_file":"../../cc/tiles/tile_manager.cc","src_func":"TaskSetFinished"},"dur":5,"tdur":5,"tts":5777},
{"pid":23974,"tid":27880,"ts":214676173296,"ph":"X","cat":"toplevel","name":"ThreadControllerImpl::RunTask","args":{"src_file":"../../cc/base/unique_notifier.cc","src_func":"Schedule"},"dur":95,"tdur":95,"tts":5788},
{"pid":23974,"tid":27880,"ts":214676173374,"ph":"I","cat":"disabled-by-default-devtools.timeline.frame","name":"ActivateLayerTree","args":{"layerTreeId":1,"frameId":2},"tts":5866,"s":"t"},
{"pid":23974,"tid":27880,"ts":214676173398,"ph":"X","cat":"toplevel","name":"ThreadControllerImpl::RunTask","args":{"src_file":"../../cc/tiles/tile_manager.cc","src_func":"RunOnWorkerThread"},"dur":8,"tdur":8,"tts":5890},
{"pid":23974,"tid":27880,"ts":214676173414,"ph":"X","cat":"toplevel","name":"MessageLoop::RunTask","args":{"src_file":"../../base/task/sequence_manager/thread_controller_impl.cc","src_func":"DoWork"},"dur":159,"tdur":159,"tts":5906},
{"pid":23974,"tid":27880,"ts":214676173420,"ph":"X","cat":"toplevel","name":"ThreadControllerImpl::RunTask","args":{"src_file":"../../cc/scheduler/scheduler.cc","src_func":"ScheduleBeginImplFrameDeadline"},"dur":137,"tdur":137,"tts":5912},
{"pid":23974,"tid":27880,"ts":214676173539,"ph":"I","cat":"disabled-by-default-devtools.timeline.frame","name":"DrawFrame","args":{"layerTreeId":1},"tts":6032,"s":"t"},
{"pid":23974,"tid":27880,"ts":214676173564,"ph":"X","cat":"toplevel","name":"ThreadControllerImpl::RunTask","args":{"src_file":"../../cc/base/unique_notifier.cc","src_func":"Schedule"},"dur":5,"tdur":5,"tts":6056},
{"pid":23974,"tid":27880,"ts":214676174903,"ph":"X","cat":"toplevel","name":"MessageLoop::RunTask","args":{"src_file":"../../base/task/sequence_manager/thread_controller_impl.cc","src_func":"ScheduleWork"},"dur":43,"tdur":42,"tts":6105},
{"pid":23974,"tid":27880,"ts":214676174925,"ph":"X","cat":"toplevel","name":"ThreadControllerImpl::RunTask","args":{"src_file":"../../cc/trees/proxy_main.cc","src_func":"RequestBeginMainFrameNotExpected"},"dur":11,"tdur":11,"tts":6126},
{"pid":23974,"tid":27880,"ts":214676179558,"ph":"X","cat":"toplevel","name":"MessageLoop::RunTask","args":{"src_file":"../../base/task/sequence_manager/thread_controller_impl.cc","src_func":"DoWork"},"dur":21,"tdur":20,"tts":6198},
{"pid":23974,"tid":27880,"ts":214676179671,"ph":"X","cat":"toplevel","name":"MessageLoop::RunTask","args":{"src_file":"../../base/task/sequence_manager/thread_controller_impl.cc","src_func":"ScheduleWork"},"dur":126,"tdur":125,"tts":6248},
{"pid":23974,"tid":27880,"ts":214676179688,"ph":"X","cat":"toplevel","name":"ThreadControllerImpl::RunTask","args":{"src_file":"../../mojo/public/cpp/system/simple_watcher.cc","src_func":"Notify"},"dur":98,"tdur":98,"tts":6264},
{"pid":23974,"tid":27880,"ts":214676182262,"ph":"X","cat":"toplevel","name":"MessageLoop::RunTask","args":{"src_file":"../../base/task/sequence_manager/thread_controller_impl.cc","src_func":"ScheduleWork"},"dur":73,"tdur":72,"tts":6414},
{"pid":23974,"tid":27880,"ts":214676182278,"ph":"X","cat":"toplevel","name":"ThreadControllerImpl::RunTask","args":{"src_file":"../../mojo/public/cpp/system/simple_watcher.cc","src_func":"Notify"},"dur":48,"tdur":48,"tts":6429},
{"pid":23974,"tid":27880,"ts":214676196732,"ph":"X","cat":"toplevel","name":"MessageLoop::RunTask","args":{"src_file":"../../base/task/sequence_manager/thread_controller_impl.cc","src_func":"ScheduleWork"},"dur":199,"tdur":198,"tts":6527},
{"pid":23974,"tid":27880,"ts":214676196770,"ph":"X","cat":"toplevel","name":"ThreadControllerImpl::RunTask","args":{"src_file":"../../mojo/public/cpp/system/simple_watcher.cc","src_func":"Notify"},"dur":144,"tdur":145,"tts":6562},
{"pid":23974,"tid":27880,"ts":214676196818,"ph":"I","cat":"disabled-by-default-devtools.timeline.frame","name":"BeginFrame","args":{"layerTreeId":1},"tts":6611,"s":"t"},
{"pid":23974,"tid":27880,"ts":214676212876,"ph":"X","cat":"toplevel","name":"MessageLoop::RunTask","args":{"src_file":"../../base/task/sequence_manager/thread_controller_impl.cc","src_func":"DoWork"},"dur":120,"tdur":119,"tts":6780},
{"pid":23974,"tid":27880,"ts":214676212899,"ph":"X","cat":"toplevel","name":"ThreadControllerImpl::RunTask","args":{"src_file":"../../cc/scheduler/scheduler.cc","src_func":"ScheduleBeginImplFrameDeadline"},"dur":88,"tdur":88,"tts":6802},
{"pid":23974,"tid":27880,"ts":214676212980,"ph":"I","cat":"disabled-by-default-devtools.timeline.frame","name":"NeedsBeginFrameChanged","args":{"layerTreeId":1,"data":{"needsBeginFrame":0}},"tts":6883,"s":"t"},
{"pid":23974,"tid":27880,"ts":214676213001,"ph":"X","cat":"toplevel","name":"MessageLoop::RunTask","args":{"src_file":"../../base/task/sequence_manager/thread_controller_impl.cc","src_func":"ScheduleWork"},"dur":82,"tdur":82,"tts":6904},
{"pid":23974,"tid":27880,"ts":214676213014,"ph":"X","cat":"toplevel","name":"ThreadControllerImpl::RunTask","args":{"src_file":"../../cc/tiles/tile_manager.cc","src_func":"TaskSetFinished"},"dur":9,"tdur":9,"tts":6917},
{"pid":23974,"tid":27880,"ts":214676213030,"ph":"X","cat":"toplevel","name":"ThreadControllerImpl::RunTask","args":{"src_file":"../../cc/tiles/tile_manager.cc","src_func":"TaskSetFinished"},"dur":5,"tdur":4,"tts":6933},
{"pid":23974,"tid":27880,"ts":214676213041,"ph":"X","cat":"toplevel","name":"ThreadControllerImpl::RunTask","args":{"src_file":"../../cc/base/unique_notifier.cc","src_func":"Schedule"},"dur":16,"tdur":17,"tts":6943},
{"pid":23974,"tid":27880,"ts":214676213068,"ph":"X","cat":"toplevel","name":"ThreadControllerImpl::RunTask","args":{"src_file":"../../cc/tiles/tile_manager.cc","src_func":"RunOnWorkerThread"},"dur":10,"tdur":10,"tts":6971},
{"pid":23974,"tid":27880,"ts":214676213087,"ph":"X","cat":"toplevel","name":"MessageLoop::RunTask","args":{"src_file":"../../base/task/sequence_manager/thread_controller_impl.cc","src_func":"DoWork"},"dur":15,"tdur":14,"tts":6990},
{"pid":23974,"tid":27880,"ts":214676213095,"ph":"X","cat":"toplevel","name":"ThreadControllerImpl::RunTask","args":{"src_file":"../../cc/base/unique_notifier.cc","src_func":"Schedule"},"dur":4,"tdur":4,"tts":6997},
{"pid":23974,"tid":27869,"ts":214676062594,"ph":"X","cat":"toplevel","name":"TaskScheduler RunTask","args":{"src_file":"../../gin/v8_platform.cc","src_func":"CallOnWorkerThread"},"dur":95,"tdur":94,"tts":1825},
{"pid":23974,"tid":27911,"ts":214676076395,"ph":"P","cat":"disabled-by-default-v8.cpu_profiler","name":"ProfileChunk","args":{"data":{"cpuProfile":{"nodes":[{"callFrame":{"functionName":"(root)","scriptId":0},"id":1},{"callFrame":{"functionName":"","url":"native dummy.js","scriptId":22,"lineNumber":0,"columnNumber":0},"id":2,"parent":1},{"callFrame":{"functionName":"(program)","scriptId":0},"id":3,"parent":1},{"callFrame":{"functionName":"","url":"extensions::SafeBuiltins","scriptId":16,"lineNumber":0,"columnNumber":0},"id":4,"parent":1},{"callFrame":{"functionName":"","url":"extensions::SafeBuiltins","scriptId":16,"lineNumber":0,"columnNumber":9},"id":5,"parent":4},{"callFrame":{"functionName":"","url":"extensions::SafeBuiltins","scriptId":16,"lineNumber":65,"columnNumber":46},"id":6,"parent":5},{"callFrame":{"functionName":"(idle)","scriptId":0},"id":7,"parent":1}],"samples":[2,5,6,3,3,3,3,3,3,3,3,3,3,3,3,3,3,3,3,3,3,3,3,3,3,3,3,3,3,7,3,3,3,3,3,3,3,3,3,3,3,3,3,3,3,3,3,3,3,3,3,3,3,3,3,3,3,3,3,3,3,3,3,3,3,3,3,3,3,3,3,3,3,3,3,3,3,3,3,3,3,3,3,3,3,3,3,3,3,3,3,3,3,3,3,3,3,3,3,3]},"timeDeltas":[19362,252,98,100,102,101,101,101,102,101,102,101,103,125,100,102,108,101,105,101,102,102,105,102,99,104,178,159,163,160,161,164,161,170,165,163,160,234,159,173,155,156,156,182,164,184,173,174,164,164,167,179,168,167,166,163,164,172,171,165,168,175,160,160,162,161,161,162,160,160,209,162,162,157,147,175,184,167,163,160,160,160,161,159,161,160,158,159,159,161,161,167,163,157,158,159,158,159,161,160]}},"tts":3910,"id":"0x1"},
{"pid":23974,"tid":27911,"ts":214676094024,"ph":"P","cat":"disabled-by-default-v8.cpu_profiler","name":"ProfileChunk","args":{"data":{"cpuProfile":{"samples":[3,3,3,3,3,3,3,3,3,3,3,3,3,3,3,3,3,3,3,3,3,3,3,3,3,3,3,3,3,3,3,3,3,3,3,3,3,3,3,3,3,3,3,3,3,3,3,3,3,3,3,3,3,3,3,3,3,3,3,3,3,3,3,3,3,3,3,3,3,3,3,3,3,3,3,3,3,3,3,3,3,3,3,3,3,3,3,3,3,3,3,3,3,3,3,3,3,3,3,3]},"timeDeltas":[160,116,162,160,161,160,161,160,159,159,159,161,157,159,159,160,157,158,172,144,226,161,155,161,155,156,159,158,158,158,157,158,157,156,158,158,158,158,157,160,156,158,159,158,159,157,156,159,158,159,157,156,161,156,158,158,187,168,178,180,177,147,183,185,190,177,186,163,182,851,189,179,163,159,161,166,175,702,168,188,172,179,163,158,159,194,200,171,184,197,166,158,159,156,156,158,159,158,159,157]}},"tts":5486,"id":"0x1"},
{"pid":23974,"tid":27869,"ts":214676107947,"ph":"X","cat":"toplevel","name":"TaskScheduler RunTask","args":{"src_file":"../../gin/v8_platform.cc","src_func":"CallOnWorkerThread"},"dur":36,"tdur":36,"tts":1949},
{"pid":23974,"tid":27869,"ts":214676108454,"ph":"X","cat":"toplevel","name":"TaskScheduler RunTask","args":{"src_file":"../../gin/v8_platform.cc","src_func":"CallOnWorkerThread"},"dur":21,"tdur":22,"tts":2001},
{"pid":23974,"tid":27911,"ts":214676109362,"ph":"P","cat":"disabled-by-default-v8.cpu_profiler","name":"ProfileChunk","args":{"data":{"cpuProfile":{"nodes":[{"callFrame":{"functionName":"","url":"https://cdn.jsdelivr.net/npm/citation-js","scriptId":23,"lineNumber":0,"columnNumber":0},"id":8,"parent":1},{"callFrame":{"functionName":"(garbage collector)","scriptId":0},"id":9,"parent":1},{"callFrame":{"functionName":"a","url":"https://cdn.jsdelivr.net/npm/citation-js","scriptId":23,"lineNumber":0,"columnNumber":18},"id":10,"parent":8},{"callFrame":{"functionName":"u","url":"https://cdn.jsdelivr.net/npm/citation-js","scriptId":23,"lineNumber":0,"columnNumber":36},"id":11,"parent":10},{"callFrame":{"functionName":"require.1.core-js/es6","url":"https://cdn.jsdelivr.net/npm/citation-js","scriptId":23,"lineNumber":0,"columnNumber":448},"id":12,"parent":11},{"callFrame":{"functionName":"","url":"https://cdn.jsdelivr.net/npm/citation-js","scriptId":23,"lineNumber":0,"columnNumber":465},"id":13,"parent":12},{"callFrame":{"functionName":"","url":"https://cdn.jsdelivr.net/npm/citation-js","scriptId":23,"lineNumber":0,"columnNumber":283},"id":14,"parent":13},{"callFrame":{"functionName":"u","url":"https://cdn.jsdelivr.net/npm/citation-js","scriptId":23,"lineNumber":0,"columnNumber":36},"id":15,"parent":14},{"callFrame":{"functionName":"require.90.../modules/_core","url":"https://cdn.jsdelivr.net/npm/citation-js","scriptId":23,"lineNumber":0,"columnNumber":541853},"id":16,"parent":15},{"callFrame":{"functionName":"","url":"https://cdn.jsdelivr.net/npm/citation-js","scriptId":23,"lineNumber":0,"columnNumber":283},"id":17,"parent":16},{"callFrame":{"functionName":"u","url":"https://cdn.jsdelivr.net/npm/citation-js","scriptId":23,"lineNumber":0,"columnNumber":36},"id":18,"parent":17}],"samples":[3,3,3,3,3,3,3,3,3,3,3,3,3,3,3,3,3,3,3,3,3,3,3,3,3,3,3,3,3,3,3,3,3,3,3,3,3,3,3,3,3,3,3,3,3,3,3,3,3,3,3,3,3,3,3,3,3,3,3,3,3,3,3,3,3,3,3,3,3,3,3,3,3,3,3,3,3,3,3,3,3,3,3,3,8,8,8,8,8,9,8,10,15,15,18]},"timeDeltas":[158,159,157,157,158,157,158,158,161,161,159,157,159,189,129,160,160,184,165,186,177,161,160,194,169,189,191,163,157,161,164,153,176,159,157,158,158,156,158,156,158,157,158,158,157,158,156,158,157,158,159,156,158,158,157,158,179,186,176,169,199,177,173,170,159,157,167,167,163,184,167,161,155,155,157,155,157,155,155,154,155,115,155,156,159,153,154,156,155,157,154,156,154,153,156]}},"tts":6717,"id":"0x1"},
{"pid":23974,"tid":27911,"ts":214676109655,"ph":"P","cat":"disabled-by-default-v8.cpu_profiler","name":"ProfileChunk","args":{"data":{"cpuProfile":{"nodes":[{"callFrame":{"functionName":"require.342../_an-object","url":"https://cdn.jsdelivr.net/npm/citation-js","scriptId":23,"lineNumber":0,"columnNumber":647538},"id":19,"parent":18},{"callFrame":{"functionName":"","url":"https://cdn.jsdelivr.net/npm/citation-js","scriptId":23,"lineNumber":0,"columnNumber":283},"id":20,"parent":19},{"callFrame":{"functionName":"u","url":"https://cdn.jsdelivr.net/npm/citation-js","scriptId":23,"lineNumber":0,"columnNumber":36},"id":21,"parent":20},{"callFrame":{"functionName":"require.128../_core","url":"https://cdn.jsdelivr.net/npm/citation-js","scriptId":23,"lineNumber":0,"columnNumber":565508},"id":22,"parent":21},{"callFrame":{"functionName":"","url":"https://cdn.jsdelivr.net/npm/citation-js","scriptId":23,"lineNumber":0,"columnNumber":283},"id":23,"parent":22},{"callFrame":{"functionName":"u","url":"https://cdn.jsdelivr.net/npm/citation-js","scriptId":23,"lineNumber":0,"columnNumber":36},"id":24,"parent":23},{"callFrame":{"functionName":"require.136../_descriptors","url":"https://cdn.jsdelivr.net/npm/citation-js","scriptId":23,"lineNumber":0,"columnNumber":568806},"id":25,"parent":24},{"callFrame":{"functionName":"","url":"https://cdn.jsdelivr.net/npm/citation-js","scriptId":23,"lineNumber":0,"columnNumber":283},"id":26,"parent":25},{"callFrame":{"functionName":"u","url":"https://cdn.jsdelivr.net/npm/citation-js","scriptId":23,"lineNumber":0,"columnNumber":36},"id":27,"parent":26},{"callFrame":{"functionName":"require.163../_an-object","url":"https://cdn.jsdelivr.net/npm/citation-js","scriptId":23,"lineNumber":0,"columnNumber":577640},"id":28,"parent":27},{"callFrame":{"functionName":"","url":"https://cdn.jsdelivr.net/npm/citation-js","scriptId":23,"lineNumber":0,"columnNumber":283},"id":29,"parent":28},{"callFrame":{"functionName":"u","url":"https://cdn.jsdelivr.net/npm/citation-js","scriptId":23,"lineNumber":0,"columnNumber":36},"id":30,"parent":29},{"callFrame":{"functionName":"require.138../_descriptors","url":"https://cdn.jsdelivr.net/npm/citation-js","scriptId":23,"lineNumber":0,"columnNumber":569173},"id":31,"parent":30}],"samples":[21,21,31]},"timeDeltas":[155,155,154]}},"tts":6776,"id":"0x1"},
{"pid":23974,"tid":27911,"ts":214676110597,"ph":"P","cat":"disabled-by-default-v8.cpu_profiler","name":"ProfileChunk","args":{"data":{"cpuProfile":{"nodes":[{"callFrame":{"functionName":"require.182../_core","url":"https://cdn.jsdelivr.net/npm/citation-js","scriptId":23,"lineNumber":0,"columnNumber":582962},"id":32,"parent":24},{"callFrame":{"functionName":"require.190../_core","url":"https://cdn.jsdelivr.net/npm/citation-js","scriptId":23,"lineNumber":0,"columnNumber":586091},"id":33,"parent":21},{"callFrame":{"functionName":"require.127../_object-gops","url":"https://cdn.jsdelivr.net/npm/citation-js","scriptId":23,"lineNumber":0,"columnNumber":565216},"id":34,"parent":21},{"callFrame":{"functionName":"","url":"https://cdn.jsdelivr.net/npm/citation-js","scriptId":23,"lineNumber":0,"columnNumber":283},"id":35,"parent":34},{"callFrame":{"functionName":"u","url":"https://cdn.jsdelivr.net/npm/citation-js","scriptId":23,"lineNumber":0,"columnNumber":36},"id":36,"parent":35},{"callFrame":{"functionName":"require.171../_enum-bug-keys","url":"https://cdn.jsdelivr.net/npm/citation-js","scriptId":23,"lineNumber":0,"columnNumber":580564},"id":37,"parent":36},{"callFrame":{"functionName":"","url":"https://cdn.jsdelivr.net/npm/citation-js","scriptId":23,"lineNumber":0,"columnNumber":283},"id":38,"parent":37},{"callFrame":{"functionName":"u","url":"https://cdn.jsdelivr.net/npm/citation-js","scriptId":23,"lineNumber":0,"columnNumber":36},"id":39,"parent":38},{"callFrame":{"functionName":"require.170../_array-includes","url":"https://cdn.jsdelivr.net/npm/citation-js","scriptId":23,"lineNumber":0,"columnNumber":580204},"id":40,"parent":39},{"callFrame":{"functionName":"","url":"https://cdn.jsdelivr.net/npm/citation-js","scriptId":23,"lineNumber":0,"columnNumber":283},"id":41,"parent":40},{"callFrame":{"functionName":"u","url":"https://cdn.jsdelivr.net/npm/citation-js","scriptId":23,"lineNumber":0,"columnNumber":36},"id":42,"parent":41},{"callFrame":{"functionName":"require.204../_defined","url":"https://cdn.jsdelivr.net/npm/citation-js","scriptId":23,"lineNumber":0,"columnNumber":590893},"id":43,"parent":42},{"callFrame":{"functionName":"","url":"https://cdn.jsdelivr.net/npm/citation-js","scriptId":23,"lineNumber":0,"columnNumber":283},"id":44,"parent":43},{"callFrame":{"functionName":"u","url":"https://cdn.jsdelivr.net/npm/citation-js","scriptId":23,"lineNumber":0,"columnNumber":36},"id":45,"parent":44},{"callFrame":{"functionName":"require.141../_cof","url":"https://cdn.jsdelivr.net/npm/citation-js","scriptId":23,"lineNumber":0,"columnNumber":570046},"id":46,"parent":45},{"callFrame":{"functionName":"","url":"https://cdn.jsdelivr.net/npm/citation-js","scriptId":23,"lineNumber":0,"columnNumber":283},"id":47,"parent":46},{"callFrame":{"functionName":"u","url":"https://cdn.jsdelivr.net/npm/citation-js","scriptId":23,"lineNumber":0,"columnNumber":36},"id":48,"parent":47}],"samples":[32,22,33,21,48]},"timeDeltas":[154,154,154,156,159]}},"tts":6882,"id":"0x1"},
{"pid":23974,"tid":27911,"ts":214676112107,"ph":"P","cat":"disabled-by-default-v8.cpu_profiler","name":"ProfileChunk","args":{"data":{"cpuProfile":{"nodes":[{"callFrame":{"functionName":"require.107../_to-absolute-index","url":"https://cdn.jsdelivr.net/npm/citation-js","scriptId":23,"lineNumber":0,"columnNumber":555324},"id":49,"parent":42},{"callFrame":{"functionName":"","url":"https://cdn.jsdelivr.net/npm/citation-js","scriptId":23,"lineNumber":0,"columnNumber":283},"id":50,"parent":49},{"callFrame":{"functionName":"u","url":"https://cdn.jsdelivr.net/npm/citation-js","scriptId":23,"lineNumber":0,"columnNumber":36},"id":51,"parent":50},{"callFrame":{"functionName":"require.143../_cof","url":"https://cdn.jsdelivr.net/npm/citation-js","scriptId":23,"lineNumber":0,"columnNumber":570431},"id":52,"parent":21},{"callFrame":{"functionName":"require.166../_object-gopn","url":"https://cdn.jsdelivr.net/npm/citation-js","scriptId":23,"lineNumber":0,"columnNumber":578885},"id":53,"parent":21},{"callFrame":{"functionName":"require.284../_object-gpo","url":"https://cdn.jsdelivr.net/npm/citation-js","scriptId":23,"lineNumber":0,"columnNumber":624302},"id":54,"parent":18},{"callFrame":{"functionName":"","url":"https://cdn.jsdelivr.net/npm/citation-js","scriptId":23,"lineNumber":0,"columnNumber":283},"id":55,"parent":54},{"callFrame":{"functionName":"u","url":"https://cdn.jsdelivr.net/npm/citation-js","scriptId":23,"lineNumber":0,"columnNumber":36},"id":56,"parent":55},{"callFrame":{"functionName":"require.281../_is-object","url":"https://cdn.jsdelivr.net/npm/citation-js","scriptId":23,"lineNumber":0,"columnNumber":623660},"id":57,"parent":18},{"callFrame":{"functionName":"e.exports","url":"https://cdn.jsdelivr.net/npm/citation-js","scriptId":23,"lineNumber":0,"columnNumber":580922},"id":58,"parent":57},{"callFrame":{"functionName":"x","url":"https://cdn.jsdelivr.net/npm/citation-js","scriptId":23,"lineNumber":0,"columnNumber":565639},"id":59,"parent":58},{"callFrame":{"functionName":"e.exports","url":"https://cdn.jsdelivr.net/npm/citation-js","scriptId":23,"lineNumber":0,"columnNumber":583175},"id":60,"parent":59},{"callFrame":{"functionName":"e.exports","url":"https://cdn.jsdelivr.net/npm/citation-js","scriptId":23,"lineNumber":0,"columnNumber":568762},"id":61,"parent":60}],"samples":[51,52,53,53,21,19,19,19,18,56,61]},"timeDeltas":[156,154,155,157,127,157,155,156,155,153,154]}},"tts":7043,"id":"0x1"},
{"pid":23974,"tid":27911,"ts":214676112412,"ph":"P","cat":"disabled-by-default-v8.cpu_profiler","name":"ProfileChunk","args":{"data":{"cpuProfile":{"nodes":[{"callFrame":{"functionName":"require.287../_is-object","url":"https://cdn.jsdelivr.net/npm/citation-js","scriptId":23,"lineNumber":0,"columnNumber":624910},"id":62,"parent":18},{"callFrame":{"functionName":"e.exports","url":"https://cdn.jsdelivr.net/npm/citation-js","scriptId":23,"lineNumber":0,"columnNumber":580922},"id":63,"parent":62},{"callFrame":{"functionName":"x","url":"https://cdn.jsdelivr.net/npm/citation-js","scriptId":23,"lineNumber":0,"columnNumber":565639},"id":64,"parent":63},{"callFrame":{"functionName":"require.277../_export","url":"https://cdn.jsdelivr.net/npm/citation-js","scriptId":23,"lineNumber":0,"columnNumber":622978},"id":65,"parent":18},{"callFrame":{"functionName":"","url":"https://cdn.jsdelivr.net/npm/citation-js","scriptId":23,"lineNumber":0,"columnNumber":283},"id":66,"parent":65},{"callFrame":{"functionName":"u","url":"https://cdn.jsdelivr.net/npm/citation-js","scriptId":23,"lineNumber":0,"columnNumber":36},"id":67,"parent":66},{"callFrame":{"functionName":"require.161../_fails","url":"https://cdn.jsdelivr.net/npm/citation-js","scriptId":23,"lineNumber":0,"columnNumber":576297},"id":68,"parent":67},{"callFrame":{"functionName":"e.exports","url":"https://cdn.jsdelivr.net/npm/citation-js","scriptId":23,"lineNumber":0,"columnNumber":566346},"id":69,"parent":68},{"callFrame":{"functionName":"","url":"https://cdn.jsdelivr.net/npm/citation-js","scriptId":23,"lineNumber":0,"columnNumber":576477},"id":70,"parent":69},{"callFrame":{"functionName":"","url":"https://cdn.jsdelivr.net/npm/citation-js","scriptId":23,"lineNumber":0,"columnNumber":576572},"id":71,"parent":70}],"samples":[64,71]},"timeDeltas":[154,155]}},"tts":7085,"id":"0x1"},
{"pid":23974,"tid":27911,"ts":214676113412,"ph":"P","cat":"disabled-by-default-v8.cpu_profiler","name":"ProfileChunk","args":{"data":{"cpuProfile":{"nodes":[{"callFrame":{"functionName":"require.292../_export","url":"https://cdn.jsdelivr.net/npm/citation-js","scriptId":23,"lineNumber":0,"columnNumber":625912},"id":72,"parent":18},{"callFrame":{"functionName":"","url":"https://cdn.jsdelivr.net/npm/citation-js","scriptId":23,"lineNumber":0,"columnNumber":283},"id":73,"parent":72},{"callFrame":{"functionName":"u","url":"https://cdn.jsdelivr.net/npm/citation-js","scriptId":23,"lineNumber":0,"columnNumber":36},"id":74,"parent":73},{"callFrame":{"functionName":"require.295../_export","url":"https://cdn.jsdelivr.net/npm/citation-js","scriptId":23,"lineNumber":0,"columnNumber":626478},"id":75,"parent":18},{"callFrame":{"functionName":"","url":"https://cdn.jsdelivr.net/npm/citation-js","scriptId":23,"lineNumber":0,"columnNumber":283},"id":76,"parent":75},{"callFrame":{"functionName":"u","url":"https://cdn.jsdelivr.net/npm/citation-js","scriptId":23,"lineNumber":0,"columnNumber":36},"id":77,"parent":76},{"callFrame":{"functionName":"require.177../_global","url":"https://cdn.jsdelivr.net/npm/citation-js","scriptId":23,"lineNumber":0,"columnNumber":581971},"id":78,"parent":77},{"callFrame":{"functionName":"","url":"https://cdn.jsdelivr.net/npm/citation-js","scriptId":23,"lineNumber":0,"columnNumber":283},"id":79,"parent":78},{"callFrame":{"functionName":"u","url":"https://cdn.jsdelivr.net/npm/citation-js","scriptId":23,"lineNumber":0,"columnNumber":36},"id":80,"parent":79},{"callFrame":{"functionName":"require.294../_export","url":"https://cdn.jsdelivr.net/npm/citation-js","scriptId":23,"lineNumber":0,"columnNumber":626318},"id":81,"parent":18},{"callFrame":{"functionName":"x","url":"https://cdn.jsdelivr.net/npm/citation-js","scriptId":23,"lineNumber":0,"columnNumber":565639},"id":82,"parent":81},{"callFrame":{"functionName":"e.exports","url":"https://cdn.jsdelivr.net/npm/citation-js","scriptId":23,"lineNumber":0,"columnNumber":583175},"id":83,"parent":82}],"samples":[74,18,18,80,83]},"timeDeltas":[154,155,153,157,157]}},"tts":7226,"id":"0x1"},
{"pid":23974,"tid":27911,"ts":214676114458,"ph":"P","cat":"disabled-by-default-v8.cpu_profiler","name":"ProfileChunk","args":{"data":{"cpuProfile":{"nodes":[{"callFrame":{"functionName":"require.275../_a-number-value","url":"https://cdn.jsdelivr.net/npm/citation-js","scriptId":23,"lineNumber":0,"columnNumber":621123},"id":84,"parent":18},{"callFrame":{"functionName":"e.exports","url":"https://cdn.jsdelivr.net/npm/citation-js","scriptId":23,"lineNumber":0,"columnNumber":566346},"id":85,"parent":84},{"callFrame":{"functionName":"","url":"https://cdn.jsdelivr.net/npm/citation-js","scriptId":23,"lineNumber":0,"columnNumber":621927},"id":86,"parent":85},{"callFrame":{"functionName":"require.276../_a-number-value","url":"https://cdn.jsdelivr.net/npm/citation-js","scriptId":23,"lineNumber":0,"columnNumber":622581},"id":87,"parent":18},{"callFrame":{"functionName":"e.exports","url":"https://cdn.jsdelivr.net/npm/citation-js","scriptId":23,"lineNumber":0,"columnNumber":566346},"id":88,"parent":87},{"callFrame":{"functionName":"","url":"https://cdn.jsdelivr.net/npm/citation-js","scriptId":23,"lineNumber":0,"columnNumber":622751},"id":89,"parent":88},{"callFrame":{"functionName":"require.268../_export","url":"https://cdn.jsdelivr.net/npm/citation-js","scriptId":23,"lineNumber":0,"columnNumber":620050},"id":90,"parent":18},{"callFrame":{"functionName":"","url":"https://cdn.jsdelivr.net/npm/citation-js","scriptId":23,"lineNumber":0,"columnNumber":283},"id":91,"parent":90},{"callFrame":{"functionName":"u","url":"https://cdn.jsdelivr.net/npm/citation-js","scriptId":23,"lineNumber":0,"columnNumber":36},"id":92,"parent":91},{"callFrame":{"functionName":"require.248../_export","url":"https://cdn.jsdelivr.net/npm/citation-js","scriptId":23,"lineNumber":0,"columnNumber":614867},"id":93,"parent":18}],"samples":[18,86,89,92,18,93]},"timeDeltas":[186,162,157,167,166,211]}},"tts":7473,"id":"0x1"},
{"pid":23974,"tid":27911,"ts":214676116094,"ph":"P","cat":"disabled-by-default-v8.cpu_profiler","name":"ProfileChunk","args":{"data":{"cpuProfile":{"nodes":[{"callFrame":{"functionName":"require.254../_export","url":"https://cdn.jsdelivr.net/npm/citation-js","scriptId":23,"lineNumber":0,"columnNumber":616096},"id":94,"parent":18},{"callFrame":{"functionName":"","url":"https://cdn.jsdelivr.net/npm/citation-js","scriptId":23,"lineNumber":0,"columnNumber":283},"id":95,"parent":94},{"callFrame":{"functionName":"u","url":"https://cdn.jsdelivr.net/npm/citation-js","scriptId":23,"lineNumber":0,"columnNumber":36},"id":96,"parent":95},{"callFrame":{"functionName":"require.260../_export","url":"https://cdn.jsdelivr.net/npm/citation-js","scriptId":23,"lineNumber":0,"columnNumber":617251},"id":97,"parent":18},{"callFrame":{"functionName":"require.263../_export","url":"https://cdn.jsdelivr.net/npm/citation-js","scriptId":23,"lineNumber":0,"columnNumber":617828},"id":98,"parent":18},{"callFrame":{"functionName":"require.332../_iter-define","url":"https://cdn.jsdelivr.net/npm/citation-js","scriptId":23,"lineNumber":0,"columnNumber":645445},"id":99,"parent":18},{"callFrame":{"functionName":"require.325../_export","url":"https://cdn.jsdelivr.net/npm/citation-js","scriptId":23,"lineNumber":0,"columnNumber":643624},"id":100,"parent":18},{"callFrame":{"functionName":"","url":"https://cdn.jsdelivr.net/npm/citation-js","scriptId":23,"lineNumber":0,"columnNumber":283},"id":101,"parent":100},{"callFrame":{"functionName":"u","url":"https://cdn.jsdelivr.net/npm/citation-js","scriptId":23,"lineNumber":0,"columnNumber":36},"id":102,"parent":101},{"callFrame":{"functionName":"require.129../_wks","url":"https://cdn.jsdelivr.net/npm/citation-js","scriptId":23,"lineNumber":0,"columnNumber":566119},"id":103,"parent":102},{"callFrame":{"functionName":"","url":"https://cdn.jsdelivr.net/npm/citation-js","scriptId":23,"lineNumber":0,"columnNumber":283},"id":104,"parent":103},{"callFrame":{"functionName":"u","url":"https://cdn.jsdelivr.net/npm/citation-js","scriptId":23,"lineNumber":0,"columnNumber":36},"id":105,"parent":104}],"samples":[18,96,18,97,98,18,18,99,17,105]},"timeDeltas":[184,167,179,158,159,158,160,200,158,159]}},"tts":7701,"id":"0x1"},
{"pid":23974,"tid":27911,"ts":214676116563,"ph":"P","cat":"disabled-by-default-v8.cpu_profiler","name":"ProfileChunk","args":{"data":{"cpuProfile":{"nodes":[{"callFrame":{"functionName":"require.330../_export","url":"https://cdn.jsdelivr.net/npm/citation-js","scriptId":23,"lineNumber":0,"columnNumber":644986},"id":106,"parent":18},{"callFrame":{"functionName":"x","url":"https://cdn.jsdelivr.net/npm/citation-js","scriptId":23,"lineNumber":0,"columnNumber":565639},"id":107,"parent":106},{"callFrame":{"functionName":"require.337../_export","url":"https://cdn.jsdelivr.net/npm/citation-js","scriptId":23,"lineNumber":0,"columnNumber":646532},"id":108,"parent":18},{"callFrame":{"functionName":"x","url":"https://cdn.jsdelivr.net/npm/citation-js","scriptId":23,"lineNumber":0,"columnNumber":565639},"id":109,"parent":108},{"callFrame":{"functionName":"require.321../_string-html","url":"https://cdn.jsdelivr.net/npm/citation-js","scriptId":23,"lineNumber":0,"columnNumber":643008},"id":110,"parent":18},{"callFrame":{"functionName":"e.exports","url":"https://cdn.jsdelivr.net/npm/citation-js","scriptId":23,"lineNumber":0,"columnNumber":587715},"id":111,"parent":110},{"callFrame":{"functionName":"require.326../_string-html","url":"https://cdn.jsdelivr.net/npm/citation-js","scriptId":23,"lineNumber":0,"columnNumber":644076},"id":112,"parent":18},{"callFrame":{"functionName":"e.exports","url":"https://cdn.jsdelivr.net/npm/citation-js","scriptId":23,"lineNumber":0,"columnNumber":587715},"id":113,"parent":112},{"callFrame":{"functionName":"x","url":"https://cdn.jsdelivr.net/npm/citation-js","scriptId":23,"lineNumber":0,"columnNumber":565639},"id":114,"parent":113},{"callFrame":{"functionName":"e.exports","url":"https://cdn.jsdelivr.net/npm/citation-js","scriptId":23,"lineNumber":0,"columnNumber":568913},"id":115,"parent":114}],"samples":[107,109,111,115]},"timeDeltas":[160,159,159,159]}},"tts":7787,"id":"0x1"},
{"pid":23974,"tid":27869,"ts":214676116663,"ph":"X","cat":"toplevel","name":"TaskScheduler RunTask","args":{"src_file":"../../gin/v8_platform.cc","src_func":"CallOnWorkerThread"},"dur":50,"tdur":49,"tts":2493},
{"pid":23974,"tid":27911,"ts":214676117382,"ph":"P","cat":"disabled-by-default-v8.cpu_profiler","name":"ProfileChunk","args":{"data":{"cpuProfile":{"nodes":[{"callFrame":{"functionName":"require.339../_string-html","url":"https://cdn.jsdelivr.net/npm/citation-js","scriptId":23,"lineNumber":0,"columnNumber":647112},"id":116,"parent":18},{"callFrame":{"functionName":"e.exports","url":"https://cdn.jsdelivr.net/npm/citation-js","scriptId":23,"lineNumber":0,"columnNumber":587715},"id":117,"parent":116},{"callFrame":{"functionName":"e.exports","url":"https://cdn.jsdelivr.net/npm/citation-js","scriptId":23,"lineNumber":0,"columnNumber":566346},"id":118,"parent":117},{"callFrame":{"functionName":"","url":"https://cdn.jsdelivr.net/npm/citation-js","scriptId":23,"lineNumber":0,"columnNumber":587760},"id":119,"parent":118},{"callFrame":{"functionName":"require.241../_export","url":"https://cdn.jsdelivr.net/npm/citation-js","scriptId":23,"lineNumber":0,"columnNumber":612777},"id":120,"parent":18},{"callFrame":{"functionName":"e.exports","url":"https://cdn.jsdelivr.net/npm/citation-js","scriptId":23,"lineNumber":0,"columnNumber":566346},"id":121,"parent":120},{"callFrame":{"functionName":"require.240../_date-to-iso-string","url":"https://cdn.jsdelivr.net/npm/citation-js","scriptId":23,"lineNumber":0,"columnNumber":612578},"id":122,"parent":18},{"callFrame":{"functionName":"","url":"https://cdn.jsdelivr.net/npm/citation-js","scriptId":23,"lineNumber":0,"columnNumber":283},"id":123,"parent":122},{"callFrame":{"functionName":"u","url":"https://cdn.jsdelivr.net/npm/citation-js","scriptId":23,"lineNumber":0,"columnNumber":36},"id":124,"parent":123},{"callFrame":{"functionName":"require.121../_fails","url":"https://cdn.jsdelivr.net/npm/citation-js","scriptId":23,"lineNumber":0,"columnNumber":563653},"id":125,"parent":124},{"callFrame":{"functionName":"e.exports","url":"https://cdn.jsdelivr.net/npm/citation-js","scriptId":23,"lineNumber":0,"columnNumber":566346},"id":126,"parent":125}],"samples":[18,119,121,126]},"timeDeltas":[164,159,157,158]}},"tts":7918,"id":"0x1"},
{"pid":23974,"tid":27911,"ts":214676118321,"ph":"P","cat":"disabled-by-default-v8.cpu_profiler","name":"ProfileChunk","args":{"data":{"cpuProfile":{"nodes":[{"callFrame":{"functionName":"require.225../_create-property","url":"https://cdn.jsdelivr.net/npm/citation-js","scriptId":23,"lineNumber":0,"columnNumber":607269},"id":127,"parent":18},{"callFrame":{"functionName":"","url":"https://cdn.jsdelivr.net/npm/citation-js","scriptId":23,"lineNumber":0,"columnNumber":283},"id":128,"parent":127},{"callFrame":{"functionName":"u","url":"https://cdn.jsdelivr.net/npm/citation-js","scriptId":23,"lineNumber":0,"columnNumber":36},"id":129,"parent":128},{"callFrame":{"functionName":"require.150../_wks","url":"https://cdn.jsdelivr.net/npm/citation-js","scriptId":23,"lineNumber":0,"columnNumber":572995},"id":130,"parent":129},{"callFrame":{"functionName":"require.232../_create-property","url":"https://cdn.jsdelivr.net/npm/citation-js","scriptId":23,"lineNumber":0,"columnNumber":610219},"id":131,"parent":18},{"callFrame":{"functionName":"e.exports","url":"https://cdn.jsdelivr.net/npm/citation-js","scriptId":23,"lineNumber":0,"columnNumber":566346},"id":132,"parent":131},{"callFrame":{"functionName":"require.229../_export","url":"https://cdn.jsdelivr.net/npm/citation-js","scriptId":23,"lineNumber":0,"columnNumber":609130},"id":133,"parent":18},{"callFrame":{"functionName":"require.235../_cof","url":"https://cdn.jsdelivr.net/npm/citation-js","scriptId":23,"lineNumber":0,"columnNumber":611150},"id":134,"parent":18},{"callFrame":{"functionName":"","url":"https://cdn.jsdelivr.net/npm/citation-js","scriptId":23,"lineNumber":0,"columnNumber":283},"id":135,"parent":134},{"callFrame":{"functionName":"u","url":"https://cdn.jsdelivr.net/npm/citation-js","scriptId":23,"lineNumber":0,"columnNumber":36},"id":136,"parent":135},{"callFrame":{"functionName":"require.137../_global","url":"https://cdn.jsdelivr.net/npm/citation-js","scriptId":23,"lineNumber":0,"columnNumber":569058},"id":137,"parent":136}],"samples":[18,129,130,132,133,137]},"timeDeltas":[165,157,161,168,159,158]}},"tts":8045,"id":"0x1"},
{"pid":23974,"tid":27911,"ts":214676118967,"ph":"P","cat":"disabled-by-default-v8.cpu_profiler","name":"ProfileChunk","args":{"data":{"cpuProfile":{"nodes":[{"callFrame":{"functionName":"require.224../_array-methods","url":"https://cdn.jsdelivr.net/npm/citation-js","scriptId":23,"lineNumber":0,"columnNumber":607007},"id":138,"parent":18},{"callFrame":{"functionName":"","url":"https://cdn.jsdelivr.net/npm/citation-js","scriptId":23,"lineNumber":0,"columnNumber":283},"id":139,"parent":138},{"callFrame":{"functionName":"u","url":"https://cdn.jsdelivr.net/npm/citation-js","scriptId":23,"lineNumber":0,"columnNumber":36},"id":140,"parent":139},{"callFrame":{"functionName":"require.236../_array-methods","url":"https://cdn.jsdelivr.net/npm/citation-js","scriptId":23,"lineNumber":0,"columnNumber":611687},"id":141,"parent":18},{"callFrame":{"functionName":"e.exports","url":"https://cdn.jsdelivr.net/npm/citation-js","scriptId":23,"lineNumber":0,"columnNumber":586769},"id":142,"parent":141},{"callFrame":{"functionName":"e.exports","url":"https://cdn.jsdelivr.net/npm/citation-js","scriptId":23,"lineNumber":0,"columnNumber":566346},"id":143,"parent":142},{"callFrame":{"functionName":"","url":"https://cdn.jsdelivr.net/npm/citation-js","scriptId":23,"lineNumber":0,"columnNumber":586796},"id":144,"parent":143},{"callFrame":{"functionName":"require.234../_array-reduce","url":"https://cdn.jsdelivr.net/npm/citation-js","scriptId":23,"lineNumber":0,"columnNumber":610879},"id":145,"parent":18},{"callFrame":{"functionName":"e.exports","url":"https://cdn.jsdelivr.net/npm/citation-js","scriptId":23,"lineNumber":0,"columnNumber":586769},"id":146,"parent":145},{"callFrame":{"functionName":"e.exports","url":"https://cdn.jsdelivr.net/npm/citation-js","scriptId":23,"lineNumber":0,"columnNumber":566346},"id":147,"parent":146},{"callFrame":{"functionName":"","url":"https://cdn.jsdelivr.net/npm/citation-js","scriptId":23,"lineNumber":0,"columnNumber":586796},"id":148,"parent":147}],"samples":[18,140,18,144,148]},"timeDeltas":[160,159,160,158,162]}},"tts":8139,"id":"0x1"},
{"pid":23974,"tid":27911,"ts":214676120252,"ph":"P","cat":"disabled-by-default-v8.cpu_profiler","name":"ProfileChunk","args":{"data":{"cpuProfile":{"nodes":[{"callFrame":{"functionName":"require.226../_array-includes","url":"https://cdn.jsdelivr.net/npm/citation-js","scriptId":23,"lineNumber":0,"columnNumber":608136},"id":149,"parent":18},{"callFrame":{"functionName":"require.220../_add-to-unscopables","url":"https://cdn.jsdelivr.net/npm/citation-js","scriptId":23,"lineNumber":0,"columnNumber":605870},"id":150,"parent":18},{"callFrame":{"functionName":"","url":"https://cdn.jsdelivr.net/npm/citation-js","scriptId":23,"lineNumber":0,"columnNumber":283},"id":151,"parent":150},{"callFrame":{"functionName":"u","url":"https://cdn.jsdelivr.net/npm/citation-js","scriptId":23,"lineNumber":0,"columnNumber":36},"id":152,"parent":151},{"callFrame":{"functionName":"require.106../_to-absolute-index","url":"https://cdn.jsdelivr.net/npm/citation-js","scriptId":23,"lineNumber":0,"columnNumber":554964},"id":153,"parent":152},{"callFrame":{"functionName":"require.228../_add-to-unscopables","url":"https://cdn.jsdelivr.net/npm/citation-js","scriptId":23,"lineNumber":0,"columnNumber":608596},"id":154,"parent":18},{"callFrame":{"functionName":"e.exports","url":"https://cdn.jsdelivr.net/npm/citation-js","scriptId":23,"lineNumber":0,"columnNumber":572153},"id":155,"parent":154},{"callFrame":{"functionName":"x","url":"https://cdn.jsdelivr.net/npm/citation-js","scriptId":23,"lineNumber":0,"columnNumber":565639},"id":156,"parent":155},{"callFrame":{"functionName":"e.exports","url":"https://cdn.jsdelivr.net/npm/citation-js","scriptId":23,"lineNumber":0,"columnNumber":583175},"id":157,"parent":156},{"callFrame":{"functionName":"require.311../_descriptors","url":"https://cdn.jsdelivr.net/npm/citation-js","scriptId":23,"lineNumber":0,"columnNumber":635514},"id":158,"parent":18}],"samples":[149,18,153,18,18,157,158]},"timeDeltas":[157,160,160,163,158,166,157]}},"tts":8308,"id":"0x1"},
{"pid":23974,"tid":27911,"ts":214676120900,"ph":"P","cat":"disabled-by-default-v8.cpu_profiler","name":"ProfileChunk","args":{"data":{"cpuProfile":{"nodes":[{"callFrame":{"functionName":"require.312../_export","url":"https://cdn.jsdelivr.net/npm/citation-js","scriptId":23,"lineNumber":0,"columnNumber":636503},"id":159,"parent":18},{"callFrame":{"functionName":"","url":"https://cdn.jsdelivr.net/npm/citation-js","scriptId":23,"lineNumber":0,"columnNumber":283},"id":160,"parent":159},{"callFrame":{"functionName":"u","url":"https://cdn.jsdelivr.net/npm/citation-js","scriptId":23,"lineNumber":0,"columnNumber":36},"id":161,"parent":160},{"callFrame":{"functionName":"require.184../_flags","url":"https://cdn.jsdelivr.net/npm/citation-js","scriptId":23,"lineNumber":0,"columnNumber":584176},"id":162,"parent":161},{"callFrame":{"functionName":"require.314../_advance-string-index","url":"https://cdn.jsdelivr.net/npm/citation-js","scriptId":23,"lineNumber":0,"columnNumber":636889},"id":163,"parent":18},{"callFrame":{"functionName":"","url":"https://cdn.jsdelivr.net/npm/citation-js","scriptId":23,"lineNumber":0,"columnNumber":283},"id":164,"parent":163},{"callFrame":{"functionName":"u","url":"https://cdn.jsdelivr.net/npm/citation-js","scriptId":23,"lineNumber":0,"columnNumber":36},"id":165,"parent":164},{"callFrame":{"functionName":"require.131../_defined","url":"https://cdn.jsdelivr.net/npm/citation-js","scriptId":23,"lineNumber":0,"columnNumber":566404},"id":166,"parent":165},{"callFrame":{"functionName":"","url":"https://cdn.jsdelivr.net/npm/citation-js","scriptId":23,"lineNumber":0,"columnNumber":566697},"id":167,"parent":166},{"callFrame":{"functionName":"e.exports","url":"https://cdn.jsdelivr.net/npm/citation-js","scriptId":23,"lineNumber":0,"columnNumber":566857},"id":168,"parent":163},{"callFrame":{"functionName":"e.exports","url":"https://cdn.jsdelivr.net/npm/citation-js","scriptId":23,"lineNumber":0,"columnNumber":566346},"id":169,"parent":168}],"samples":[162,18,165,167,169]},"timeDeltas":[166,157,163,159,159]}},"tts":8423,"id":"0x1"},
{"pid":23974,"tid":27911,"ts":214676123199,"ph":"P","cat":"disabled-by-default-v8.cpu_profiler","name":"ProfileChunk","args":{"data":{"cpuProfile":{"nodes":[{"callFrame":{"functionName":"require.296../_a-function","url":"https://cdn.jsdelivr.net/npm/citation-js","scriptId":23,"lineNumber":0,"columnNumber":626630},"id":170,"parent":18},{"callFrame":{"functionName":"","url":"https://cdn.jsdelivr.net/npm/citation-js","scriptId":23,"lineNumber":0,"columnNumber":283},"id":171,"parent":170},{"callFrame":{"functionName":"u","url":"https://cdn.jsdelivr.net/npm/citation-js","scriptId":23,"lineNumber":0,"columnNumber":36},"id":172,"parent":171},{"callFrame":{"functionName":"require.200../_cof","url":"https://cdn.jsdelivr.net/npm/citation-js","scriptId":23,"lineNumber":0,"columnNumber":589245},"id":173,"parent":172},{"callFrame":{"functionName":"e.exports","url":"https://cdn.jsdelivr.net/npm/citation-js","scriptId":23,"lineNumber":0,"columnNumber":558271},"id":174,"parent":173},{"callFrame":{"functionName":"","url":"https://cdn.jsdelivr.net/npm/citation-js","scriptId":23,"lineNumber":0,"columnNumber":627126},"id":175,"parent":170},{"callFrame":{"functionName":"require.247../_collection","url":"https://cdn.jsdelivr.net/npm/citation-js","scriptId":23,"lineNumber":0,"columnNumber":614435},"id":176,"parent":18},{"callFrame":{"functionName":"","url":"https://cdn.jsdelivr.net/npm/citation-js","scriptId":23,"lineNumber":0,"columnNumber":283},"id":177,"parent":176},{"callFrame":{"functionName":"u","url":"https://cdn.jsdelivr.net/npm/citation-js","scriptId":23,"lineNumber":0,"columnNumber":36},"id":178,"parent":177},{"callFrame":{"functionName":"require.115../_an-instance","url":"https://cdn.jsdelivr.net/npm/citation-js","scriptId":23,"lineNumber":0,"columnNumber":558323},"id":179,"parent":178},{"callFrame":{"functionName":"","url":"https://cdn.jsdelivr.net/npm/citation-js","scriptId":23,"lineNumber":0,"columnNumber":283},"id":180,"parent":179},{"callFrame":{"functionName":"u","url":"https://cdn.jsdelivr.net/npm/citation-js","scriptId":23,"lineNumber":0,"columnNumber":36},"id":181,"parent":180}],"samples":[18,18,18,172,174,172,9,172,172,175,170,181]},"timeDeltas":[159,161,157,163,161,176,178,188,187,177,178,174]}},"tts":8895,"id":"0x1"},
{"pid":23974,"tid":27911,"ts":214676124029,"ph":"P","cat":"disabled-by-default-v8.cpu_profiler","name":"ProfileChunk","args":{"data":{"cpuProfile":{"nodes":[{"callFrame":{"functionName":"e.exports","url":"https://cdn.jsdelivr.net/npm/citation-js","scriptId":23,"lineNumber":0,"columnNumber":561779},"id":182,"parent":176},{"callFrame":{"functionName":"x","url":"https://cdn.jsdelivr.net/npm/citation-js","scriptId":23,"lineNumber":0,"columnNumber":565639},"id":183,"parent":182},{"callFrame":{"functionName":"require.319../_collection","url":"https://cdn.jsdelivr.net/npm/citation-js","scriptId":23,"lineNumber":0,"columnNumber":642494},"id":184,"parent":18},{"callFrame":{"functionName":"e.exports","url":"https://cdn.jsdelivr.net/npm/citation-js","scriptId":23,"lineNumber":0,"columnNumber":561779},"id":185,"parent":184},{"callFrame":{"functionName":"setStrong","url":"https://cdn.jsdelivr.net/npm/citation-js","scriptId":23,"lineNumber":0,"columnNumber":559659},"id":186,"parent":185},{"callFrame":{"functionName":"e.exports","url":"https://cdn.jsdelivr.net/npm/citation-js","scriptId":23,"lineNumber":0,"columnNumber":572153},"id":187,"parent":186},{"callFrame":{"functionName":"require.354../_array-methods","url":"https://cdn.jsdelivr.net/npm/citation-js","scriptId":23,"lineNumber":0,"columnNumber":654407},"id":188,"parent":18},{"callFrame":{"functionName":"","url":"https://cdn.jsdelivr.net/npm/citation-js","scriptId":23,"lineNumber":0,"columnNumber":283},"id":189,"parent":188},{"callFrame":{"functionName":"u","url":"https://cdn.jsdelivr.net/npm/citation-js","scriptId":23,"lineNumber":0,"columnNumber":36},"id":190,"parent":189},{"callFrame":{"functionName":"require.343../_an-object","url":"https://cdn.jsdelivr.net/npm/citation-js","scriptId":23,"lineNumber":0,"columnNumber":651856},"id":191,"parent":18},{"callFrame":{"functionName":"","url":"https://cdn.jsdelivr.net/npm/citation-js","scriptId":23,"lineNumber":0,"columnNumber":283},"id":192,"parent":191},{"callFrame":{"functionName":"u","url":"https://cdn.jsdelivr.net/npm/citation-js","scriptId":23,"lineNumber":0,"columnNumber":36},"id":193,"parent":192},{"callFrame":{"functionName":"require.210../_global","url":"https://cdn.jsdelivr.net/npm/citation-js","scriptId":23,"lineNumber":0,"columnNumber":603557},"id":194,"parent":193}],"samples":[176,183,187,190,17,194]},"timeDeltas":[166,134,187,182,160,200]}},"tts":9161,"id":"0x1"},
{"pid":23974,"tid":27911,"ts":214676125571,"ph":"P","cat":"disabled-by-default-v8.cpu_profiler","name":"ProfileChunk","args":{"data":{"cpuProfile":{"nodes":[{"callFrame":{"functionName":"require.209../_an-instance","url":"https://cdn.jsdelivr.net/npm/citation-js","scriptId":23,"lineNumber":0,"columnNumber":599690},"id":195,"parent":193},{"callFrame":{"functionName":"e.exports","url":"https://cdn.jsdelivr.net/npm/citation-js","scriptId":23,"lineNumber":0,"columnNumber":566346},"id":196,"parent":195},{"callFrame":{"functionName":"","url":"https://cdn.jsdelivr.net/npm/citation-js","scriptId":23,"lineNumber":0,"columnNumber":601506},"id":197,"parent":196},{"callFrame":{"functionName":"x","url":"https://cdn.jsdelivr.net/npm/citation-js","scriptId":23,"lineNumber":0,"columnNumber":565639},"id":198,"parent":191},{"callFrame":{"functionName":"require.349../_typed-array","url":"https://cdn.jsdelivr.net/npm/citation-js","scriptId":23,"lineNumber":0,"columnNumber":653663},"id":199,"parent":18},{"callFrame":{"functionName":"","url":"https://cdn.jsdelivr.net/npm/citation-js","scriptId":23,"lineNumber":0,"columnNumber":283},"id":200,"parent":199},{"callFrame":{"functionName":"u","url":"https://cdn.jsdelivr.net/npm/citation-js","scriptId":23,"lineNumber":0,"columnNumber":36},"id":201,"parent":200},{"callFrame":{"functionName":"require.208../_an-instance","url":"https://cdn.jsdelivr.net/npm/citation-js","scriptId":23,"lineNumber":0,"columnNumber":591701},"id":202,"parent":201},{"callFrame":{"functionName":"e.exports","url":"https://cdn.jsdelivr.net/npm/citation-js","scriptId":23,"lineNumber":0,"columnNumber":604063},"id":203,"parent":202},{"callFrame":{"functionName":"e.exports","url":"https://cdn.jsdelivr.net/npm/citation-js","scriptId":23,"lineNumber":0,"columnNumber":566346},"id":204,"parent":202},{"callFrame":{"functionName":"","url":"https://cdn.jsdelivr.net/npm/citation-js","scriptId":23,"lineNumber":0,"columnNumber":593440},"id":205,"parent":204}],"samples":[193,197,198,201,201,203,205]},"timeDeltas":[188,179,183,187,174,280,170]}},"tts":9583,"id":"0x1"},
{"pid":23974,"tid":27911,"ts":214676125645,"ph":"P","cat":"disabled-by-default-v8.cpu_profiler","name":"ProfileChunk","args":{"data":{"cpuProfile":{"nodes":[{"callFrame":{"functionName":"","url":"https://cdn.jsdelivr.net/npm/citation-js","scriptId":23,"lineNumber":0,"columnNumber":594336},"id":206,"parent":204},{"callFrame":{"functionName":"toLocaleString","url":"native array.js","scriptId":4,"lineNumber":160,"columnNumber":14},"id":207,"parent":206},{"callFrame":{"functionName":"InnerArrayToLocaleString","url":"native array.js","scriptId":4,"lineNumber":156,"columnNumber":33},"id":208,"parent":207},{"callFrame":{"functionName":"Join","url":"native array.js","scriptId":4,"lineNumber":111,"columnNumber":13},"id":209,"parent":208},{"callFrame":{"functionName":"DoJoin","url":"native array.js","scriptId":4,"lineNumber":85,"columnNumber":15},"id":210,"parent":209},{"callFrame":{"functionName":"ConvertToString","url":"native array.js","scriptId":4,"lineNumber":125,"columnNumber":24},"id":211,"parent":210},{"callFrame":{"functionName":"cachedOrNewService","url":"native intl.js","scriptId":6,"lineNumber":254,"columnNumber":27},"id":212,"parent":211},{"callFrame":{"functionName":"resolveLocale","url":"native intl.js","scriptId":6,"lineNumber":85,"columnNumber":22},"id":213,"parent":212},{"callFrame":{"functionName":"bestFitMatcher","url":"native intl.js","scriptId":6,"lineNumber":155,"columnNumber":23},"id":214,"parent":213},{"callFrame":{"functionName":"lookupMatcher","url":"native intl.js","scriptId":6,"lineNumber":132,"columnNumber":22},"id":215,"parent":214}],"samples":[215]},"timeDeltas":[179]}},"tts":9656,"id":"0x1"},
{"pid":23974,"tid":27869,"ts":214676126584,"ph":"X","cat":"toplevel","name":"TaskScheduler RunTask","args":{"src_file":"../../gin/v8_platform.cc","src_func":"CallOnWorkerThread"},"dur":67,"tdur":66,"tts":2601},
{"pid":23974,"tid":27911,"ts":214676128305,"ph":"P","cat":"disabled-by-default-v8.cpu_profiler","name":"ProfileChunk","args":{"data":{"cpuProfile":{"nodes":[{"callFrame":{"functionName":"getAvailableLocalesOf","url":"native intl.js","scriptId":6,"lineNumber":177,"columnNumber":30},"id":216,"parent":215},{"callFrame":{"functionName":"attemptSingleLookup","url":"native intl.js","scriptId":6,"lineNumber":114,"columnNumber":28},"id":217,"parent":215},{"callFrame":{"functionName":"e.exports","url":"https://cdn.jsdelivr.net/npm/citation-js","scriptId":23,"lineNumber":0,"columnNumber":582880},"id":218,"parent":202},{"callFrame":{"functionName":"e.exports","url":"https://cdn.jsdelivr.net/npm/citation-js","scriptId":23,"lineNumber":0,"columnNumber":583175},"id":219,"parent":218},{"callFrame":{"functionName":"e.exports","url":"https://cdn.jsdelivr.net/npm/citation-js","scriptId":23,"lineNumber":0,"columnNumber":568913},"id":220,"parent":219},{"callFrame":{"functionName":"e.exports","url":"https://cdn.jsdelivr.net/npm/citation-js","scriptId":23,"lineNumber":0,"columnNumber":597005},"id":221,"parent":199},{"callFrame":{"functionName":"e.exports","url":"https://cdn.jsdelivr.net/npm/citation-js","scriptId":23,"lineNumber":0,"columnNumber":566346},"id":222,"parent":221},{"callFrame":{"functionName":"x","url":"https://cdn.jsdelivr.net/npm/citation-js","scriptId":23,"lineNumber":0,"columnNumber":565639},"id":223,"parent":221},{"callFrame":{"functionName":"","url":"https://cdn.jsdelivr.net/npm/citation-js","scriptId":23,"lineNumber":0,"columnNumber":598773},"id":224,"parent":222},{"callFrame":{"functionName":"toLocaleString","url":"native typedarray.js","scriptId":5,"lineNumber":41,"columnNumber":55},"id":225,"parent":224},{"callFrame":{"functionName":"ValidateTypedArray","url":"native typedarray.js","scriptId":5,"lineNumber":35,"columnNumber":27},"id":226,"parent":225}],"samples":[216,216,216,216,216,216,216,216,217,204,220,199,222,223,226]},"timeDeltas":[103,173,186,185,186,185,227,232,148,186,187,186,171,189,184]}},"tts":10186,"id":"0x1"},
{"pid":23974,"tid":27911,"ts":214676128954,"ph":"P","cat":"disabled-by-default-v8.cpu_profiler","name":"ProfileChunk","args":{"data":{"cpuProfile":{"nodes":[{"callFrame":{"functionName":"require.352../_typed-array","url":"https://cdn.jsdelivr.net/npm/citation-js","scriptId":23,"lineNumber":0,"columnNumber":654108},"id":227,"parent":18},{"callFrame":{"functionName":"e.exports","url":"https://cdn.jsdelivr.net/npm/citation-js","scriptId":23,"lineNumber":0,"columnNumber":597005},"id":228,"parent":227},{"callFrame":{"functionName":"x","url":"https://cdn.jsdelivr.net/npm/citation-js","scriptId":23,"lineNumber":0,"columnNumber":565639},"id":229,"parent":228},{"callFrame":{"functionName":"e.exports","url":"https://cdn.jsdelivr.net/npm/citation-js","scriptId":23,"lineNumber":0,"columnNumber":568913},"id":230,"parent":229},{"callFrame":{"functionName":"require.353../_typed-array","url":"https://cdn.jsdelivr.net/npm/citation-js","scriptId":23,"lineNumber":0,"columnNumber":654256},"id":231,"parent":18},{"callFrame":{"functionName":"e.exports","url":"https://cdn.jsdelivr.net/npm/citation-js","scriptId":23,"lineNumber":0,"columnNumber":597005},"id":232,"parent":231},{"callFrame":{"functionName":"e.exports","url":"https://cdn.jsdelivr.net/npm/citation-js","scriptId":23,"lineNumber":0,"columnNumber":566346},"id":233,"parent":232},{"callFrame":{"functionName":"","url":"https://cdn.jsdelivr.net/npm/citation-js","scriptId":23,"lineNumber":0,"columnNumber":597803},"id":234,"parent":233},{"callFrame":{"functionName":"require.347../_typed-array","url":"https://cdn.jsdelivr.net/npm/citation-js","scriptId":23,"lineNumber":0,"columnNumber":653367},"id":235,"parent":18},{"callFrame":{"functionName":"e.exports","url":"https://cdn.jsdelivr.net/npm/citation-js","scriptId":23,"lineNumber":0,"columnNumber":597005},"id":236,"parent":235},{"callFrame":{"functionName":"e.exports","url":"https://cdn.jsdelivr.net/npm/citation-js","scriptId":23,"lineNumber":0,"columnNumber":566346},"id":237,"parent":236},{"callFrame":{"functionName":"","url":"https://cdn.jsdelivr.net/npm/citation-js","scriptId":23,"lineNumber":0,"columnNumber":598773},"id":238,"parent":237},{"callFrame":{"functionName":"toLocaleString","url":"native typedarray.js","scriptId":5,"lineNumber":41,"columnNumber":55},"id":239,"parent":238},{"callFrame":{"functionName":"ValidateTypedArray","url":"native typedarray.js","scriptId":5,"lineNumber":35,"columnNumber":27},"id":240,"parent":239}],"samples":[230,234,18,240]},"timeDeltas":[107,186,185,187]}},"tts":10356,"id":"0x1"},
{"pid":23974,"tid":27869,"ts":214676129550,"ph":"X","cat":"toplevel","name":"TaskScheduler RunTask","args":{"src_file":"../../gin/v8_platform.cc","src_func":"CallOnWorkerThread"},"dur":40,"tdur":40,"tts":2704},
{"pid":23974,"tid":27911,"ts":214676129704,"ph":"P","cat":"disabled-by-default-v8.cpu_profiler","name":"ProfileChunk","args":{"data":{"cpuProfile":{"nodes":[{"callFrame":{"functionName":"require.350../_typed-array","url":"https://cdn.jsdelivr.net/npm/citation-js","scriptId":23,"lineNumber":0,"columnNumber":653810},"id":241,"parent":18},{"callFrame":{"functionName":"e.exports","url":"https://cdn.jsdelivr.net/npm/citation-js","scriptId":23,"lineNumber":0,"columnNumber":597005},"id":242,"parent":241},{"callFrame":{"functionName":"e.exports","url":"https://cdn.jsdelivr.net/npm/citation-js","scriptId":23,"lineNumber":0,"columnNumber":566346},"id":243,"parent":242},{"callFrame":{"functionName":"","url":"https://cdn.jsdelivr.net/npm/citation-js","scriptId":23,"lineNumber":0,"columnNumber":598696},"id":244,"parent":243},{"callFrame":{"functionName":"require.348../_typed-array","url":"https://cdn.jsdelivr.net/npm/citation-js","scriptId":23,"lineNumber":0,"columnNumber":653515},"id":245,"parent":18},{"callFrame":{"functionName":"e.exports","url":"https://cdn.jsdelivr.net/npm/citation-js","scriptId":23,"lineNumber":0,"columnNumber":597005},"id":246,"parent":245},{"callFrame":{"functionName":"require.351../_typed-array","url":"https://cdn.jsdelivr.net/npm/citation-js","scriptId":23,"lineNumber":0,"columnNumber":653959},"id":247,"parent":18},{"callFrame":{"functionName":"e.exports","url":"https://cdn.jsdelivr.net/npm/citation-js","scriptId":23,"lineNumber":0,"columnNumber":597005},"id":248,"parent":247},{"callFrame":{"functionName":"x","url":"https://cdn.jsdelivr.net/npm/citation-js","scriptId":23,"lineNumber":0,"columnNumber":565639},"id":249,"parent":248},{"callFrame":{"functionName":"require.345../_typed-array","url":"https://cdn.jsdelivr.net/npm/citation-js","scriptId":23,"lineNumber":0,"columnNumber":653067},"id":250,"parent":18},{"callFrame":{"functionName":"e.exports","url":"https://cdn.jsdelivr.net/npm/citation-js","scriptId":23,"lineNumber":0,"columnNumber":597005},"id":251,"parent":250},{"callFrame":{"functionName":"e.exports","url":"https://cdn.jsdelivr.net/npm/citation-js","scriptId":23,"lineNumber":0,"columnNumber":566346},"id":252,"parent":251},{"callFrame":{"functionName":"","url":"https://cdn.jsdelivr.net/npm/citation-js","scriptId":23,"lineNumber":0,"columnNumber":597803},"id":253,"parent":252}],"samples":[244,246,249,253]},"timeDeltas":[186,185,181,174]}},"tts":10597,"id":"0x1"},
{"pid":23974,"tid":27911,"ts":214676130406,"ph":"P","cat":"disabled-by-default-v8.cpu_profiler","name":"ProfileChunk","args":{"data":{"cpuProfile":{"nodes":[{"callFrame":{"functionName":"x","url":"https://cdn.jsdelivr.net/npm/citation-js","scriptId":23,"lineNumber":0,"columnNumber":565639},"id":254,"parent":251},{"callFrame":{"functionName":"e.exports","url":"https://cdn.jsdelivr.net/npm/citation-js","scriptId":23,"lineNumber":0,"columnNumber":568913},"id":255,"parent":254},{"callFrame":{"functionName":"require.346../_typed-array","url":"https://cdn.jsdelivr.net/npm/citation-js","scriptId":23,"lineNumber":0,"columnNumber":653217},"id":256,"parent":18},{"callFrame":{"functionName":"e.exports","url":"https://cdn.jsdelivr.net/npm/citation-js","scriptId":23,"lineNumber":0,"columnNumber":597005},"id":257,"parent":256},{"callFrame":{"functionName":"e.exports","url":"https://cdn.jsdelivr.net/npm/citation-js","scriptId":23,"lineNumber":0,"columnNumber":566346},"id":258,"parent":257},{"callFrame":{"functionName":"","url":"https://cdn.jsdelivr.net/npm/citation-js","scriptId":23,"lineNumber":0,"columnNumber":597824},"id":259,"parent":258},{"callFrame":{"functionName":"","url":"https://cdn.jsdelivr.net/npm/citation-js","scriptId":23,"lineNumber":0,"columnNumber":598773},"id":260,"parent":258},{"callFrame":{"functionName":"toLocaleString","url":"native typedarray.js","scriptId":5,"lineNumber":41,"columnNumber":55},"id":261,"parent":260},{"callFrame":{"functionName":"ValidateTypedArray","url":"native typedarray.js","scriptId":5,"lineNumber":35,"columnNumber":27},"id":262,"parent":261},{"callFrame":{"functionName":"require.297../_a-function","url":"https://cdn.jsdelivr.net/npm/citation-js","scriptId":23,"lineNumber":0,"columnNumber":630529},"id":263,"parent":18},{"callFrame":{"functionName":"x","url":"https://cdn.jsdelivr.net/npm/citation-js","scriptId":23,"lineNumber":0,"columnNumber":565639},"id":264,"parent":263}],"samples":[255,259,262,264]},"timeDeltas":[116,211,186,173]}},"tts":10868,"id":"0x1"},
{"pid":23974,"tid":27911,"ts":214676131072,"ph":"P","cat":"disabled-by-default-v8.cpu_profiler","name":"ProfileChunk","args":{"data":{"cpuProfile":{"nodes":[{"callFrame":{"functionName":"require.298../_a-function","url":"https://cdn.jsdelivr.net/npm/citation-js","scriptId":23,"lineNumber":0,"columnNumber":630908},"id":265,"parent":18},{"callFrame":{"functionName":"e.exports","url":"https://cdn.jsdelivr.net/npm/citation-js","scriptId":23,"lineNumber":0,"columnNumber":566346},"id":266,"parent":265},{"callFrame":{"functionName":"","url":"https://cdn.jsdelivr.net/npm/citation-js","scriptId":23,"lineNumber":0,"columnNumber":631119},"id":267,"parent":266},{"callFrame":{"functionName":"require.301../_an-object","url":"https://cdn.jsdelivr.net/npm/citation-js","scriptId":23,"lineNumber":0,"columnNumber":632513},"id":268,"parent":18},{"callFrame":{"functionName":"x","url":"https://cdn.jsdelivr.net/npm/citation-js","scriptId":23,"lineNumber":0,"columnNumber":565639},"id":269,"parent":268},{"callFrame":{"functionName":"e.exports","url":"https://cdn.jsdelivr.net/npm/citation-js","scriptId":23,"lineNumber":0,"columnNumber":583175},"id":270,"parent":269},{"callFrame":{"functionName":"e.exports","url":"https://cdn.jsdelivr.net/npm/citation-js","scriptId":23,"lineNumber":0,"columnNumber":568913},"id":271,"parent":270},{"callFrame":{"functionName":"require.305../_export","url":"https://cdn.jsdelivr.net/npm/citation-js","scriptId":23,"lineNumber":0,"columnNumber":633886},"id":272,"parent":18},{"callFrame":{"functionName":"x","url":"https://cdn.jsdelivr.net/npm/citation-js","scriptId":23,"lineNumber":0,"columnNumber":565639},"id":273,"parent":272},{"callFrame":{"functionName":"e.exports","url":"https://cdn.jsdelivr.net/npm/citation-js","scriptId":23,"lineNumber":0,"columnNumber":568913},"id":274,"parent":273}],"samples":[267,18,271,274]},"timeDeltas":[140,185,174,197]}},"tts":11103,"id":"0x1"},
{"pid":23974,"tid":27911,"ts":214676132194,"ph":"P","cat":"disabled-by-default-v8.cpu_profiler","name":"ProfileChunk","args":{"data":{"cpuProfile":{"nodes":[{"callFrame":{"functionName":"require.91.../../modules/_core","url":"https://cdn.jsdelivr.net/npm/citation-js","scriptId":23,"lineNumber":0,"columnNumber":551893},"id":275,"parent":15},{"callFrame":{"functionName":"","url":"https://cdn.jsdelivr.net/npm/citation-js","scriptId":23,"lineNumber":0,"columnNumber":283},"id":276,"parent":275},{"callFrame":{"functionName":"u","url":"https://cdn.jsdelivr.net/npm/citation-js","scriptId":23,"lineNumber":0,"columnNumber":36},"id":277,"parent":276},{"callFrame":{"functionName":"require.356../_add-to-unscopables","url":"https://cdn.jsdelivr.net/npm/citation-js","scriptId":23,"lineNumber":0,"columnNumber":655844},"id":278,"parent":277},{"callFrame":{"functionName":"require.97.../../modules/_core","url":"https://cdn.jsdelivr.net/npm/citation-js","scriptId":23,"lineNumber":0,"columnNumber":553158},"id":279,"parent":15},{"callFrame":{"functionName":"","url":"https://cdn.jsdelivr.net/npm/citation-js","scriptId":23,"lineNumber":0,"columnNumber":283},"id":280,"parent":279},{"callFrame":{"functionName":"u","url":"https://cdn.jsdelivr.net/npm/citation-js","scriptId":23,"lineNumber":0,"columnNumber":36},"id":281,"parent":280},{"callFrame":{"functionName":"require.362../_export","url":"https://cdn.jsdelivr.net/npm/citation-js","scriptId":23,"lineNumber":0,"columnNumber":657697},"id":282,"parent":281},{"callFrame":{"functionName":"require.92.../../modules/_core","url":"https://cdn.jsdelivr.net/npm/citation-js","scriptId":23,"lineNumber":0,"columnNumber":552083},"id":283,"parent":15},{"callFrame":{"functionName":"","url":"https://cdn.jsdelivr.net/npm/citation-js","scriptId":23,"lineNumber":0,"columnNumber":283},"id":284,"parent":283},{"callFrame":{"functionName":"u","url":"https://cdn.jsdelivr.net/npm/citation-js","scriptId":23,"lineNumber":0,"columnNumber":36},"id":285,"parent":284}],"samples":[18,278,282,15,285]},"timeDeltas":[185,188,189,187,187]}},"tts":11407,"id":"0x1"},
{"pid":23974,"tid":27870,"ts":214676139604,"ph":"X","cat":"toplevel","name":"TaskScheduler RunTask","args":{"src_file":"../../mojo/public/cpp/bindings/thread_safe_interface_ptr.h","src_func":"Accept"},"dur":146,"tdur":144,"tts":231},
{"pid":23974,"tid":27911,"ts":214676142244,"ph":"P","cat":"disabled-by-default-v8.cpu_profiler","name":"ProfileChunk","args":{"data":{"cpuProfile":{"nodes":[{"callFrame":{"functionName":"require.367.../modules/_core","url":"https://cdn.jsdelivr.net/npm/citation-js","scriptId":23,"lineNumber":0,"columnNumber":659723},"id":286,"parent":15},{"callFrame":{"functionName":"","url":"https://cdn.jsdelivr.net/npm/citation-js","scriptId":23,"lineNumber":0,"columnNumber":283},"id":287,"parent":286},{"callFrame":{"functionName":"u","url":"https://cdn.jsdelivr.net/npm/citation-js","scriptId":23,"lineNumber":0,"columnNumber":36},"id":288,"parent":287},{"callFrame":{"functionName":"require.366../_export","url":"https://cdn.jsdelivr.net/npm/citation-js","scriptId":23,"lineNumber":0,"columnNumber":659297},"id":289,"parent":288},{"callFrame":{"functionName":"require.364../_global","url":"https://cdn.jsdelivr.net/npm/citation-js","scriptId":23,"lineNumber":0,"columnNumber":658098},"id":290,"parent":288},{"callFrame":{"functionName":"require.379","url":"https://cdn.jsdelivr.net/npm/citation-js","scriptId":23,"lineNumber":0,"columnNumber":674503},"id":291,"parent":15},{"callFrame":{"functionName":"","url":"https://cdn.jsdelivr.net/npm/citation-js","scriptId":23,"lineNumber":0,"columnNumber":674762},"id":292,"parent":291},{"callFrame":{"functionName":"","url":"http://localhost/~larsgw/Citation/dev/profiler.html","scriptId":24,"lineNumber":2,"columnNumber":8},"id":293,"parent":1},{"callFrame":{"functionName":"u","url":"https://cdn.jsdelivr.net/npm/citation-js","scriptId":23,"lineNumber":0,"columnNumber":36},"id":294,"parent":293},{"callFrame":{"functionName":"require.citation-js.@citation-js/core","url":"https://cdn.jsdelivr.net/npm/citation-js","scriptId":23,"lineNumber":0,"columnNumber":713508},"id":295,"parent":294},{"callFrame":{"functionName":"","url":"https://cdn.jsdelivr.net/npm/citation-js","scriptId":23,"lineNumber":0,"columnNumber":283},"id":296,"parent":295},{"callFrame":{"functionName":"u","url":"https://cdn.jsdelivr.net/npm/citation-js","scriptId":23,"lineNumber":0,"columnNumber":36},"id":297,"parent":296},{"callFrame":{"functionName":"require.11.../package.json","url":"https://cdn.jsdelivr.net/npm/citation-js","scriptId":23,"lineNumber":0,"columnNumber":14420},"id":298,"parent":297},{"callFrame":{"functionName":"","url":"https://cdn.jsdelivr.net/npm/citation-js","scriptId":23,"lineNumber":0,"columnNumber":283},"id":299,"parent":298}],"samples":[288,289,288,290,290,15,291,292,3,3,3,3,3,3,3,3,3,3,3,3,3,3,3,3,3,3,3,3,3,3,3,3,3,3,3,3,3,3,3,3,3,3,294,294,294,294,294,294,294,294,294,294,294,299]},"timeDeltas":[172,117,186,186,186,186,181,187,185,175,186,186,190,185,184,186,186,448,165,165,183,185,192,186,187,169,185,292,166,170,173,173,174,172,178,171,185,185,187,192,196,169,174,184,187,184,172,186,178,165,163,164,349,190]}},"tts":12817,"id":"0x1"},
{"pid":23974,"tid":27911,"ts":214676142898,"ph":"P","cat":"disabled-by-default-v8.cpu_profiler","name":"ProfileChunk","args":{"data":{"cpuProfile":{"nodes":[{"callFrame":{"functionName":"u","url":"https://cdn.jsdelivr.net/npm/citation-js","scriptId":23,"lineNumber":0,"columnNumber":36},"id":300,"parent":299},{"callFrame":{"functionName":"require.4../get","url":"https://cdn.jsdelivr.net/npm/citation-js","scriptId":23,"lineNumber":0,"columnNumber":4806},"id":301,"parent":300},{"callFrame":{"functionName":"","url":"https://cdn.jsdelivr.net/npm/citation-js","scriptId":23,"lineNumber":0,"columnNumber":283},"id":302,"parent":301},{"callFrame":{"functionName":"u","url":"https://cdn.jsdelivr.net/npm/citation-js","scriptId":23,"lineNumber":0,"columnNumber":36},"id":303,"parent":302},{"callFrame":{"functionName":"require.5../index","url":"https://cdn.jsdelivr.net/npm/citation-js","scriptId":23,"lineNumber":0,"columnNumber":5908},"id":304,"parent":303},{"callFrame":{"functionName":"require.6../validate","url":"https://cdn.jsdelivr.net/npm/citation-js","scriptId":23,"lineNumber":0,"columnNumber":7266},"id":305,"parent":303},{"callFrame":{"functionName":"","url":"https://cdn.jsdelivr.net/npm/citation-js","scriptId":23,"lineNumber":0,"columnNumber":283},"id":306,"parent":305},{"callFrame":{"functionName":"u","url":"https://cdn.jsdelivr.net/npm/citation-js","scriptId":23,"lineNumber":0,"columnNumber":36},"id":307,"parent":306},{"callFrame":{"functionName":"require.10","url":"https://cdn.jsdelivr.net/npm/citation-js","scriptId":23,"lineNumber":0,"columnNumber":12574},"id":308,"parent":307},{"callFrame":{"functionName":"require.7.../plugins/input/","url":"https://cdn.jsdelivr.net/npm/citation-js","scriptId":23,"lineNumber":0,"columnNumber":7673},"id":309,"parent":303},{"callFrame":{"functionName":"","url":"https://cdn.jsdelivr.net/npm/citation-js","scriptId":23,"lineNumber":0,"columnNumber":283},"id":310,"parent":309},{"callFrame":{"functionName":"u","url":"https://cdn.jsdelivr.net/npm/citation-js","scriptId":23,"lineNumber":0,"columnNumber":36},"id":311,"parent":310},{"callFrame":{"functionName":"require.31../chain","url":"https://cdn.jsdelivr.net/npm/citation-js","scriptId":23,"lineNumber":0,"columnNumber":36403},"id":312,"parent":311},{"callFrame":{"functionName":"","url":"https://cdn.jsdelivr.net/npm/citation-js","scriptId":23,"lineNumber":0,"columnNumber":283},"id":313,"parent":312},{"callFrame":{"functionName":"u","url":"https://cdn.jsdelivr.net/npm/citation-js","scriptId":23,"lineNumber":0,"columnNumber":36},"id":314,"parent":313}],"samples":[304,308,314]},"timeDeltas":[129,186,186]}},"tts":13003,"id":"0x1"},
{"pid":23974,"tid":27911,"ts":214676143994,"ph":"P","cat":"disabled-by-default-v8.cpu_profiler","name":"ProfileChunk","args":{"data":{"cpuProfile":{"nodes":[{"callFrame":{"functionName":"require.32../type","url":"https://cdn.jsdelivr.net/npm/citation-js","scriptId":23,"lineNumber":0,"columnNumber":38277},"id":315,"parent":314},{"callFrame":{"functionName":"","url":"https://cdn.jsdelivr.net/npm/citation-js","scriptId":23,"lineNumber":0,"columnNumber":283},"id":316,"parent":315},{"callFrame":{"functionName":"u","url":"https://cdn.jsdelivr.net/npm/citation-js","scriptId":23,"lineNumber":0,"columnNumber":36},"id":317,"parent":316},{"callFrame":{"functionName":"require.27.@citation-js/name","url":"https://cdn.jsdelivr.net/npm/citation-js","scriptId":23,"lineNumber":0,"columnNumber":28729},"id":318,"parent":314},{"callFrame":{"functionName":"","url":"https://cdn.jsdelivr.net/npm/citation-js","scriptId":23,"lineNumber":0,"columnNumber":283},"id":319,"parent":318},{"callFrame":{"functionName":"u","url":"https://cdn.jsdelivr.net/npm/citation-js","scriptId":23,"lineNumber":0,"columnNumber":36},"id":320,"parent":319},{"callFrame":{"functionName":"require.47../input","url":"https://cdn.jsdelivr.net/npm/citation-js","scriptId":23,"lineNumber":0,"columnNumber":60928},"id":321,"parent":320},{"callFrame":{"functionName":"require.44../input","url":"https://cdn.jsdelivr.net/npm/citation-js","scriptId":23,"lineNumber":0,"columnNumber":57404},"id":322,"parent":321},{"callFrame":{"functionName":"","url":"https://cdn.jsdelivr.net/npm/citation-js","scriptId":23,"lineNumber":0,"columnNumber":283},"id":323,"parent":322},{"callFrame":{"functionName":"u","url":"https://cdn.jsdelivr.net/npm/citation-js","scriptId":23,"lineNumber":0,"columnNumber":36},"id":324,"parent":323}],"samples":[317,315,315,320,324]},"timeDeltas":[187,105,186,637,186]}},"tts":13184,"id":"0x1"},
{"pid":23974,"tid":27869,"ts":214676145100,"ph":"X","cat":"toplevel","name":"TaskScheduler RunTask","args":{"src_file":"../../gin/v8_platform.cc","src_func":"CallOnWorkerThread"},"dur":30,"tdur":29,"tts":2787},
{"pid":23974,"tid":27911,"ts":214676145492,"ph":"P","cat":"disabled-by-default-v8.cpu_profiler","name":"ProfileChunk","args":{"data":{"cpuProfile":{"nodes":[{"callFrame":{"functionName":"require.48","url":"https://cdn.jsdelivr.net/npm/citation-js","scriptId":23,"lineNumber":0,"columnNumber":61025},"id":325,"parent":324},{"callFrame":{"functionName":"r","url":"https://cdn.jsdelivr.net/npm/citation-js","scriptId":23,"lineNumber":0,"columnNumber":61572},"id":326,"parent":325},{"callFrame":{"functionName":"n","url":"https://cdn.jsdelivr.net/npm/citation-js","scriptId":23,"lineNumber":0,"columnNumber":61696},"id":327,"parent":325},{"callFrame":{"functionName":"require.33../data","url":"https://cdn.jsdelivr.net/npm/citation-js","scriptId":23,"lineNumber":0,"columnNumber":43786},"id":328,"parent":314},{"callFrame":{"functionName":"","url":"https://cdn.jsdelivr.net/npm/citation-js","scriptId":23,"lineNumber":0,"columnNumber":283},"id":329,"parent":328},{"callFrame":{"functionName":"u","url":"https://cdn.jsdelivr.net/npm/citation-js","scriptId":23,"lineNumber":0,"columnNumber":36},"id":330,"parent":329},{"callFrame":{"functionName":"require.28../chain","url":"https://cdn.jsdelivr.net/npm/citation-js","scriptId":23,"lineNumber":0,"columnNumber":32466},"id":331,"parent":330},{"callFrame":{"functionName":"","url":"https://cdn.jsdelivr.net/npm/citation-js","scriptId":23,"lineNumber":0,"columnNumber":283},"id":332,"parent":331},{"callFrame":{"functionName":"u","url":"https://cdn.jsdelivr.net/npm/citation-js","scriptId":23,"lineNumber":0,"columnNumber":36},"id":333,"parent":332},{"callFrame":{"functionName":"require.26.../../util/deepCopy","url":"https://cdn.jsdelivr.net/npm/citation-js","scriptId":23,"lineNumber":0,"columnNumber":26236},"id":334,"parent":333}],"samples":[324,326,325,327,325,318,330,334]},"timeDeltas":[187,188,184,187,184,185,185,184]}},"tts":13500,"id":"0x1"},
{"pid":23974,"tid":27911,"ts":214676147439,"ph":"P","cat":"disabled-by-default-v8.cpu_profiler","name":"ProfileChunk","args":{"data":{"cpuProfile":{"nodes":[{"callFrame":{"functionName":"h","url":"https://cdn.jsdelivr.net/npm/citation-js","scriptId":23,"lineNumber":0,"columnNumber":37714},"id":335,"parent":312},{"callFrame":{"functionName":"require.3.../plugins/input/csl","url":"https://cdn.jsdelivr.net/npm/citation-js","scriptId":23,"lineNumber":0,"columnNumber":2792},"id":336,"parent":303},{"callFrame":{"functionName":"","url":"https://cdn.jsdelivr.net/npm/citation-js","scriptId":23,"lineNumber":0,"columnNumber":283},"id":337,"parent":336},{"callFrame":{"functionName":"u","url":"https://cdn.jsdelivr.net/npm/citation-js","scriptId":23,"lineNumber":0,"columnNumber":36},"id":338,"parent":337},{"callFrame":{"functionName":"require.9../async","url":"https://cdn.jsdelivr.net/npm/citation-js","scriptId":23,"lineNumber":0,"columnNumber":12080},"id":339,"parent":338},{"callFrame":{"functionName":"require.25../config","url":"https://cdn.jsdelivr.net/npm/citation-js","scriptId":23,"lineNumber":0,"columnNumber":25101},"id":340,"parent":300},{"callFrame":{"functionName":"require.40../deepCopy","url":"https://cdn.jsdelivr.net/npm/citation-js","scriptId":23,"lineNumber":0,"columnNumber":50676},"id":341,"parent":300},{"callFrame":{"functionName":"","url":"https://cdn.jsdelivr.net/npm/citation-js","scriptId":23,"lineNumber":0,"columnNumber":283},"id":342,"parent":341},{"callFrame":{"functionName":"u","url":"https://cdn.jsdelivr.net/npm/citation-js","scriptId":23,"lineNumber":0,"columnNumber":36},"id":343,"parent":342},{"callFrame":{"functionName":"require.37.sync-request","url":"https://cdn.jsdelivr.net/npm/citation-js","scriptId":23,"lineNumber":0,"columnNumber":48814},"id":344,"parent":343},{"callFrame":{"functionName":"","url":"https://cdn.jsdelivr.net/npm/citation-js","scriptId":23,"lineNumber":0,"columnNumber":283},"id":345,"parent":344},{"callFrame":{"functionName":"u","url":"https://cdn.jsdelivr.net/npm/citation-js","scriptId":23,"lineNumber":0,"columnNumber":36},"id":346,"parent":345},{"callFrame":{"functionName":"require.380.http-response-object","url":"https://cdn.jsdelivr.net/npm/citation-js","scriptId":23,"lineNumber":0,"columnNumber":681121},"id":347,"parent":346},{"callFrame":{"functionName":"","url":"https://cdn.jsdelivr.net/npm/citation-js","scriptId":23,"lineNumber":0,"columnNumber":283},"id":348,"parent":347},{"callFrame":{"functionName":"u","url":"https://cdn.jsdelivr.net/npm/citation-js","scriptId":23,"lineNumber":0,"columnNumber":36},"id":349,"parent":348},{"callFrame":{"functionName":"require.381.qs","url":"https://cdn.jsdelivr.net/npm/citation-js","scriptId":23,"lineNumber":0,"columnNumber":682584},"id":350,"parent":349},{"callFrame":{"functionName":"","url":"https://cdn.jsdelivr.net/npm/citation-js","scriptId":23,"lineNumber":0,"columnNumber":283},"id":351,"parent":350},{"callFrame":{"functionName":"u","url":"https://cdn.jsdelivr.net/npm/citation-js","scriptId":23,"lineNumber":0,"columnNumber":36},"id":352,"parent":351}],"samples":[312,335,339,340,300,352]},"timeDeltas":[186,167,497,530,354,179]}},"tts":14286,"id":"0x1"},
{"pid":23974,"tid":27911,"ts":214676148508,"ph":"P","cat":"disabled-by-default-v8.cpu_profiler","name":"ProfileChunk","args":{"data":{"cpuProfile":{"nodes":[{"callFrame":{"functionName":"require.372../formats","url":"https://cdn.jsdelivr.net/npm/citation-js","scriptId":23,"lineNumber":0,"columnNumber":663457},"id":353,"parent":352},{"callFrame":{"functionName":"","url":"https://cdn.jsdelivr.net/npm/citation-js","scriptId":23,"lineNumber":0,"columnNumber":283},"id":354,"parent":353},{"callFrame":{"functionName":"u","url":"https://cdn.jsdelivr.net/npm/citation-js","scriptId":23,"lineNumber":0,"columnNumber":36},"id":355,"parent":354},{"callFrame":{"functionName":"require.374../formats","url":"https://cdn.jsdelivr.net/npm/citation-js","scriptId":23,"lineNumber":0,"columnNumber":667002},"id":356,"parent":355},{"callFrame":{"functionName":"","url":"https://cdn.jsdelivr.net/npm/citation-js","scriptId":23,"lineNumber":0,"columnNumber":283},"id":357,"parent":356},{"callFrame":{"functionName":"u","url":"https://cdn.jsdelivr.net/npm/citation-js","scriptId":23,"lineNumber":0,"columnNumber":36},"id":358,"parent":357},{"callFrame":{"functionName":"require.38.isomorphic-fetch","url":"https://cdn.jsdelivr.net/npm/citation-js","scriptId":23,"lineNumber":0,"columnNumber":49358},"id":359,"parent":343},{"callFrame":{"functionName":"","url":"https://cdn.jsdelivr.net/npm/citation-js","scriptId":23,"lineNumber":0,"columnNumber":283},"id":360,"parent":359},{"callFrame":{"functionName":"u","url":"https://cdn.jsdelivr.net/npm/citation-js","scriptId":23,"lineNumber":0,"columnNumber":36},"id":361,"parent":360},{"callFrame":{"functionName":"require.369.whatwg-fetch","url":"https://cdn.jsdelivr.net/npm/citation-js","scriptId":23,"lineNumber":0,"columnNumber":661408},"id":362,"parent":361},{"callFrame":{"functionName":"","url":"https://cdn.jsdelivr.net/npm/citation-js","scriptId":23,"lineNumber":0,"columnNumber":283},"id":363,"parent":362},{"callFrame":{"functionName":"u","url":"https://cdn.jsdelivr.net/npm/citation-js","scriptId":23,"lineNumber":0,"columnNumber":36},"id":364,"parent":363},{"callFrame":{"functionName":"require.382","url":"https://cdn.jsdelivr.net/npm/citation-js","scriptId":23,"lineNumber":0,"columnNumber":682881},"id":365,"parent":364},{"callFrame":{"functionName":"s","url":"https://cdn.jsdelivr.net/npm/citation-js","scriptId":23,"lineNumber":0,"columnNumber":683147},"id":366,"parent":365}],"samples":[358,366]},"timeDeltas":[127,952]}},"tts":14425,"id":"0x1"},
{"pid":23974,"tid":27911,"ts":214676150065,"ph":"P","cat":"disabled-by-default-v8.cpu_profiler","name":"ProfileChunk","args":{"data":{"cpuProfile":{"nodes":[{"callFrame":{"functionName":"","url":"https://cdn.jsdelivr.net/npm/citation-js","scriptId":23,"lineNumber":0,"columnNumber":683267},"id":367,"parent":366},{"callFrame":{"functionName":"Blob","scriptId":0},"id":368,"parent":367},{"callFrame":{"functionName":"require.42","url":"https://cdn.jsdelivr.net/npm/citation-js","scriptId":23,"lineNumber":0,"columnNumber":52609},"id":369,"parent":343},{"callFrame":{"functionName":"require.12._process","url":"https://cdn.jsdelivr.net/npm/citation-js","scriptId":23,"lineNumber":0,"columnNumber":15379},"id":370,"parent":300},{"callFrame":{"functionName":"","url":"https://cdn.jsdelivr.net/npm/citation-js","scriptId":23,"lineNumber":0,"columnNumber":283},"id":371,"parent":370},{"callFrame":{"functionName":"u","url":"https://cdn.jsdelivr.net/npm/citation-js","scriptId":23,"lineNumber":0,"columnNumber":36},"id":372,"parent":371},{"callFrame":{"functionName":"require.370","url":"https://cdn.jsdelivr.net/npm/citation-js","scriptId":23,"lineNumber":0,"columnNumber":661515},"id":373,"parent":372},{"callFrame":{"functionName":"require.13.../plugins","url":"https://cdn.jsdelivr.net/npm/citation-js","scriptId":23,"lineNumber":0,"columnNumber":15854},"id":374,"parent":300},{"callFrame":{"functionName":"","url":"https://cdn.jsdelivr.net/npm/citation-js","scriptId":23,"lineNumber":0,"columnNumber":283},"id":375,"parent":374},{"callFrame":{"functionName":"u","url":"https://cdn.jsdelivr.net/npm/citation-js","scriptId":23,"lineNumber":0,"columnNumber":36},"id":376,"parent":375},{"callFrame":{"functionName":"require.16../empty","url":"https://cdn.jsdelivr.net/npm/citation-js","scriptId":23,"lineNumber":0,"columnNumber":16705},"id":377,"parent":376},{"callFrame":{"functionName":"","url":"https://cdn.jsdelivr.net/npm/citation-js","scriptId":23,"lineNumber":0,"columnNumber":283},"id":378,"parent":377},{"callFrame":{"functionName":"u","url":"https://cdn.jsdelivr.net/npm/citation-js","scriptId":23,"lineNumber":0,"columnNumber":36},"id":379,"parent":378}],"samples":[368,368,366,369,300,373,300,379]},"timeDeltas":[125,186,165,163,183,191,185,187]}},"tts":14762,"id":"0x1"},
{"pid":23974,"tid":27911,"ts":214676151310,"ph":"P","cat":"disabled-by-default-v8.cpu_profiler","name":"ProfileChunk","args":{"data":{"cpuProfile":{"nodes":[{"callFrame":{"functionName":"require.18","url":"https://cdn.jsdelivr.net/npm/citation-js","scriptId":23,"lineNumber":0,"columnNumber":18382},"id":380,"parent":379},{"callFrame":{"functionName":"require.20../json","url":"https://cdn.jsdelivr.net/npm/citation-js","scriptId":23,"lineNumber":0,"columnNumber":19851},"id":381,"parent":376},{"callFrame":{"functionName":"","url":"https://cdn.jsdelivr.net/npm/citation-js","scriptId":23,"lineNumber":0,"columnNumber":283},"id":382,"parent":381},{"callFrame":{"functionName":"u","url":"https://cdn.jsdelivr.net/npm/citation-js","scriptId":23,"lineNumber":0,"columnNumber":36},"id":383,"parent":382},{"callFrame":{"functionName":"require.21.../../plugins/","url":"https://cdn.jsdelivr.net/npm/citation-js","scriptId":23,"lineNumber":0,"columnNumber":20139},"id":384,"parent":383},{"callFrame":{"functionName":"c","url":"https://cdn.jsdelivr.net/npm/citation-js","scriptId":23,"lineNumber":0,"columnNumber":25726},"id":385,"parent":374},{"callFrame":{"functionName":"l","url":"https://cdn.jsdelivr.net/npm/citation-js","scriptId":23,"lineNumber":0,"columnNumber":43956},"id":386,"parent":385},{"callFrame":{"functionName":"value","url":"https://cdn.jsdelivr.net/npm/citation-js","scriptId":23,"lineNumber":0,"columnNumber":43565},"id":387,"parent":386},{"callFrame":{"functionName":"value","url":"https://cdn.jsdelivr.net/npm/citation-js","scriptId":23,"lineNumber":0,"columnNumber":40740},"id":388,"parent":387},{"callFrame":{"functionName":"m","url":"https://cdn.jsdelivr.net/npm/citation-js","scriptId":23,"lineNumber":0,"columnNumber":46329},"id":389,"parent":386},{"callFrame":{"functionName":"get","url":"https://cdn.jsdelivr.net/npm/citation-js","scriptId":23,"lineNumber":0,"columnNumber":42612},"id":390,"parent":389},{"callFrame":{"functionName":"value","url":"https://cdn.jsdelivr.net/npm/citation-js","scriptId":23,"lineNumber":0,"columnNumber":42065},"id":391,"parent":390},{"callFrame":{"functionName":"value","url":"https://cdn.jsdelivr.net/npm/citation-js","scriptId":23,"lineNumber":0,"columnNumber":41875},"id":392,"parent":391}],"samples":[380,377,384,385,386,387,388,392]},"timeDeltas":[186,102,186,186,186,178,168,244]}},"tts":15043,"id":"0x1"},
{"pid":23974,"tid":27869,"ts":214676151643,"ph":"X","cat":"toplevel","name":"TaskScheduler RunTask","args":{"src_file":"../../gin/v8_platform.cc","src_func":"CallOnWorkerThread"},"dur":35,"tdur":34,"tts":2855},
{"pid":23974,"tid":27869,"ts":214676154493,"ph":"X","cat":"toplevel","name":"TaskScheduler RunTask","args":{"src_file":"../../gin/v8_platform.cc","src_func":"CallBlockingTaskOnWorkerThread"},"dur":1570,"tdur":1567,"tts":2932},
{"pid":23974,"tid":27869,"ts":214676156111,"ph":"X","cat":"toplevel","name":"TaskScheduler RunTask","args":{"src_file":"../../gin/v8_platform.cc","src_func":"CallOnWorkerThread"},"dur":9,"tdur":9,"tts":4531},
{"pid":23974,"tid":27869,"ts":214676156852,"ph":"X","cat":"toplevel","name":"TaskScheduler RunTask","args":{"src_file":"../../gin/v8_platform.cc","src_func":"CallOnWorkerThread"},"dur":28,"tdur":27,"tts":4555},
{"pid":23974,"tid":27869,"ts":214676157773,"ph":"X","cat":"toplevel","name":"TaskScheduler RunTask","args":{"src_file":"../../gin/v8_platform.cc","src_func":"CallOnWorkerThread"},"dur":22,"tdur":21,"tts":4598},
{"pid":23974,"tid":27869,"ts":214676158409,"ph":"X","cat":"toplevel","name":"TaskScheduler RunTask","args":{"src_file":"../../gin/v8_platform.cc","src_func":"CallOnWorkerThread"},"dur":23,"tdur":23,"tts":4633},
{"pid":23974,"tid":27911,"ts":214676159070,"ph":"P","cat":"disabled-by-default-v8.cpu_profiler","name":"ProfileChunk","args":{"data":{"cpuProfile":{"nodes":[{"callFrame":{"functionName":"require.89","url":"https://cdn.jsdelivr.net/npm/citation-js","scriptId":23,"lineNumber":0,"columnNumber":202451},"id":393,"parent":297},{"callFrame":{"functionName":"","url":"https://cdn.jsdelivr.net/npm/citation-js","scriptId":23,"lineNumber":0,"columnNumber":242273},"id":394,"parent":393},{"callFrame":{"functionName":"resetDateParserMonths","url":"https://cdn.jsdelivr.net/npm/citation-js","scriptId":23,"lineNumber":0,"columnNumber":243302},"id":395,"parent":394},{"callFrame":{"functionName":"require.50../json","url":"https://cdn.jsdelivr.net/npm/citation-js","scriptId":23,"lineNumber":0,"columnNumber":74803},"id":396,"parent":297},{"callFrame":{"functionName":"","url":"https://cdn.jsdelivr.net/npm/citation-js","scriptId":23,"lineNumber":0,"columnNumber":283},"id":397,"parent":396},{"callFrame":{"functionName":"u","url":"https://cdn.jsdelivr.net/npm/citation-js","scriptId":23,"lineNumber":0,"columnNumber":36},"id":398,"parent":397},{"callFrame":{"functionName":"require.51.@citation-js/date","url":"https://cdn.jsdelivr.net/npm/citation-js","scriptId":23,"lineNumber":0,"columnNumber":76158},"id":399,"parent":398},{"callFrame":{"functionName":"","url":"https://cdn.jsdelivr.net/npm/citation-js","scriptId":23,"lineNumber":0,"columnNumber":283},"id":400,"parent":399},{"callFrame":{"functionName":"u","url":"https://cdn.jsdelivr.net/npm/citation-js","scriptId":23,"lineNumber":0,"columnNumber":36},"id":401,"parent":400},{"callFrame":{"functionName":"require.44../input","url":"https://cdn.jsdelivr.net/npm/citation-js","scriptId":23,"lineNumber":0,"columnNumber":57404},"id":402,"parent":401},{"callFrame":{"functionName":"","url":"https://cdn.jsdelivr.net/npm/citation-js","scriptId":23,"lineNumber":0,"columnNumber":283},"id":403,"parent":402},{"callFrame":{"functionName":"u","url":"https://cdn.jsdelivr.net/npm/citation-js","scriptId":23,"lineNumber":0,"columnNumber":36},"id":404,"parent":403}],"samples":[389,385,297,297,297,297,297,297,297,297,297,297,297,297,297,297,9,9,9,9,9,9,9,9,297,297,297,393,393,393,393,394,395,393,393,393,393,297,404]},"timeDeltas":[185,185,185,184,186,227,185,189,186,186,185,186,184,185,185,185,669,171,170,169,166,171,181,152,175,157,163,163,185,184,187,185,185,183,185,185,197,185,186]}},"tts":16136,"id":"0x1"},
{"pid":23974,"tid":27911,"ts":214676162764,"ph":"P","cat":"disabled-by-default-v8.cpu_profiler","name":"ProfileChunk","args":{"data":{"cpuProfile":{"nodes":[{"callFrame":{"functionName":"c","url":"https://cdn.jsdelivr.net/npm/citation-js","scriptId":23,"lineNumber":0,"columnNumber":25726},"id":405,"parent":396},{"callFrame":{"functionName":"l","url":"https://cdn.jsdelivr.net/npm/citation-js","scriptId":23,"lineNumber":0,"columnNumber":43956},"id":406,"parent":405},{"callFrame":{"functionName":"value","url":"https://cdn.jsdelivr.net/npm/citation-js","scriptId":23,"lineNumber":0,"columnNumber":43565},"id":407,"parent":406},{"callFrame":{"functionName":"value","url":"https://cdn.jsdelivr.net/npm/citation-js","scriptId":23,"lineNumber":0,"columnNumber":40740},"id":408,"parent":407},{"callFrame":{"functionName":"m","url":"https://cdn.jsdelivr.net/npm/citation-js","scriptId":23,"lineNumber":0,"columnNumber":46329},"id":409,"parent":406},{"callFrame":{"functionName":"wrapObject","scriptId":25,"lineNumber":28,"columnNumber":112},"id":410,"parent":409},{"callFrame":{"functionName":"_wrapObject","scriptId":25,"lineNumber":33,"columnNumber":91},"id":411,"parent":410},{"callFrame":{"functionName":"require.52../input/","url":"https://cdn.jsdelivr.net/npm/citation-js","scriptId":23,"lineNumber":0,"columnNumber":78742},"id":412,"parent":297},{"callFrame":{"functionName":"","url":"https://cdn.jsdelivr.net/npm/citation-js","scriptId":23,"lineNumber":0,"columnNumber":283},"id":413,"parent":412},{"callFrame":{"functionName":"u","url":"https://cdn.jsdelivr.net/npm/citation-js","scriptId":23,"lineNumber":0,"columnNumber":36},"id":414,"parent":413}],"samples":[408,409,409,409,409,409,411,410,409,409,409,409,414]},"timeDeltas":[184,109,560,185,167,714,174,184,899,13,177,170,174]}},"tts":16612,"id":"0x1"},
{"pid":23974,"tid":27911,"ts":214676164011,"ph":"P","cat":"disabled-by-default-v8.cpu_profiler","name":"ProfileChunk","args":{"data":{"cpuProfile":{"nodes":[{"callFrame":{"functionName":"require.54../bibtxt","url":"https://cdn.jsdelivr.net/npm/citation-js","scriptId":23,"lineNumber":0,"columnNumber":80013},"id":415,"parent":414},{"callFrame":{"functionName":"","url":"https://cdn.jsdelivr.net/npm/citation-js","scriptId":23,"lineNumber":0,"columnNumber":283},"id":416,"parent":415},{"callFrame":{"functionName":"u","url":"https://cdn.jsdelivr.net/npm/citation-js","scriptId":23,"lineNumber":0,"columnNumber":36},"id":417,"parent":416},{"callFrame":{"functionName":"require.57../tokens.json","url":"https://cdn.jsdelivr.net/npm/citation-js","scriptId":23,"lineNumber":0,"columnNumber":85083},"id":418,"parent":417},{"callFrame":{"functionName":"","url":"https://cdn.jsdelivr.net/npm/citation-js","scriptId":23,"lineNumber":0,"columnNumber":283},"id":419,"parent":418},{"callFrame":{"functionName":"u","url":"https://cdn.jsdelivr.net/npm/citation-js","scriptId":23,"lineNumber":0,"columnNumber":36},"id":420,"parent":419},{"callFrame":{"functionName":"require.58","url":"https://cdn.jsdelivr.net/npm/citation-js","scriptId":23,"lineNumber":0,"columnNumber":87339},"id":421,"parent":420},{"callFrame":{"functionName":"require.55../prop","url":"https://cdn.jsdelivr.net/npm/citation-js","scriptId":23,"lineNumber":0,"columnNumber":81156},"id":422,"parent":417},{"callFrame":{"functionName":"","url":"https://cdn.jsdelivr.net/npm/citation-js","scriptId":23,"lineNumber":0,"columnNumber":283},"id":423,"parent":422},{"callFrame":{"functionName":"u","url":"https://cdn.jsdelivr.net/npm/citation-js","scriptId":23,"lineNumber":0,"columnNumber":36},"id":424,"parent":423},{"callFrame":{"functionName":"require.56.@citation-js/date","url":"https://cdn.jsdelivr.net/npm/citation-js","scriptId":23,"lineNumber":0,"columnNumber":82778},"id":425,"parent":424}],"samples":[420,420,420,420,421,418,417,425]},"timeDeltas":[175,107,181,173,195,170,187,193]}},"tts":17000,"id":"0x1"},
{"pid":23974,"tid":27911,"ts":214676165350,"ph":"P","cat":"disabled-by-default-v8.cpu_profiler","name":"ProfileChunk","args":{"data":{"cpuProfile":{"nodes":[{"callFrame":{"functionName":"l","url":"https://cdn.jsdelivr.net/npm/citation-js","scriptId":23,"lineNumber":0,"columnNumber":80217},"id":426,"parent":415},{"callFrame":{"functionName":"require.61../bibtxt","url":"https://cdn.jsdelivr.net/npm/citation-js","scriptId":23,"lineNumber":0,"columnNumber":97897},"id":427,"parent":414},{"callFrame":{"functionName":"","url":"https://cdn.jsdelivr.net/npm/citation-js","scriptId":23,"lineNumber":0,"columnNumber":283},"id":428,"parent":427},{"callFrame":{"functionName":"u","url":"https://cdn.jsdelivr.net/npm/citation-js","scriptId":23,"lineNumber":0,"columnNumber":36},"id":429,"parent":428},{"callFrame":{"functionName":"require.62../label","url":"https://cdn.jsdelivr.net/npm/citation-js","scriptId":23,"lineNumber":0,"columnNumber":98499},"id":430,"parent":429},{"callFrame":{"functionName":"","url":"https://cdn.jsdelivr.net/npm/citation-js","scriptId":23,"lineNumber":0,"columnNumber":283},"id":431,"parent":430},{"callFrame":{"functionName":"u","url":"https://cdn.jsdelivr.net/npm/citation-js","scriptId":23,"lineNumber":0,"columnNumber":36},"id":432,"parent":431},{"callFrame":{"functionName":"c","url":"https://cdn.jsdelivr.net/npm/citation-js","scriptId":23,"lineNumber":0,"columnNumber":25726},"id":433,"parent":412},{"callFrame":{"functionName":"l","url":"https://cdn.jsdelivr.net/npm/citation-js","scriptId":23,"lineNumber":0,"columnNumber":43956},"id":434,"parent":433},{"callFrame":{"functionName":"require.70../bibliography","url":"https://cdn.jsdelivr.net/npm/citation-js","scriptId":23,"lineNumber":0,"columnNumber":106751},"id":435,"parent":297},{"callFrame":{"functionName":"","url":"https://cdn.jsdelivr.net/npm/citation-js","scriptId":23,"lineNumber":0,"columnNumber":283},"id":436,"parent":435},{"callFrame":{"functionName":"u","url":"https://cdn.jsdelivr.net/npm/citation-js","scriptId":23,"lineNumber":0,"columnNumber":36},"id":437,"parent":436},{"callFrame":{"functionName":"require.72../locales.json","url":"https://cdn.jsdelivr.net/npm/citation-js","scriptId":23,"lineNumber":0,"columnNumber":152078},"id":438,"parent":437},{"callFrame":{"functionName":"","url":"https://cdn.jsdelivr.net/npm/citation-js","scriptId":23,"lineNumber":0,"columnNumber":283},"id":439,"parent":438},{"callFrame":{"functionName":"u","url":"https://cdn.jsdelivr.net/npm/citation-js","scriptId":23,"lineNumber":0,"columnNumber":36},"id":440,"parent":439}],"samples":[424,426,432,429,412,434,440]},"timeDeltas":[151,169,180,162,170,168,171]}},"tts":17367,"id":"0x1"},
{"pid":23974,"tid":27911,"ts":214676166804,"ph":"P","cat":"disabled-by-default-v8.cpu_profiler","name":"ProfileChunk","args":{"data":{"cpuProfile":{"nodes":[{"callFrame":{"functionName":"require.74../styles.json","url":"https://cdn.jsdelivr.net/npm/citation-js","scriptId":23,"lineNumber":0,"columnNumber":181269},"id":441,"parent":437},{"callFrame":{"functionName":"","url":"https://cdn.jsdelivr.net/npm/citation-js","scriptId":23,"lineNumber":0,"columnNumber":283},"id":442,"parent":441},{"callFrame":{"functionName":"u","url":"https://cdn.jsdelivr.net/npm/citation-js","scriptId":23,"lineNumber":0,"columnNumber":36},"id":443,"parent":442},{"callFrame":{"functionName":"require.69../locales","url":"https://cdn.jsdelivr.net/npm/citation-js","scriptId":23,"lineNumber":0,"columnNumber":105250},"id":444,"parent":437},{"callFrame":{"functionName":"require.68../engines","url":"https://cdn.jsdelivr.net/npm/citation-js","scriptId":23,"lineNumber":0,"columnNumber":104646},"id":445,"parent":437},{"callFrame":{"functionName":"require.77../api","url":"https://cdn.jsdelivr.net/npm/citation-js","scriptId":23,"lineNumber":0,"columnNumber":183404},"id":446,"parent":297},{"callFrame":{"functionName":"","url":"https://cdn.jsdelivr.net/npm/citation-js","scriptId":23,"lineNumber":0,"columnNumber":283},"id":447,"parent":446},{"callFrame":{"functionName":"u","url":"https://cdn.jsdelivr.net/npm/citation-js","scriptId":23,"lineNumber":0,"columnNumber":36},"id":448,"parent":447},{"callFrame":{"functionName":"require.75../json","url":"https://cdn.jsdelivr.net/npm/citation-js","scriptId":23,"lineNumber":0,"columnNumber":181662},"id":449,"parent":448},{"callFrame":{"functionName":"","url":"https://cdn.jsdelivr.net/npm/citation-js","scriptId":23,"lineNumber":0,"columnNumber":283},"id":450,"parent":449},{"callFrame":{"functionName":"u","url":"https://cdn.jsdelivr.net/npm/citation-js","scriptId":23,"lineNumber":0,"columnNumber":36},"id":451,"parent":450}],"samples":[440,440,438,443,443,444,445,448,451]},"timeDeltas":[167,155,183,168,170,172,169,165,162]}},"tts":17710,"id":"0x1"},
{"pid":23974,"tid":27869,"ts":214676167253,"ph":"X","cat":"toplevel","name":"TaskScheduler RunTask","args":{"src_file":"../../gin/v8_platform.cc","src_func":"CallOnWorkerThread"},"dur":33,"tdur":33,"tts":4691},
{"pid":23974,"tid":27911,"ts":214676167528,"ph":"P","cat":"disabled-by-default-v8.cpu_profiler","name":"ProfileChunk","args":{"data":{"cpuProfile":{"nodes":[{"callFrame":{"functionName":"c","url":"https://cdn.jsdelivr.net/npm/citation-js","scriptId":23,"lineNumber":0,"columnNumber":25726},"id":452,"parent":446},{"callFrame":{"functionName":"l","url":"https://cdn.jsdelivr.net/npm/citation-js","scriptId":23,"lineNumber":0,"columnNumber":43956},"id":453,"parent":452},{"callFrame":{"functionName":"m","url":"https://cdn.jsdelivr.net/npm/citation-js","scriptId":23,"lineNumber":0,"columnNumber":46329},"id":454,"parent":453},{"callFrame":{"functionName":"get","url":"https://cdn.jsdelivr.net/npm/citation-js","scriptId":23,"lineNumber":0,"columnNumber":42612},"id":455,"parent":454},{"callFrame":{"functionName":"value","url":"https://cdn.jsdelivr.net/npm/citation-js","scriptId":23,"lineNumber":0,"columnNumber":42065},"id":456,"parent":455},{"callFrame":{"functionName":"value","url":"https://cdn.jsdelivr.net/npm/citation-js","scriptId":23,"lineNumber":0,"columnNumber":41070},"id":457,"parent":456},{"callFrame":{"functionName":"require.80../ris","url":"https://cdn.jsdelivr.net/npm/citation-js","scriptId":23,"lineNumber":0,"columnNumber":185440},"id":458,"parent":297},{"callFrame":{"functionName":"","url":"https://cdn.jsdelivr.net/npm/citation-js","scriptId":23,"lineNumber":0,"columnNumber":283},"id":459,"parent":458},{"callFrame":{"functionName":"u","url":"https://cdn.jsdelivr.net/npm/citation-js","scriptId":23,"lineNumber":0,"columnNumber":36},"id":460,"parent":459},{"callFrame":{"functionName":"require.81.@citation-js/date","url":"https://cdn.jsdelivr.net/npm/citation-js","scriptId":23,"lineNumber":0,"columnNumber":185652},"id":461,"parent":460}],"samples":[452,457,460,460,461]},"timeDeltas":[160,105,161,156,163]}},"tts":17872,"id":"0x1"},
{"pid":23974,"tid":27911,"ts":214676168228,"ph":"P","cat":"disabled-by-default-v8.cpu_profiler","name":"ProfileChunk","args":{"data":{"cpuProfile":{"nodes":[{"callFrame":{"functionName":"require.83../api","url":"https://cdn.jsdelivr.net/npm/citation-js","scriptId":23,"lineNumber":0,"columnNumber":192001},"id":462,"parent":297},{"callFrame":{"functionName":"","url":"https://cdn.jsdelivr.net/npm/citation-js","scriptId":23,"lineNumber":0,"columnNumber":283},"id":463,"parent":462},{"callFrame":{"functionName":"u","url":"https://cdn.jsdelivr.net/npm/citation-js","scriptId":23,"lineNumber":0,"columnNumber":36},"id":464,"parent":463},{"callFrame":{"functionName":"require.85.wikidata-sdk","url":"https://cdn.jsdelivr.net/npm/citation-js","scriptId":23,"lineNumber":0,"columnNumber":196308},"id":465,"parent":464},{"callFrame":{"functionName":"","url":"https://cdn.jsdelivr.net/npm/citation-js","scriptId":23,"lineNumber":0,"columnNumber":283},"id":466,"parent":465},{"callFrame":{"functionName":"u","url":"https://cdn.jsdelivr.net/npm/citation-js","scriptId":23,"lineNumber":0,"columnNumber":36},"id":467,"parent":466},{"callFrame":{"functionName":"require.394.../lib/helpers/helpers","url":"https://cdn.jsdelivr.net/npm/citation-js","scriptId":23,"lineNumber":0,"columnNumber":706282},"id":468,"parent":467},{"callFrame":{"functionName":"","url":"https://cdn.jsdelivr.net/npm/citation-js","scriptId":23,"lineNumber":0,"columnNumber":283},"id":469,"parent":468},{"callFrame":{"functionName":"u","url":"https://cdn.jsdelivr.net/npm/citation-js","scriptId":23,"lineNumber":0,"columnNumber":36},"id":470,"parent":469},{"callFrame":{"functionName":"require.398.../helpers/helpers","url":"https://cdn.jsdelivr.net/npm/citation-js","scriptId":23,"lineNumber":0,"columnNumber":710078},"id":471,"parent":470},{"callFrame":{"functionName":"","url":"https://cdn.jsdelivr.net/npm/citation-js","scriptId":23,"lineNumber":0,"columnNumber":283},"id":472,"parent":471},{"callFrame":{"functionName":"u","url":"https://cdn.jsdelivr.net/npm/citation-js","scriptId":23,"lineNumber":0,"columnNumber":36},"id":473,"parent":472},{"callFrame":{"functionName":"require.383../wikidata_time_to_date_object","url":"https://cdn.jsdelivr.net/npm/citation-js","scriptId":23,"lineNumber":0,"columnNumber":691142},"id":474,"parent":473},{"callFrame":{"functionName":"","url":"https://cdn.jsdelivr.net/npm/citation-js","scriptId":23,"lineNumber":0,"columnNumber":283},"id":475,"parent":474},{"callFrame":{"functionName":"u","url":"https://cdn.jsdelivr.net/npm/citation-js","scriptId":23,"lineNumber":0,"columnNumber":36},"id":476,"parent":475}],"samples":[297,470,470,476]},"timeDeltas":[159,161,162,172]}},"tts":18071,"id":"0x1"},
{"pid":23974,"tid":27911,"ts":214676168678,"ph":"P","cat":"disabled-by-default-v8.cpu_profiler","name":"ProfileChunk","args":{"data":{"cpuProfile":{"nodes":[{"callFrame":{"functionName":"require.385../simplify_entity","url":"https://cdn.jsdelivr.net/npm/citation-js","scriptId":23,"lineNumber":0,"columnNumber":694215},"id":477,"parent":470},{"callFrame":{"functionName":"","url":"https://cdn.jsdelivr.net/npm/citation-js","scriptId":23,"lineNumber":0,"columnNumber":283},"id":478,"parent":477},{"callFrame":{"functionName":"u","url":"https://cdn.jsdelivr.net/npm/citation-js","scriptId":23,"lineNumber":0,"columnNumber":36},"id":479,"parent":478},{"callFrame":{"functionName":"require.387../simplify_claims","url":"https://cdn.jsdelivr.net/npm/citation-js","scriptId":23,"lineNumber":0,"columnNumber":697213},"id":480,"parent":479},{"callFrame":{"functionName":"","url":"https://cdn.jsdelivr.net/npm/citation-js","scriptId":23,"lineNumber":0,"columnNumber":283},"id":481,"parent":480},{"callFrame":{"functionName":"u","url":"https://cdn.jsdelivr.net/npm/citation-js","scriptId":23,"lineNumber":0,"columnNumber":36},"id":482,"parent":481},{"callFrame":{"functionName":"require.386.../utils/utils","url":"https://cdn.jsdelivr.net/npm/citation-js","scriptId":23,"lineNumber":0,"columnNumber":694435},"id":483,"parent":482},{"callFrame":{"functionName":"","url":"https://cdn.jsdelivr.net/npm/citation-js","scriptId":23,"lineNumber":0,"columnNumber":283},"id":484,"parent":483},{"callFrame":{"functionName":"u","url":"https://cdn.jsdelivr.net/npm/citation-js","scriptId":23,"lineNumber":0,"columnNumber":36},"id":485,"parent":484},{"callFrame":{"functionName":"require.388../sitelinks_helpers","url":"https://cdn.jsdelivr.net/npm/citation-js","scriptId":23,"lineNumber":0,"columnNumber":697977},"id":486,"parent":482},{"callFrame":{"functionName":"","url":"https://cdn.jsdelivr.net/npm/citation-js","scriptId":23,"lineNumber":0,"columnNumber":283},"id":487,"parent":486},{"callFrame":{"functionName":"u","url":"https://cdn.jsdelivr.net/npm/citation-js","scriptId":23,"lineNumber":0,"columnNumber":36},"id":488,"parent":487}],"samples":[479,485,488]},"timeDeltas":[168,116,178]}},"tts":18243,"id":"0x1"},
{"pid":23974,"tid":27911,"ts":214676169504,"ph":"P","cat":"disabled-by-default-v8.cpu_profiler","name":"ProfileChunk","args":{"data":{"cpuProfile":{"nodes":[{"callFrame":{"functionName":"require.391.../utils/utils","url":"https://cdn.jsdelivr.net/npm/citation-js","scriptId":23,"lineNumber":0,"columnNumber":700852},"id":489,"parent":488},{"callFrame":{"functionName":"","url":"https://cdn.jsdelivr.net/npm/citation-js","scriptId":23,"lineNumber":0,"columnNumber":283},"id":490,"parent":489},{"callFrame":{"functionName":"u","url":"https://cdn.jsdelivr.net/npm/citation-js","scriptId":23,"lineNumber":0,"columnNumber":36},"id":491,"parent":490},{"callFrame":{"functionName":"require.84../prop","url":"https://cdn.jsdelivr.net/npm/citation-js","scriptId":23,"lineNumber":0,"columnNumber":193577},"id":492,"parent":464},{"callFrame":{"functionName":"","url":"https://cdn.jsdelivr.net/npm/citation-js","scriptId":23,"lineNumber":0,"columnNumber":283},"id":493,"parent":492},{"callFrame":{"functionName":"u","url":"https://cdn.jsdelivr.net/npm/citation-js","scriptId":23,"lineNumber":0,"columnNumber":36},"id":494,"parent":493},{"callFrame":{"functionName":"require.86../type","url":"https://cdn.jsdelivr.net/npm/citation-js","scriptId":23,"lineNumber":0,"columnNumber":196673},"id":495,"parent":494},{"callFrame":{"functionName":"","url":"https://cdn.jsdelivr.net/npm/citation-js","scriptId":23,"lineNumber":0,"columnNumber":283},"id":496,"parent":495},{"callFrame":{"functionName":"u","url":"https://cdn.jsdelivr.net/npm/citation-js","scriptId":23,"lineNumber":0,"columnNumber":36},"id":497,"parent":496},{"callFrame":{"functionName":"require.82.@citation-js/core","url":"https://cdn.jsdelivr.net/npm/citation-js","scriptId":23,"lineNumber":0,"columnNumber":191767},"id":498,"parent":464}],"samples":[491,477,462,494,497,498]},"timeDeltas":[167,105,168,168,199,186]}},"tts":18514,"id":"0x1"},
{"pid":23974,"tid":27869,"ts":214676169969,"ph":"X","cat":"toplevel","name":"TaskScheduler RunTask","args":{"src_file":"../../gin/v8_platform.cc","src_func":"CallOnWorkerThread"},"dur":31,"tdur":29,"tts":4754},
{"pid":23974,"tid":27881,"ts":214676173211,"ph":"X","cat":"toplevel","name":"TaskGraphRunner::RunTask","args":{},"dur":34,"tdur":33,"tts":61},
{"pid":23974,"tid":27881,"ts":214676173250,"ph":"X","cat":"toplevel","name":"TaskGraphRunner::RunTask","args":{},"dur":7,"tdur":7,"tts":98},
{"pid":23974,"tid":27881,"ts":214676173274,"ph":"X","cat":"toplevel","name":"TaskGraphRunner::RunTask","args":{},"dur":8,"tdur":8,"tts":118},
{"pid":23974,"tid":27869,"ts":214676173535,"ph":"X","cat":"toplevel","name":"TaskScheduler RunTask","args":{"src_file":"../../gin/v8_platform.cc","src_func":"CallBlockingTaskOnWorkerThread"},"dur":1165,"tdur":1143,"tts":4848},
{"pid":23974,"tid":27869,"ts":214676174760,"ph":"X","cat":"toplevel","name":"TaskScheduler RunTask","args":{"src_file":"../../gin/v8_platform.cc","src_func":"CallOnWorkerThread"},"dur":8,"tdur":8,"tts":6027},
{"pid":23974,"tid":27871,"ts":214676064598,"ph":"X","cat":"toplevel","name":"MessageLoop::RunTask","args":{"src_file":"../../ipc/ipc_mojo_bootstrap.cc","src_func":"SendMessage"},"dur":10,"tdur":10,"tts":18711},
{"pid":23974,"tid":27871,"ts":214676064623,"ph":"X","cat":"toplevel","name":"MessageLoop::RunTask","args":{"src_file":"../../ipc/ipc_mojo_bootstrap.cc","src_func":"SendMessage"},"dur":7,"tdur":8,"tts":18729},
{"pid":23974,"tid":27871,"ts":214676064640,"ph":"X","cat":"toplevel","name":"MessageLoop::RunTask","args":{"src_file":"../../ipc/ipc_mojo_bootstrap.cc","src_func":"SendMessage"},"dur":8,"tdur":8,"tts":18745},
{"pid":23974,"tid":27871,"ts":214676065049,"ph":"X","cat":"toplevel","name":"MessagePumpLibevent::OnLibeventNotification","args":{"src_file":"../../mojo/core/channel_posix.cc","src_func":"StartOnIOThread"},"dur":57,"tdur":30,"tts":18781},
{"pid":23974,"tid":27871,"ts":214676065128,"ph":"X","cat":"toplevel","name":"MessageLoop::RunTask","args":{"src_file":"../../ipc/ipc_channel_proxy.cc","src_func":"Send"},"dur":20,"tdur":21,"tts":18824},
{"pid":23974,"tid":27871,"ts":214676065264,"ph":"X","cat":"toplevel","name":"MessageLoop::RunTask","args":{"src_file":"../../ipc/ipc_channel_proxy.cc","src_func":"Send"},"dur":15,"tdur":15,"tts":18858},
{"pid":23974,"tid":27871,"ts":214676065825,"ph":"X","cat":"toplevel","name":"MessagePumpLibevent::OnLibeventNotification","args":{"src_file":"../../mojo/core/channel_posix.cc","src_func":"StartOnIOThread"},"dur":52,"tdur":50,"tts":18891},
{"pid":23974,"tid":27871,"ts":214676065882,"ph":"X","cat":"toplevel","name":"MessagePumpLibevent::OnLibeventNotification","args":{"src_file":"../../mojo/core/channel_posix.cc","src_func":"StartOnIOThread"},"dur":40,"tdur":40,"tts":18947},
{"pid":23974,"tid":27871,"ts":214676065899,"ph":"X","cat":"ipc,toplevel","name":"ChannelMojo::OnMessageReceived","args":{"class":4,"line":143},"dur":7,"tdur":7,"tts":18964},
{"pid":23974,"tid":27871,"ts":214676065915,"ph":"X","cat":"ipc,toplevel","name":"ChannelMojo::OnMessageReceived","args":{"class":2,"line":46},"dur":4,"tdur":4,"tts":18980},
{"pid":23974,"tid":27871,"ts":214676066231,"ph":"X","cat":"toplevel","name":"MessagePumpLibevent::OnLibeventNotification","args":{"src_file":"../../mojo/core/channel_posix.cc","src_func":"StartOnIOThread"},"dur":13,"tdur":13,"tts":19003},
{"pid":23974,"tid":27871,"ts":214676069357,"ph":"X","cat":"toplevel","name":"MessagePumpLibevent::OnLibeventNotification","args":{"src_file":"../../mojo/core/channel_posix.cc","src_func":"StartOnIOThread"},"dur":36,"tdur":34,"tts":19044},
{"pid":23974,"tid":27871,"ts":214676139788,"ph":"X","cat":"toplevel","name":"MessageLoop::RunTask","args":{"src_file":"../../mojo/core/channel_posix.cc","src_func":"WaitForWriteOnIOThreadNoLock"},"dur":15,"tdur":14,"tts":19133},
{"pid":23974,"tid":27871,"ts":214676139914,"ph":"X","cat":"toplevel","name":"MessagePumpLibevent::OnLibeventNotification","args":{"src_file":"../../mojo/core/channel_posix.cc","src_func":"StartOnIOThread"},"dur":113,"tdur":112,"tts":19186},
{"pid":23974,"tid":27871,"ts":214676148605,"ph":"X","cat":"toplevel","name":"MessagePumpLibevent::OnLibeventNotification","args":{"src_file":"../../mojo/core/channel_posix.cc","src_func":"StartOnIOThread"},"dur":29,"tdur":27,"tts":19353},
{"pid":23974,"tid":27871,"ts":214676148673,"ph":"X","cat":"toplevel","name":"MessagePumpLibevent::OnLibeventNotification","args":{"src_file":"../../mojo/core/channel_posix.cc","src_func":"StartOnIOThread"},"dur":29,"tdur":29,"tts":19406},
{"pid":23974,"tid":27871,"ts":214676159689,"ph":"X","cat":"toplevel","name":"MessageLoop::RunTask","args":{"src_file":"../../ipc/ipc_channel_proxy.cc","src_func":"Send"},"dur":50,"tdur":49,"tts":19485},
{"pid":23974,"tid":27871,"ts":214676161202,"ph":"X","cat":"toplevel","name":"MessageLoop::RunTask","args":{"src_file":"../../ipc/ipc_mojo_bootstrap.cc","src_func":"SendMessage"},"dur":32,"tdur":31,"tts":19589},
{"pid":23974,"tid":27871,"ts":214676161239,"ph":"X","cat":"toplevel","name":"MessageLoop::RunTask","args":{"src_file":"../../ipc/ipc_mojo_bootstrap.cc","src_func":"SendMessage"},"dur":13,"tdur":13,"tts":19625},
{"pid":23974,"tid":27871,"ts":214676161273,"ph":"X","cat":"toplevel","name":"MessageLoop::RunTask","args":{"src_file":"../../ipc/ipc_mojo_bootstrap.cc","src_func":"SendMessage"},"dur":107,"tdur":106,"tts":19656},
{"pid":23974,"tid":27871,"ts":214676161385,"ph":"X","cat":"toplevel","name":"MessageLoop::RunTask","args":{"src_file":"../../ipc/ipc_mojo_bootstrap.cc","src_func":"SendMessage"},"dur":13,"tdur":13,"tts":19767},
{"pid":23974,"tid":27871,"ts":214676161404,"ph":"X","cat":"toplevel","name":"MessageLoop::RunTask","args":{"src_file":"../../ipc/ipc_mojo_bootstrap.cc","src_func":"SendMessage"},"dur":17,"tdur":17,"tts":19786},
{"pid":23974,"tid":27871,"ts":214676162073,"ph":"X","cat":"toplevel","name":"MessageLoop::RunTask","args":{"src_file":"../../ipc/ipc_mojo_bootstrap.cc","src_func":"SendMessage"},"dur":24,"tdur":24,"tts":19832},
{"pid":23974,"tid":27871,"ts":214676162219,"ph":"X","cat":"toplevel","name":"MessageLoop::RunTask","args":{"src_file":"../../ipc/ipc_channel_proxy.cc","src_func":"Send"},"dur":32,"tdur":32,"tts":19885},
{"pid":23974,"tid":27871,"ts":214676162336,"ph":"X","cat":"toplevel","name":"MessageLoop::RunTask","args":{"src_file":"../../ipc/ipc_mojo_bootstrap.cc","src_func":"SendMessage"},"dur":17,"tdur":17,"tts":19943},
{"pid":23974,"tid":27871,"ts":214676170982,"ph":"X","cat":"toplevel","name":"MessageLoop::RunTask","args":{"src_file":"../../ipc/ipc_channel_proxy.cc","src_func":"Send"},"dur":15,"tdur":16,"tts":19977},
{"pid":23974,"tid":27871,"ts":214676170999,"ph":"X","cat":"toplevel","name":"MessageLoop::RunTask","args":{"src_file":"../../ipc/ipc_mojo_bootstrap.cc","src_func":"SendMessage"},"dur":6,"tdur":5,"tts":19995},
{"pid":23974,"tid":27871,"ts":214676171091,"ph":"X","cat":"toplevel","name":"MessagePumpLibevent::OnLibeventNotification","args":{"src_file":"../../mojo/core/channel_posix.cc","src_func":"StartOnIOThread"},"dur":22,"tdur":21,"tts":20011},
{"pid":23974,"tid":27871,"ts":214676171116,"ph":"X","cat":"toplevel","name":"MessagePumpLibevent::OnLibeventNotification","args":{"src_file":"../../mojo/core/channel_posix.cc","src_func":"StartOnIOThread"},"dur":6,"tdur":5,"tts":20036},
{"pid":23974,"tid":27871,"ts":214676171134,"ph":"X","cat":"toplevel","name":"MessageLoop::RunTask","args":{"src_file":"../../ipc/ipc_channel_proxy.cc","src_func":"Send"},"dur":12,"tdur":13,"tts":20053},
{"pid":23974,"tid":27871,"ts":214676171151,"ph":"X","cat":"toplevel","name":"MessageLoop::RunTask","args":{"src_file":"../../ipc/ipc_channel_proxy.cc","src_func":"Send"},"dur":6,"tdur":6,"tts":20070},
{"pid":23974,"tid":27871,"ts":214676171186,"ph":"X","cat":"toplevel","name":"MessageLoop::RunTask","args":{"src_file":"../../ipc/ipc_mojo_bootstrap.cc","src_func":"SendMessage"},"dur":10,"tdur":9,"tts":20092},
{"pid":23974,"tid":27871,"ts":214676171197,"ph":"X","cat":"toplevel","name":"MessageLoop::RunTask","args":{"src_file":"../../ipc/ipc_mojo_bootstrap.cc","src_func":"SendMessage"},"dur":5,"tdur":4,"tts":20103},
{"pid":23974,"tid":27871,"ts":214676171266,"ph":"X","cat":"toplevel","name":"MessageLoop::RunTask","args":{"src_file":"../../ipc/ipc_channel_proxy.cc","src_func":"Send"},"dur":20,"tdur":20,"tts":20123},
{"pid":23974,"tid":27871,"ts":214676171434,"ph":"X","cat":"toplevel","name":"MessageLoop::RunTask","args":{"src_file":"../../ipc/ipc_channel_proxy.cc","src_func":"Send"},"dur":14,"tdur":13,"tts":20154},
{"pid":23974,"tid":27871,"ts":214676171705,"ph":"X","cat":"toplevel","name":"MessageLoop::RunTask","args":{"src_file":"../../ipc/ipc_mojo_bootstrap.cc","src_func":"SendMessage"},"dur":16,"tdur":16,"tts":20181},
{"pid":23974,"tid":27871,"ts":214676171723,"ph":"X","cat":"toplevel","name":"MessageLoop::RunTask","args":{"src_file":"../../ipc/ipc_mojo_bootstrap.cc","src_func":"SendMessage"},"dur":5,"tdur":5,"tts":20199},
{"pid":23974,"tid":27871,"ts":214676171731,"ph":"X","cat":"toplevel","name":"MessageLoop::RunTask","args":{"src_file":"../../ipc/ipc_mojo_bootstrap.cc","src_func":"SendMessage"},"dur":5,"tdur":5,"tts":20207},
{"pid":23974,"tid":27871,"ts":214676171738,"ph":"X","cat":"toplevel","name":"MessageLoop::RunTask","args":{"src_file":"../../ipc/ipc_channel_proxy.cc","src_func":"Send"},"dur":8,"tdur":9,"tts":20214},
{"pid":23974,"tid":27871,"ts":214676171757,"ph":"X","cat":"toplevel","name":"MessageLoop::RunTask","args":{"src_file":"../../ipc/ipc_channel_proxy.cc","src_func":"Send"},"dur":7,"tdur":8,"tts":20231},
{"pid":23974,"tid":27871,"ts":214676171766,"ph":"X","cat":"toplevel","name":"MessageLoop::RunTask","args":{"src_file":"../../ipc/ipc_channel_proxy.cc","src_func":"Send"},"dur":18,"tdur":19,"tts":20240},
{"pid":23974,"tid":27871,"ts":214676171925,"ph":"X","cat":"toplevel","name":"MessageLoop::RunTask","args":{"src_file":"../../ipc/ipc_mojo_bootstrap.cc","src_func":"SendMessage"},"dur":22,"tdur":21,"tts":20277},
{"pid":23974,"tid":27871,"ts":214676171949,"ph":"X","cat":"toplevel","name":"MessageLoop::RunTask","args":{"src_file":"../../ipc/ipc_mojo_bootstrap.cc","src_func":"SendMessage"},"dur":5,"tdur":5,"tts":20300},
{"pid":23974,"tid":27871,"ts":214676171957,"ph":"X","cat":"toplevel","name":"MessageLoop::RunTask","args":{"src_file":"../../ipc/ipc_mojo_bootstrap.cc","src_func":"SendMessage"},"dur":4,"tdur":4,"tts":20308},
{"pid":23974,"tid":27871,"ts":214676172030,"ph":"X","cat":"toplevel","name":"MessagePumpLibevent::OnLibeventNotification","args":{"src_file":"../../mojo/core/channel_posix.cc","src_func":"StartOnIOThread"},"dur":15,"tdur":14,"tts":20322},
{"pid":23974,"tid":27871,"ts":214676172100,"ph":"X","cat":"toplevel","name":"MessagePumpLibevent::OnLibeventNotification","args":{"src_file":"../../mojo/core/channel_posix.cc","src_func":"StartOnIOThread"},"dur":12,"tdur":13,"tts":20344},
{"pid":23974,"tid":27871,"ts":214676172180,"ph":"X","cat":"toplevel","name":"MessageLoop::RunTask","args":{"src_file":"../../ipc/ipc_mojo_bootstrap.cc","src_func":"SendMessage"},"dur":9,"tdur":9,"tts":20369},
{"pid":23974,"tid":27871,"ts":214676172263,"ph":"X","cat":"toplevel","name":"MessageLoop::RunTask","args":{"src_file":"../../ipc/ipc_mojo_bootstrap.cc","src_func":"SendMessage"},"dur":11,"tdur":10,"tts":20391},
{"pid":23974,"tid":27871,"ts":214676172869,"ph":"X","cat":"toplevel","name":"MessagePumpLibevent::OnLibeventNotification","args":{"src_file":"../../mojo/core/channel_posix.cc","src_func":"StartOnIOThread"},"dur":16,"tdur":15,"tts":20414},
{"pid":23974,"tid":27871,"ts":214676172905,"ph":"X","cat":"toplevel","name":"MessagePumpLibevent::OnLibeventNotification","args":{"src_file":"../../mojo/core/channel_posix.cc","src_func":"StartOnIOThread"},"dur":10,"tdur":10,"tts":20438},
{"pid":23974,"tid":27871,"ts":214676173230,"ph":"X","cat":"toplevel","name":"MessageLoop::RunTask","args":{"src_file":"../../ipc/ipc_mojo_bootstrap.cc","src_func":"SendMessage"},"dur":14,"tdur":13,"tts":20459},
{"pid":23974,"tid":27871,"ts":214676173479,"ph":"X","cat":"toplevel","name":"MessageLoop::RunTask","args":{"src_file":"../../ipc/ipc_sync_message_filter.cc","src_func":"Send"},"dur":35,"tdur":21,"tts":20484},
{"pid":23974,"tid":27871,"ts":214676174327,"ph":"X","cat":"toplevel","name":"MessagePumpLibevent::OnLibeventNotification","args":{"src_file":"../../mojo/core/channel_posix.cc","src_func":"StartOnIOThread"},"dur":30,"tdur":29,"tts":20521},
{"pid":23974,"tid":27871,"ts":214676174910,"ph":"X","cat":"toplevel","name":"MessageLoop::RunTask","args":{"src_file":"../../ipc/ipc_channel_proxy.cc","src_func":"Send"},"dur":29,"tdur":25,"tts":20567},
{"pid":23974,"tid":27871,"ts":214676179602,"ph":"X","cat":"toplevel","name":"MessagePumpLibevent::OnLibeventNotification","args":{"src_file":"../../mojo/core/channel_posix.cc","src_func":"StartOnIOThread"},"dur":55,"tdur":53,"tts":20624},
{"pid":23974,"tid":27871,"ts":214676182200,"ph":"X","cat":"toplevel","name":"MessagePumpLibevent::OnLibeventNotification","args":{"src_file":"../../mojo/core/channel_posix.cc","src_func":"StartOnIOThread"},"dur":31,"tdur":28,"tts":20696},
{"pid":23974,"tid":27871,"ts":214676196612,"ph":"X","cat":"toplevel","name":"MessagePumpLibevent::OnLibeventNotification","args":{"src_file":"../../mojo/core/channel_posix.cc","src_func":"StartOnIOThread"},"dur":63,"tdur":61,"tts":20751},
{"pid":23974,"tid":27871,"ts":214676340867,"ph":"X","cat":"toplevel","name":"MessageLoop::RunTask","args":{"src_file":"../../gpu/ipc/client/gpu_channel_host.cc","src_func":"Send"},"dur":45,"tdur":44,"tts":20880},
{"pid":23974,"tid":27871,"ts":214676340916,"ph":"X","cat":"toplevel","name":"MessageLoop::RunTask","args":{"src_file":"../../gpu/ipc/client/gpu_channel_host.cc","src_func":"Send"},"dur":11,"tdur":10,"tts":20928},
{"pid":23974,"tid":27871,"ts":214676340932,"ph":"X","cat":"toplevel","name":"MessageLoop::RunTask","args":{"src_file":"../../gpu/ipc/client/gpu_channel_host.cc","src_func":"Send"},"dur":10,"tdur":10,"tts":20944},
{"pid":23974,"tid":27871,"ts":214676343111,"ph":"X","cat":"toplevel","name":"MessageLoop::RunTask","args":{"src_file":"../../mojo/public/cpp/bindings/thread_safe_interface_ptr.h","src_func":"Accept"},"dur":39,"tdur":38,"tts":20996},
{"pid":23974,"tid":27871,"ts":214676343155,"ph":"X","cat":"toplevel","name":"MessageLoop::RunTask","args":{"src_file":"../../ipc/ipc_mojo_bootstrap.cc","src_func":"SendMessage"},"dur":9,"tdur":9,"tts":21038},
{"pid":23974,"tid":27871,"ts":214676527295,"ph":"X","cat":"toplevel","name":"MessagePumpLibevent::OnLibeventNotification","args":{"src_file":"../../mojo/core/channel_posix.cc","src_func":"StartOnIOThread"},"dur":36,"tdur":34,"tts":21078},
{"pid":23974,"tid":27871,"ts":214677027596,"ph":"X","cat":"toplevel","name":"MessagePumpLibevent::OnLibeventNotification","args":{"src_file":"../../mojo/core/channel_posix.cc","src_func":"StartOnIOThread"},"dur":43,"tdur":40,"tts":21162},
{"pid":23974,"tid":27861,"ts":214676065181,"ph":"I","cat":"devtools.timeline","name":"ResourceReceiveResponse","args":{"data":{"requestId":"1000023974.5","frame":"6F0294D01EA739094C53A85A726ECFA0","statusCode":200,"mimeType":"application/javascript","encodedDataLength":168167,"fromCache":false,"fromServiceWorker":false,"timing":{"requestTime":214674.345789,"proxyStart":-1,"proxyEnd":-1,"dnsStart":0.313,"dnsEnd":0.32,"connectStart":0.32,"connectEnd":12.687,"sslStart":5.919,"sslEnd":12.674,"workerStart":-1,"workerReady":-1,"sendStart":12.908,"sendEnd":13.015,"receiveHeadersEnd":29.079,"pushStart":0,"pushEnd":0}}},"tts":166771,"s":"t"},
{"pid":23974,"tid":27861,"ts":214676065224,"ph":"I","cat":"devtools.timeline","name":"ResourceReceivedData","args":{"data":{"requestId":"1000023974.5","frame":"6F0294D01EA739094C53A85A726ECFA0","encodedDataLength":718220}},"tts":166814,"s":"t"},
{"pid":23974,"tid":27861,"ts":214676065230,"ph":"I","cat":"devtools.timeline","name":"ResourceFinish","args":{"data":{"requestId":"1000023974.5","didFail":false,"encodedDataLength":0,"decodedBodyLength":718220}},"tts":166820,"s":"t"},
{"pid":23974,"tid":27861,"ts":214676065472,"ph":"X","cat":"devtools.timeline","name":"EvaluateScript","args":{"data":{"url":"https://cdn.jsdelivr.net/npm/citation-js","lineNumber":1,"columnNumber":1,"frame":"6F0294D01EA739094C53A85A726ECFA0"}},"dur":74180,"tdur":73928,"tts":167063},
{"pid":23974,"tid":27861,"ts":214676065480,"ph":"B","cat":"v8,devtools.timeline","name":"v8.compile","args":{"fileName":"https://cdn.jsdelivr.net/npm/citation-js"},"tts":167070},
{"pid":23974,"tid":27861,"ts":214676107574,"ph":"E","cat":"v8,devtools.timeline","name":"v8.compile","args":{"data":{"url":"https://cdn.jsdelivr.net/npm/citation-js","lineNumber":1,"columnNumber":1,"streamed":false,"notStreamedReason":"start streaming not called"}},"tts":209131},
{"pid":23974,"tid":27861,"ts":214676133358,"ph":"X","cat":"v8.execute","name":"RunMicrotasks","args":{},"dur":25,"tdur":23,"tts":234901},
{"pid":23974,"tid":27861,"ts":214676133391,"ph":"B","cat":"v8,devtools.timeline","name":"v8.compile","args":{"fileName":"https://cdn.jsdelivr.net/npm/citation-js"},"tts":234932},
{"pid":23974,"tid":27861,"ts":214676139616,"ph":"E","cat":"v8,devtools.timeline","name":"v8.compile","args":{"data":{"url":"https://cdn.jsdelivr.net/npm/citation-js","lineNumber":1,"columnNumber":1,"cacheProduceOptions":"code","producedCacheSize":359008,"streamed":false,"notStreamedReason":"start streaming not called"}},"tts":240955},
{"pid":23974,"tid":27861,"ts":214676139714,"ph":"X","cat":"devtools.timeline","name":"EventDispatch","args":{"data":{"type":"load"}},"dur":5,"tdur":5,"tts":241052},
{"pid":23974,"tid":27861,"ts":214676139809,"ph":"X","cat":"devtools.timeline","name":"EvaluateScript","args":{"data":{"url":"http://localhost/~larsgw/Citation/dev/profiler.html","lineNumber":3,"columnNumber":9,"frame":"6F0294D01EA739094C53A85A726ECFA0"}},"dur":30405,"tdur":30104,"tts":241148},
{"pid":23974,"tid":27861,"ts":214676139814,"ph":"B","cat":"v8,devtools.timeline","name":"v8.compile","args":{"fileName":"http://localhost/~larsgw/Citation/dev/profiler.html"},"tts":241152},
{"pid":23974,"tid":27861,"ts":214676139925,"ph":"E","cat":"v8,devtools.timeline","name":"v8.compile","args":{"data":{"url":"http://localhost/~larsgw/Citation/dev/profiler.html","lineNumber":3,"columnNumber":9,"streamed":false,"notStreamedReason":"inline script"}},"tts":241264},
{"pid":23974,"tid":27861,"ts":214676154293,"ph":"B","cat":"devtools.timeline,v8","name":"MinorGC","args":{"usedHeapSizeBefore":8179680},"tts":255456},
{"pid":23974,"tid":27861,"ts":214676156141,"ph":"E","cat":"devtools.timeline,v8","name":"MinorGC","args":{"usedHeapSizeAfter":7324272},"tts":257234},
{"pid":23974,"tid":27861,"ts":214676156150,"ph":"I","cat":"disabled-by-default-devtools.timeline","name":"UpdateCounters","args":{"data":{"documents":3,"nodes":24,"jsEventListeners":2,"jsHeapSizeUsed":7324272}},"tts":257243,"s":"t"},
{"pid":23974,"tid":27861,"ts":214676170285,"ph":"R","cat":"blink.user_timing,rail","name":"domInteractive","args":{"frame":"6F0294D01EA739094C53A85A726ECFA0"},"tts":271323},
{"pid":23974,"tid":27861,"ts":214676170305,"ph":"X","cat":"devtools.timeline","name":"EventDispatch","args":{"data":{"type":"readystatechange"}},"dur":4,"tdur":4,"tts":271342},
{"pid":23974,"tid":27861,"ts":214676170937,"ph":"R","cat":"blink.user_timing,rail","name":"domContentLoadedEventStart","args":{"frame":"6F0294D01EA739094C53A85A726ECFA0"},"tts":271975},
{"pid":23974,"tid":27861,"ts":214676170945,"ph":"X","cat":"devtools.timeline","name":"EventDispatch","args":{"data":{"type":"DOMContentLoaded"}},"dur":7,"tdur":6,"tts":271983},
{"pid":23974,"tid":27861,"ts":214676170953,"ph":"R","cat":"blink.user_timing,rail","name":"domContentLoadedEventEnd","args":{"frame":"6F0294D01EA739094C53A85A726ECFA0"},"tts":271990},
{"pid":23974,"tid":27861,"ts":214676170988,"ph":"B","cat":"blink,devtools.timeline","name":"UpdateLayoutTree","args":{"beginData":{"frame":"6F0294D01EA739094C53A85A726ECFA0"}},"tts":272025},
{"pid":23974,"tid":27861,"ts":214676171106,"ph":"I","cat":"disabled-by-default-devtools.timeline","name":"InvalidateLayout","args":{"data":{"frame":"6F0294D01EA739094C53A85A726ECFA0"}},"tts":272143,"s":"t"},
{"pid":23974,"tid":27861,"ts":214676171116,"ph":"E","cat":"blink,devtools.timeline","name":"UpdateLayoutTree","args":{"elementCount":3},"tts":272153},
{"pid":23974,"tid":27861,"ts":214676171190,"ph":"R","cat":"blink.user_timing,rail","name":"domComplete","args":{"frame":"6F0294D01EA739094C53A85A726ECFA0"},"tts":272228},
{"pid":23974,"tid":27861,"ts":214676171210,"ph":"X","cat":"devtools.timeline","name":"EventDispatch","args":{"data":{"type":"readystatechange"}},"dur":2,"tdur":2,"tts":272247},
{"pid":23974,"tid":27861,"ts":214676171216,"ph":"R","cat":"blink.user_timing","name":"loadEventStart","args":{"frame":"6F0294D01EA739094C53A85A726ECFA0"},"tts":272254},
{"pid":23974,"tid":27861,"ts":214676171224,"ph":"X","cat":"devtools.timeline","name":"EventDispatch","args":{"data":{"type":"load"}},"dur":2,"tdur":2,"tts":272261},
{"pid":23974,"tid":27861,"ts":214676171226,"ph":"R","cat":"blink.user_timing","name":"loadEventEnd","args":{"frame":"6F0294D01EA739094C53A85A726ECFA0"},"tts":272264},
{"pid":23974,"tid":27861,"ts":214676171235,"ph":"I","cat":"devtools.timeline","name":"MarkLoad","args":{"data":{"isMainFrame":true,"page":"6F0294D01EA739094C53A85A726ECFA0","frame":"6F0294D01EA739094C53A85A726ECFA0"}},"tts":272272,"s":"t"},
{"pid":23974,"tid":27861,"ts":214676171247,"ph":"X","cat":"devtools.timeline","name":"EventDispatch","args":{"data":{"type":"pageshow"}},"dur":3,"tdur":3,"tts":272284},
{"pid":23974,"tid":27861,"ts":214676171258,"ph":"B","cat":"devtools.timeline","name":"Layout","args":{"beginData":{"dirtyObjects":3,"totalObjects":3,"partialLayout":false,"frame":"6F0294D01EA739094C53A85A726ECFA0"}},"tts":272296},
{"pid":23974,"tid":27861,"ts":214676171376,"ph":"E","cat":"devtools.timeline","name":"Layout","args":{"endData":{"root":[0,0,315,0,315,943,0,943],"rootNode":2}},"tts":272414},
{"pid":23974,"tid":27861,"ts":214676171382,"ph":"R","cat":"blink.user_timing,rail","name":"firstLayout","args":{"frame":"6F0294D01EA739094C53A85A726ECFA0"},"tts":272420},
{"pid":23974,"tid":27861,"ts":214676171763,"ph":"I","cat":"devtools.timeline","name":"MarkDOMContent","args":{"data":{"isMainFrame":true,"page":"6F0294D01EA739094C53A85A726ECFA0","frame":"6F0294D01EA739094C53A85A726ECFA0"}},"tts":272800,"s":"t"},
{"pid":23974,"tid":27861,"ts":214676171820,"ph":"E","cat":"devtools.timeline","name":"ParseHTML","args":{"endData":{"endLine":-1}},"tts":272857},
{"pid":23974,"tid":27861,"ts":214676171828,"ph":"I","cat":"disabled-by-default-devtools.timeline","name":"UpdateCounters","args":{"data":{"documents":3,"nodes":26,"jsEventListeners":2,"jsHeapSizeUsed":8383808}},"tts":272865,"s":"t"},
{"pid":23974,"tid":27861,"ts":214676172047,"ph":"X","cat":"toplevel","name":"ThreadControllerImpl::RunTask","args":{"src_file":"../../third_party/blink/renderer/platform/scheduler/main_thread/main_thread_scheduler_impl.cc","src_func":"OnPendingTasksChanged"},"dur":14,"tdur":14,"tts":273084},
{"pid":23974,"tid":27861,"ts":214676172071,"ph":"X","cat":"toplevel","name":"ThreadControllerImpl::RunTask","args":{"src_file":"../../mojo/public/cpp/system/simple_watcher.cc","src_func":"Notify"},"dur":14,"tdur":14,"tts":273108},
{"pid":23974,"tid":27861,"ts":214676172092,"ph":"X","cat":"toplevel","name":"MessageLoop::RunTask","args":{"src_file":"../../base/task/sequence_manager/thread_controller_impl.cc","src_func":"DoWork"},"dur":133,"tdur":133,"tts":273130},
{"pid":23974,"tid":27861,"ts":214676172098,"ph":"X","cat":"toplevel","name":"ThreadControllerImpl::RunTask","args":{"src_file":"../../third_party/blink/renderer/platform/loader/fetch/resource_fetcher.cc","src_func":"RequestLoadStarted"},"dur":37,"tdur":37,"tts":273135},
{"pid":23974,"tid":27861,"ts":214676172145,"ph":"X","cat":"toplevel","name":"ThreadControllerImpl::RunTask","args":{"src_file":"../../ipc/ipc_mojo_bootstrap.cc","src_func":"Accept"},"dur":33,"tdur":33,"tts":273182},
{"pid":23974,"tid":27861,"ts":214676172187,"ph":"X","cat":"toplevel","name":"ThreadControllerImpl::RunTask","args":{"src_file":"../../ipc/ipc_channel_proxy.cc","src_func":"OnMessageReceivedNoFilter"},"dur":23,"tdur":23,"tts":273224},
{"pid":23974,"tid":27861,"ts":214676172216,"ph":"X","cat":"toplevel","name":"ThreadControllerImpl::RunTask","args":{"src_file":"../../ipc/ipc_channel_proxy.cc","src_func":"OnMessageReceivedNoFilter"},"dur":6,"tdur":6,"tts":273253},
{"pid":23974,"tid":27861,"ts":214676172227,"ph":"X","cat":"toplevel","name":"MessageLoop::RunTask","args":{"src_file":"../../base/task/sequence_manager/thread_controller_impl.cc","src_func":"DoWork"},"dur":970,"tdur":781,"tts":273264},
{"pid":23974,"tid":27861,"ts":214676172231,"ph":"X","cat":"toplevel","name":"ThreadControllerImpl::RunTask","args":{"src_file":"../../ipc/ipc_mojo_bootstrap.cc","src_func":"Accept"},"dur":29,"tdur":30,"tts":273268},
{"pid":23974,"tid":27861,"ts":214676172270,"ph":"X","cat":"toplevel","name":"ThreadControllerImpl::RunTask","args":{"src_file":"../../mojo/public/cpp/system/simple_watcher.cc","src_func":"Notify"},"dur":5,"tdur":4,"tts":273308},
{"pid":23974,"tid":27861,"ts":214676172282,"ph":"X","cat":"toplevel","name":"ThreadControllerImpl::RunTask","args":{"src_file":"../../cc/trees/proxy_impl.cc","src_func":"ScheduledActionSendBeginMainFrame"},"dur":869,"tdur":679,"tts":273319},
{"pid":23974,"tid":27861,"ts":214676172286,"ph":"I","cat":"disabled-by-default-devtools.timeline.frame","name":"BeginMainThreadFrame","args":{"layerTreeId":1,"data":{"frameId":2}},"tts":273323,"s":"t"},
{"pid":23974,"tid":27861,"ts":214676172361,"ph":"I","cat":"disabled-by-default-devtools.timeline","name":"SetLayerTreeId","args":{"data":{"frame":"6F0294D01EA739094C53A85A726ECFA0","layerTreeId":1}},"tts":273398,"s":"t"},
{"pid":23974,"tid":27861,"ts":214676172363,"ph":"X","cat":"devtools.timeline","name":"UpdateLayerTree","args":{"data":{"frame":"6F0294D01EA739094C53A85A726ECFA0"}},"dur":206,"tdur":206,"tts":273400},
{"pid":23974,"tid":27861,"ts":214676172401,"ph":"N","cat":"disabled-by-default-devtools.timeline","name":"layerId","args":{},"tts":273438,"id":"0x9"},
{"pid":23974,"tid":27861,"ts":214676172423,"ph":"N","cat":"disabled-by-default-devtools.timeline","name":"layerId","args":{},"tts":273460,"id":"0xa"},
{"pid":23974,"tid":27861,"ts":214676172425,"ph":"N","cat":"disabled-by-default-devtools.timeline","name":"layerId","args":{},"tts":273462,"id":"0xb"},
{"pid":23974,"tid":27861,"ts":214676172588,"ph":"X","cat":"devtools.timeline,rail","name":"Paint","args":{"data":{"frame":"6F0294D01EA739094C53A85A726ECFA0","clip":[0,0,315,0,315,943,0,943],"nodeId":2,"layerId":11}},"dur":36,"tdur":36,"tts":273625},
{"pid":23974,"tid":27861,"ts":214676172834,"ph":"B","cat":"disabled-by-default-devtools.timeline","name":"UpdateLayer","args":{"layerId":11,"layerTreeId":1},"tts":273872},
{"pid":23974,"tid":27861,"ts":214676172854,"ph":"E","cat":"disabled-by-default-devtools.timeline","name":"UpdateLayer","args":{},"tts":273891},
{"pid":23974,"tid":27861,"ts":214676172876,"ph":"B","cat":"disabled-by-default-devtools.timeline","name":"CompositeLayers","args":{"layerTreeId":1},"tts":273914},
{"pid":23974,"tid":27861,"ts":214676173146,"ph":"E","cat":"disabled-by-default-devtools.timeline","name":"CompositeLayers","args":{},"tts":273994},
{"pid":23974,"tid":27861,"ts":214676173184,"ph":"X","cat":"toplevel","name":"ThreadControllerImpl::RunTask","args":{"src_file":"../../third_party/blink/renderer/platform/async_method_runner.h","src_func":"RunAsync"},"dur":8,"tdur":8,"tts":274032},
{"pid":23974,"tid":27861,"ts":214676173200,"ph":"X","cat":"toplevel","name":"MessageLoop::RunTask","args":{"src_file":"../../base/task/sequence_manager/thread_controller_impl.cc","src_func":"DoWork"},"dur":1651,"tdur":1641,"tts":274047},
{"pid":23974,"tid":27861,"ts":214676173205,"ph":"X","cat":"toplevel","name":"ThreadControllerImpl::RunTask","args":{"src_file":"../../chrome/renderer/page_load_metrics/page_timing_metrics_sender.cc","src_func":"EnsureSendTimer"},"dur":21,"tdur":21,"tts":274053},
{"pid":23974,"tid":27861,"ts":214676173233,"ph":"X","cat":"toplevel","name":"ThreadControllerImpl::RunTask","args":{"src_file":"../../mojo/public/cpp/system/simple_watcher.cc","src_func":"Notify"},"dur":5,"tdur":4,"tts":274081},
{"pid":23974,"tid":27861,"ts":214676173244,"ph":"X","cat":"toplevel","name":"ThreadControllerImpl::RunTask","args":{"src_file":"../../mojo/public/cpp/system/simple_watcher.cc","src_func":"Notify"},"dur":3,"tdur":2,"tts":274092},
{"pid":23974,"tid":27861,"ts":214676173253,"ph":"X","cat":"toplevel","name":"ThreadControllerImpl::RunTask","args":{"src_file":"../../third_party/blink/renderer/bindings/core/v8/v8_idle_task_runner.h","src_func":"PostIdleTask"},"dur":1580,"tdur":1569,"tts":274100},
{"pid":23974,"tid":27861,"ts":214676173311,"ph":"B","cat":"devtools.timeline,v8","name":"MinorGC","args":{"usedHeapSizeBefore":8383808},"tts":274159},
{"pid":23974,"tid":27861,"ts":214676174788,"ph":"E","cat":"devtools.timeline,v8","name":"MinorGC","args":{"usedHeapSizeAfter":8095768},"tts":275625},
{"pid":23974,"tid":27861,"ts":214676174798,"ph":"I","cat":"disabled-by-default-devtools.timeline","name":"UpdateCounters","args":{"data":{"documents":3,"nodes":26,"jsEventListeners":2,"jsHeapSizeUsed":8095768}},"tts":275634,"s":"t"},
{"pid":23974,"tid":27861,"ts":214676174854,"ph":"X","cat":"toplevel","name":"MessageLoop::RunTask","args":{"src_file":"../../base/task/sequence_manager/thread_controller_impl.cc","src_func":"DoWork"},"dur":82,"tdur":83,"tts":275690},
{"pid":23974,"tid":27861,"ts":214676174861,"ph":"X","cat":"toplevel","name":"ThreadControllerImpl::RunTask","args":{"src_file":"../../third_party/blink/renderer/platform/scheduler/main_thread/main_thread_scheduler_impl.cc","src_func":"OnPendingTasksChanged"},"dur":14,"tdur":14,"tts":275697},
{"pid":23974,"tid":27861,"ts":214676174885,"ph":"X","cat":"toplevel","name":"ThreadControllerImpl::RunTask","args":{"src_file":"../../cc/trees/proxy_impl.cc","src_func":"DrawInternal"},"dur":16,"tdur":16,"tts":275721},
{"pid":23974,"tid":27861,"ts":214676329824,"ph":"X","cat":"toplevel","name":"MessageLoop::RunTask","args":{"src_file":"../../base/task/sequence_manager/thread_controller_impl.cc","src_func":"DoWork"},"dur":24,"tdur":23,"tts":306246},
{"pid":23974,"tid":27861,"ts":214676340743,"ph":"X","cat":"toplevel","name":"MessageLoop::RunTask","args":{"src_file":"../../base/task/sequence_manager/thread_controller_impl.cc","src_func":"DoWork"},"dur":193,"tdur":191,"tts":308658},
{"pid":23974,"tid":27861,"ts":214676340793,"ph":"X","cat":"toplevel","name":"ThreadControllerImpl::RunTask","args":{"src_file":"../../components/viz/common/gpu/context_cache_controller.cc","src_func":"PostIdleCallback"},"dur":89,"tdur":89,"tts":308706},
{"pid":23974,"tid":27861,"ts":214676343011,"ph":"X","cat":"toplevel","name":"MessageLoop::RunTask","args":{"src_file":"../../base/task/sequence_manager/thread_controller_impl.cc","src_func":"DoWork"},"dur":109,"tdur":108,"tts":309294},
{"pid":23974,"tid":27861,"ts":214676343038,"ph":"X","cat":"toplevel","name":"ThreadControllerImpl::RunTask","args":{"src_file":"../../chrome/renderer/chrome_render_thread_observer.cc","src_func":"OnRequestComplete"},"dur":58,"tdur":58,"tts":309320},
{"pid":23974,"tid":27861,"ts":214676371156,"ph":"X","cat":"toplevel","name":"MessageLoop::RunTask","args":{"src_file":"../../base/task/sequence_manager/thread_controller_impl.cc","src_func":"DoWork"},"dur":62,"tdur":61,"tts":315548},
{"pid":23974,"tid":27861,"ts":214676371188,"ph":"X","cat":"toplevel","name":"ThreadControllerImpl::RunTask","args":{"src_file":"../../extensions/renderer/script_injection_manager.cc","src_func":"DidFinishDocumentLoad"},"dur":5,"tdur":6,"tts":315578},
{"pid":23974,"tid":27861,"ts":214676527450,"ph":"X","cat":"toplevel","name":"MessageLoop::RunTask","args":{"src_file":"../../base/task/sequence_manager/thread_controller_impl.cc","src_func":"ScheduleWork"},"dur":150,"tdur":149,"tts":330778},
{"pid":23974,"tid":27861,"ts":214676527552,"ph":"X","cat":"toplevel","name":"ThreadControllerImpl::RunTask","args":{"src_file":"../../mojo/public/cpp/system/simple_watcher.cc","src_func":"Notify"},"dur":24,"tdur":25,"tts":330879},
{"pid":23974,"tid":27861,"ts":214677027758,"ph":"X","cat":"toplevel","name":"MessageLoop::RunTask","args":{"src_file":"../../base/task/sequence_manager/thread_controller_impl.cc","src_func":"ScheduleWork"},"dur":112,"tdur":111,"tts":420845},
{"pid":23974,"tid":27861,"ts":214677027829,"ph":"X","cat":"toplevel","name":"ThreadControllerImpl::RunTask","args":{"src_file":"../../mojo/public/cpp/system/simple_watcher.cc","src_func":"Notify"},"dur":21,"tdur":20,"tts":420916},
{"pid":23974,"tid":27861,"ts":214677038003,"ph":"X","cat":"toplevel","name":"MessageLoop::RunTask","args":{"src_file":"../../base/task/sequence_manager/thread_controller_impl.cc","src_func":"DoWork"},"dur":142,"tdur":141,"tts":423247},
{"pid":23974,"tid":27861,"ts":214677038075,"ph":"X","cat":"toplevel","name":"ThreadControllerImpl::RunTask","args":{"src_file":"../../content/renderer/render_view_impl.cc","src_func":"StartNavStateSyncTimerIfNecessary"},"dur":48,"tdur":48,"tts":423318},
{"pid":23974,"tid":27861,"ts":214677528027,"ph":"X","cat":"toplevel","name":"MessageLoop::RunTask","args":{"src_file":"../../base/task/sequence_manager/thread_controller_impl.cc","src_func":"ScheduleWork"},"dur":163,"tdur":163,"tts":529991},
{"pid":23974,"tid":27861,"ts":214677528126,"ph":"X","cat":"toplevel","name":"ThreadControllerImpl::RunTask","args":{"src_file":"../../mojo/public/cpp/system/simple_watcher.cc","src_func":"Notify"},"dur":34,"tdur":33,"tts":530091},
{"pid":23974,"tid":27861,"ts":214678028219,"ph":"X","cat":"toplevel","name":"MessageLoop::RunTask","args":{"src_file":"../../base/task/sequence_manager/thread_controller_impl.cc","src_func":"ScheduleWork"},"dur":108,"tdur":109,"tts":622222},
{"pid":23974,"tid":27861,"ts":214678028253,"ph":"X","cat":"toplevel","name":"ThreadControllerImpl::RunTask","args":{"src_file":"../../mojo/public/cpp/system/simple_watcher.cc","src_func":"Notify"},"dur":39,"tdur":39,"tts":622256},
{"pid":23974,"tid":27861,"ts":214678171864,"ph":"X","cat":"toplevel","name":"MessageLoop::RunTask","args":{"src_file":"../../base/task/sequence_manager/thread_controller_impl.cc","src_func":"DoWork"},"dur":17,"tdur":15,"tts":648570},
{"pid":23974,"tid":27861,"ts":214678529388,"ph":"X","cat":"toplevel","name":"MessageLoop::RunTask","args":{"src_file":"../../base/task/sequence_manager/thread_controller_impl.cc","src_func":"ScheduleWork"},"dur":196,"tdur":195,"tts":704050},
{"pid":23974,"tid":27861,"ts":214678529508,"ph":"X","cat":"toplevel","name":"ThreadControllerImpl::RunTask","args":{"src_file":"../../mojo/public/cpp/system/simple_watcher.cc","src_func":"Notify"},"dur":43,"tdur":42,"tts":704170},
{"pid":23974,"tid":27861,"ts":214679029881,"ph":"X","cat":"toplevel","name":"MessageLoop::RunTask","args":{"src_file":"../../base/task/sequence_manager/thread_controller_impl.cc","src_func":"ScheduleWork"},"dur":87,"tdur":85,"tts":772960},
{"pid":23974,"tid":27861,"ts":214679029908,"ph":"X","cat":"toplevel","name":"ThreadControllerImpl::RunTask","args":{"src_file":"../../mojo/public/cpp/system/simple_watcher.cc","src_func":"Notify"},"dur":38,"tdur":39,"tts":772986},
{"pid":23974,"tid":27861,"ts":214679177291,"ph":"X","cat":"toplevel","name":"MessageLoop::RunTask","args":{"src_file":"../../base/task/sequence_manager/thread_controller_impl.cc","src_func":"ScheduleWork"},"tdur":0,"tts":805321},
{"pid":23974,"tid":27861,"ts":214679177339,"ph":"X","cat":"toplevel","name":"ThreadControllerImpl::RunTask","args":{"src_file":"../../mojo/public/cpp/system/simple_watcher.cc","src_func":"Notify"},"tdur":0,"tts":805368},
{"pid":23974,"tid":27911,"ts":214676190872,"ph":"P","cat":"disabled-by-default-v8.cpu_profiler","name":"ProfileChunk","args":{"data":{"cpuProfile":{"nodes":[{"callFrame":{"functionName":"c","url":"https://cdn.jsdelivr.net/npm/citation-js","scriptId":23,"lineNumber":0,"columnNumber":25726},"id":499,"parent":462},{"callFrame":{"functionName":"n","url":"https://cdn.jsdelivr.net/npm/citation-js","scriptId":23,"lineNumber":0,"columnNumber":23188},"id":500,"parent":295},{"callFrame":{"functionName":"d","url":"https://cdn.jsdelivr.net/npm/citation-js","scriptId":23,"lineNumber":0,"columnNumber":715603},"id":501,"parent":295},{"callFrame":{"functionName":"d","url":"https://cdn.jsdelivr.net/npm/citation-js","scriptId":23,"lineNumber":0,"columnNumber":715603},"id":502,"parent":501}],"samples":[499,500,502,3,3,3,3,3,3,7,3,3,3,3,3,3,3,9,9,9,9,9,9,9,9,7,7,7,7,7,7,7,7,7,7,7,7,7,7,7,7,7,7,7,7,7,7,7,7,7,7,7,7,7,7,7,7,7,7,7,7,7,7,7,7,7,7,7,7,7,7,7,7,7,7,7,7,7,7,7,7,7,7,7,7,7,7,7,7,7,7,7,7,7,7,7,7,7,7,7]},"timeDeltas":[192,179,187,972,195,164,164,189,152,162,182,181,188,188,171,202,176,186,179,171,186,188,179,165,165,198,206,207,185,186,186,183,237,265,136,171,182,188,189,187,188,193,182,193,156,161,405,122,204,167,188,171,188,175,191,766,184,187,177,178,189,210,197,186,168,187,189,185,697,186,186,191,187,1028,40,191,169,197,187,181,190,191,172,181,183,188,187,189,169,188,187,189,165,208,186,187,187,188,187,186]}},"tts":21309,"id":"0x1"},
{"pid":23974,"tid":27911,"ts":214676209888,"ph":"P","cat":"disabled-by-default-v8.cpu_profiler","name":"ProfileChunk","args":{"data":{"cpuProfile":{"samples":[7,7,7,7,7,7,7,7,7,7,7,7,7,7,7,7,7,7,7,7,7,7,7,7,7,7,7,7,7,7,7,7,7,7,7,7,7,7,7,7,7,7,7,7,7,7,7,7,7,7,7,7,7,7,7,7,7,7,7,7,7,7,7,7,7,7,7,7,7,7,7,7,7,7,7,7,7,7,7,7,7,7,7,7,7,7,7,7,7,7,7,7,7,7,7,7,7,7,7,7]},"timeDeltas":[189,124,590,210,186,188,187,187,187,187,199,187,187,187,187,188,187,187,178,181,187,167,249,147,190,187,565,347,113,192,186,163,196,160,175,163,164,188,187,187,187,388,210,186,187,187,187,187,187,187,186,187,188,186,187,187,187,185,266,68,144,157,159,162,172,185,138,175,134,155,178,139,159,179,157,157,151,156,158,157,157,158,234,177,178,190,185,199,188,196,194,183,180,187,186,188,188,187,186,187]}},"tts":23576,"id":"0x1"},
{"pid":23974,"tid":27882,"ts":214676212979,"ph":"X","cat":"toplevel","name":"TaskGraphRunner::RunTask","args":{},"dur":22,"tdur":20,"tts":118},
{"pid":23974,"tid":27882,"ts":214676213004,"ph":"X","cat":"toplevel","name":"TaskGraphRunner::RunTask","args":{},"dur":10,"tdur":10,"tts":142},
{"pid":23974,"tid":27882,"ts":214676213017,"ph":"X","cat":"toplevel","name":"TaskGraphRunner::RunTask","args":{},"dur":7,"tdur":6,"tts":155},
{"pid":23974,"tid":27911,"ts":214676226326,"ph":"P","cat":"disabled-by-default-v8.cpu_profiler","name":"ProfileChunk","args":{"data":{"cpuProfile":{"samples":[7,7,7,7,7,7,7,7,7,7,7,7,7,7,7,7,7,7,7,7,7,7,7,7,7,7,7,7,7,7,7,7,7,7,7,7,7,7,7,7,7,7,7,7,7,7,7,7,7,7,7,7,7,7,7,7,7,7,7,7,7,7,7,7,7,7,7,7,7,7,7,7,7,7,7,7,7,7,7,7,7,7,7,7,7,7,7,7,7,7,7,7,7,7,7,7,7,7,7,7]},"timeDeltas":[186,191,171,185,273,66,208,195,185,187,186,190,185,187,187,221,226,187,156,192,155,163,166,158,154,174,166,135,177,157,139,138,222,113,157,156,169,158,157,169,156,179,157,154,166,159,160,151,161,160,158,173,129,178,151,158,186,173,155,159,160,157,178,137,150,157,157,158,157,157,157,157,158,157,268,21,183,158,135,178,170,198,117,160,158,156,156,157,157,187,179,121,157,157,157,157,158,158,153,156]}},"tts":24879,"id":"0x1"},
{"pid":23974,"tid":27911,"ts":214676245398,"ph":"P","cat":"disabled-by-default-v8.cpu_profiler","name":"ProfileChunk","args":{"data":{"cpuProfile":{"samples":[7,7,7,7,7,7,7,7,7,7,7,7,7,7,7,7,7,7,7,7,7,7,7,7,7,7,7,7,7,7,7,7,7,7,7,7,7,7,7,7,7,7,7,7,7,7,7,7,7,7,7,7,7,7,7,7,7,7,7,7,7,7,7,7,7,7,7,7,7,7,7,7,7,7,7,7,7,7,7,7,7,7,7,7,7,7,7,7,7,7,7,7,7,7,7,7,7,7,7,7]},"timeDeltas":[157,188,209,109,189,196,211,209,185,190,191,191,192,191,192,193,409,134,162,158,157,157,161,273,69,220,168,178,187,189,189,188,188,188,189,188,189,189,188,188,188,189,188,188,188,194,189,217,180,217,188,192,190,189,176,181,189,174,190,189,188,189,188,189,188,188,188,189,196,250,189,191,187,188,189,188,188,188,188,189,189,189,191,188,188,235,143,191,205,190,280,184,187,188,188,189,187,188,182,188]}},"tts":27757,"id":"0x1"},
{"pid":23974,"tid":27911,"ts":214676263307,"ph":"P","cat":"disabled-by-default-v8.cpu_profiler","name":"ProfileChunk","args":{"data":{"cpuProfile":{"samples":[7,7,7,7,7,7,7,7,7,7,7,7,7,7,7,7,7,7,7,7,7,7,7,7,7,7,7,7,7,7,7,7,7,7,7,7,7,7,7,7,7,7,7,7,7,7,7,7,7,7,7,7,7,7,7,7,7,7,7,7,7,7,7,7,7,7,7,7,7,7,7,7,7,7,7,7,7,7,7,7,7,7,7,7,7,7,7,7,7,7,7,7,7,7,7,7,7,7,7,7]},"timeDeltas":[189,195,188,188,188,185,188,352,100,198,196,179,152,208,190,193,192,192,192,192,192,192,191,193,191,192,191,307,151,161,203,181,180,195,192,191,191,192,191,193,191,191,192,192,190,191,191,191,193,191,191,412,7,190,160,140,183,161,165,158,158,158,159,174,144,158,158,158,158,158,158,156,140,176,138,186,161,166,159,159,166,160,176,159,288,187,153,166,152,159,160,160,159,159,159,158,160,159,194,114]}},"tts":29927,"id":"0x1"},
{"pid":23974,"tid":27911,"ts":214676280480,"ph":"P","cat":"disabled-by-default-v8.cpu_profiler","name":"ProfileChunk","args":{"data":{"cpuProfile":{"samples":[7,7,7,7,7,7,7,7,7,7,7,7,7,7,7,7,7,7,7,7,7,7,7,7,7,7,7,7,7,7,7,7,7,7,7,7,7,7,7,7,7,7,7,7,7,7,7,7,7,7,7,7,7,7,7,7,7,7,7,7,7,7,7,7,7,7,7,7,7,7,7,7,7,7,7,7,7,7,7,7,7,7,7,7,7,7,7,7,7,7,7,7,7,7,7,7,7,7,7,7]},"timeDeltas":[162,179,166,159,160,150,169,170,154,165,154,160,159,159,160,160,159,160,159,159,196,208,74,161,157,178,186,182,181,219,190,189,190,183,189,188,190,190,189,189,190,188,191,190,190,189,329,214,190,189,168,195,185,195,182,189,189,223,182,121,166,161,161,168,158,174,177,173,152,161,169,149,170,159,157,158,158,158,158,160,158,261,70,160,158,158,158,156,158,153,158,157,168,231,55,180,156,157,168,165]}},"tts":31645,"id":"0x1"},
{"pid":23974,"tid":27911,"ts":214676299150,"ph":"P","cat":"disabled-by-default-v8.cpu_profiler","name":"ProfileChunk","args":{"data":{"cpuProfile":{"samples":[7,7,7,7,7,7,7,7,7,7,7,7,7,7,7,7,7,7,7,7,7,7,7,7,7,7,7,7,7,7,7,7,7,7,7,7,7,7,7,7,7,7,7,7,7,7,7,7,7,7,7,7,7,7,7,7,7,7,7,7,7,7,7,7,7,7,7,7,7,7,7,7,7,7,7,7,7,7,7,7,7,7,7,7,7,7,7,7,7,7,7,7,7,7,7,7,7,7,7,7]},"timeDeltas":[167,107,144,159,173,160,155,158,157,157,158,157,157,158,157,157,154,140,350,105,158,157,157,157,168,158,157,158,157,259,165,172,205,232,214,174,229,169,193,192,236,326,187,188,190,190,189,188,189,188,188,190,188,188,188,188,180,298,153,159,212,201,184,221,188,151,187,180,194,180,188,194,187,171,187,187,179,195,161,201,187,388,183,187,168,206,188,145,337,187,188,187,179,186,190,179,187,188,188,188]}},"tts":34069,"id":"0x1"},
{"pid":23974,"tid":27911,"ts":214676319221,"ph":"P","cat":"disabled-by-default-v8.cpu_profiler","name":"ProfileChunk","args":{"data":{"cpuProfile":{"samples":[7,7,7,7,7,7,7,7,7,7,7,7,7,7,7,7,7,7,7,7,7,7,7,7,7,7,7,7,7,7,7,7,7,7,7,7,7,7,7,7,7,7,7,7,7,7,7,7,7,7,7,7,7,7,7,7,7,7,7,7,7,7,7,7,7,7,7,7,7,7,7,7,7,7,7,7,7,7,7,7,7,7,7,7,7,7,7,7,7,7,7,7,7,7,7,7,7,7,7,7]},"timeDeltas":[188,196,186,188,187,189,187,181,188,187,195,188,187,188,181,188,188,188,187,188,188,187,385,188,188,187,188,188,188,187,188,188,188,188,187,188,187,188,189,309,188,614,219,151,181,191,183,193,183,192,181,188,187,188,187,405,187,181,187,188,188,186,198,188,188,188,187,222,154,206,188,188,207,187,190,190,293,195,177,185,181,190,187,182,187,188,188,187,385,188,187,188,187,190,166,186,182,181,185,251]}},"tts":36670,"id":"0x1"},
{"pid":23974,"tid":27911,"ts":214676338728,"ph":"P","cat":"disabled-by-default-v8.cpu_profiler","name":"ProfileChunk","args":{"data":{"cpuProfile":{"samples":[7,7,7,7,7,7,7,7,7,7,7,7,7,7,7,7,7,7,7,7,7,7,7,7,7,7,7,7,7,7,7,7,7,7,7,7,7,7,7,7,7,7,7,7,7,7,7,7,7,7,7,7,7,7,7,7,7,7,7,7,7,7,7,7,7,7,7,7,7,7,7,7,7,7,7,7,7,7,7,7,7,7,7,7,7,7,7,7,7,7,7,7,7,7,7,7,7,7,7,7]},"timeDeltas":[194,188,187,173,236,194,191,191,192,191,193,191,191,192,192,193,235,147,192,192,190,180,256,143,192,192,192,192,193,191,192,236,241,185,191,193,192,192,190,193,175,216,230,147,192,238,324,150,190,191,199,184,193,288,145,168,186,170,206,192,193,191,295,210,191,192,191,191,184,193,192,191,191,191,192,191,191,188,189,190,189,228,182,123,190,190,189,189,189,189,191,189,193,191,191,191,192,192,364,31]}},"tts":39676,"id":"0x1"},
{"pid":23974,"tid":27911,"ts":214676358108,"ph":"P","cat":"disabled-by-default-v8.cpu_profiler","name":"ProfileChunk","args":{"data":{"cpuProfile":{"samples":[7,7,7,7,7,7,7,7,7,7,7,7,7,7,7,7,7,7,7,7,7,7,7,3,7,7,7,7,7,7,7,7,7,7,7,7,7,7,7,7,7,7,7,7,7,7,7,7,7,7,7,7,7,7,7,7,7,7,7,7,7,7,7,7,7,7,7,7,7,7,7,7,7,7,7,7,7,7,7,7,7,7,7,7,7,7,7,7,7,7,7,7,7,7,7,7,7,7,7,7]},"timeDeltas":[211,190,194,196,194,193,194,194,193,194,193,164,168,204,225,206,172,188,184,186,187,187,228,199,193,210,191,192,193,192,191,192,192,191,193,192,192,192,234,193,168,194,191,190,196,200,191,192,192,191,324,183,191,191,192,192,192,191,192,191,193,191,191,193,197,198,203,191,192,192,192,192,190,192,192,191,192,192,191,192,192,191,193,191,191,230,164,191,192,192,192,192,192,192,191,192,191,191,193,192]}},"tts":42716,"id":"0x1"},
{"pid":23974,"tid":27911,"ts":214676376939,"ph":"P","cat":"disabled-by-default-v8.cpu_profiler","name":"ProfileChunk","args":{"data":{"cpuProfile":{"samples":[7,7,7,7,7,7,7,7,7,7,7,7,7,7,7,7,7,7,7,7,7,7,7,7,7,7,7,7,7,7,7,7,7,7,7,7,7,7,7,7,7,7,7,7,7,7,7,7,7,7,7,7,7,7,7,7,7,7,7,7,7,7,7,7,7,7,7,7,7,7,7,7,7,7,7,7,7,7,7,7,7,7,7,7,7,7,7,7,7,7,7,7,7,7,7,7,7,7,7,7]},"timeDeltas":[189,193,411,203,190,121,212,187,188,188,224,142,187,187,188,186,187,195,185,179,187,188,186,187,195,183,196,179,187,187,186,188,186,187,186,188,186,188,187,188,186,187,188,187,185,225,151,187,134,205,186,187,187,188,187,234,140,187,187,187,187,187,186,188,188,186,187,186,187,195,180,195,186,187,175,222,162,178,187,195,186,186,188,180,185,188,192,180,187,187,187,136,186,208,191,181,192,187,186,188]}},"tts":45427,"id":"0x1"},
{"pid":23974,"tid":27911,"ts":214676395729,"ph":"P","cat":"disabled-by-default-v8.cpu_profiler","name":"ProfileChunk","args":{"data":{"cpuProfile":{"samples":[7,7,7,7,7,7,7,7,7,7,7,7,7,7,7,7,7,7,7,7,7,7,7,7,7,7,7,7,7,7,7,7,7,7,7,7,7,7,7,7,7,7,7,7,7,7,7,7,7,7,7,7,7,7,7,7,7,7,7,7,7,7,7,7,7,7,7,7,7,7,7,7,7,7,7,7,7,7,7,7,7,7,7,7,7,7,7,7,7,7,7,7,7,7,7,7,7,7,7,7]},"timeDeltas":[178,188,186,195,188,187,187,188,178,327,138,162,183,199,183,192,186,186,187,186,186,180,188,186,193,188,186,188,179,186,188,186,186,188,187,186,187,187,188,187,187,187,187,188,240,133,187,187,187,187,188,189,183,188,187,134,210,187,188,188,186,188,187,175,191,186,188,194,186,179,187,186,188,170,180,187,191,248,187,188,187,186,195,188,187,187,188,187,188,188,188,186,188,187,187,188,187,187,188,188]}},"tts":47900,"id":"0x1"},
{"pid":23974,"tid":27911,"ts":214676412942,"ph":"P","cat":"disabled-by-default-v8.cpu_profiler","name":"ProfileChunk","args":{"data":{"cpuProfile":{"samples":[7,7,7,7,7,7,7,7,7,7,7,7,7,7,7,7,7,7,7,7,7,7,7,7,7,7,7,7,7,7,7,7,7,7,7,7,7,7,7,7,7,7,7,7,7,7,7,7,7,7,7,7,7,7,7,7,7,7,7,7,7,7,7,7,7,7,7,7,7,7,7,7,7,7,7,7,7,7,7,7,7,7,7,7,7,7,7,7,7,7,7,7,7,7,7,7,7,7,7,7]},"timeDeltas":[188,186,188,187,188,188,187,187,311,156,167,160,159,160,160,158,160,162,159,160,167,158,155,163,158,158,160,159,152,158,160,160,162,158,159,153,159,160,159,158,158,158,159,159,159,122,166,160,158,159,160,158,158,160,152,160,159,166,158,158,160,152,160,159,160,159,159,177,157,160,167,166,158,159,159,159,159,158,160,151,159,159,167,576,198,190,183,192,191,189,188,204,188,189,190,189,190,190,189,200]}},"tts":49754,"id":"0x1"},
{"pid":23974,"tid":27911,"ts":214676432829,"ph":"P","cat":"disabled-by-default-v8.cpu_profiler","name":"ProfileChunk","args":{"data":{"cpuProfile":{"samples":[7,7,7,7,7,7,7,7,7,7,7,7,7,7,7,7,7,7,7,7,7,7,7,7,7,7,7,7,7,7,7,7,7,7,7,7,7,7,7,7,7,7,7,7,7,7,7,7,7,7,7,7,7,7,7,7,7,7,7,7,7,7,7,7,7,7,7,7,7,7,7,7,7,7,7,7,7,7,7,7,7,7,7,7,7,7,7,7,7,7,7,7,7,7,7,7,7,7,7,7]},"timeDeltas":[183,189,191,195,190,189,184,187,190,190,191,189,202,189,189,189,189,190,189,190,190,216,190,190,200,193,194,189,185,187,187,187,450,187,202,187,196,185,199,185,193,198,191,190,188,191,182,357,183,190,191,188,353,183,190,189,190,193,192,191,193,191,194,191,251,282,185,189,190,189,190,192,332,193,189,202,189,189,189,193,182,188,192,187,188,187,205,180,187,187,187,187,196,186,187,187,187,187,180,187]}},"tts":52404,"id":"0x1"},
{"pid":23974,"tid":27911,"ts":214676452182,"ph":"P","cat":"disabled-by-default-v8.cpu_profiler","name":"ProfileChunk","args":{"data":{"cpuProfile":{"samples":[7,7,7,7,7,7,7,7,7,7,7,7,7,7,7,7,7,7,7,7,7,7,7,7,7,7,7,7,7,7,7,7,7,7,7,7,7,7,7,7,7,7,7,7,7,7,7,7,7,7,7,7,7,7,7,7,7,7,7,7,7,7,7,7,7,7,7,7,7,7,7,7,7,7,7,7,7,7,7,7,7,7,7,7,7,7,7,7,7,7,7,7,7,7,7,7,7,7,7,7]},"timeDeltas":[187,194,188,186,187,187,187,180,188,187,186,187,412,188,192,180,191,183,196,188,186,194,187,187,187,187,187,180,187,188,187,188,188,557,183,184,187,187,188,198,183,184,188,187,249,188,187,187,187,188,187,187,190,196,186,188,186,187,187,187,187,180,187,187,194,183,192,169,185,187,187,187,187,186,240,191,187,187,187,187,180,187,187,195,189,185,187,439,216,152,161,163,161,162,126,170,160,160,161,161]}},"tts":54881,"id":"0x1"},
{"pid":23974,"tid":27911,"ts":214676468109,"ph":"P","cat":"disabled-by-default-v8.cpu_profiler","name":"ProfileChunk","args":{"data":{"cpuProfile":{"samples":[7,7,7,7,7,7,7,7,7,7,7,7,7,7,7,7,7,7,7,7,7,7,7,7,7,7,7,7,7,7,7,7,7,7,7,7,7,7,7,7,7,7,7,7,7,7,7,7,7,7,7,7,7,7,7,7,7,7,7,7,7,7,7,7,7,7,7,7,7,7,7,7,7,7,7,7,7,7,7,7,7,7,7,7,7,7,7,7,7,7,7,7,7,7,7,7,7,7,7,7]},"timeDeltas":[157,166,161,154,161,162,168,160,154,162,160,161,161,162,160,159,159,158,179,225,92,156,158,158,158,154,155,158,158,137,159,159,160,165,159,159,159,160,159,160,159,159,159,159,165,154,159,161,160,160,159,160,160,159,159,160,159,160,159,159,159,159,159,159,160,159,159,159,160,160,160,160,159,159,159,159,160,159,160,159,159,160,159,160,159,164,158,159,159,159,159,159,160,159,159,160,159,160,160,159]}},"tts":55954,"id":"0x1"},
{"pid":23974,"tid":27911,"ts":214676486351,"ph":"P","cat":"disabled-by-default-v8.cpu_profiler","name":"ProfileChunk","args":{"data":{"cpuProfile":{"samples":[7,7,7,7,7,7,7,7,7,7,7,7,7,7,7,7,7,7,7,7,7,7,7,7,7,7,7,7,7,7,7,7,7,7,7,7,7,7,7,7,7,7,7,7,7,7,7,7,7,7,7,7,7,7,7,7,7,7,7,7,7,7,7,7,7,7,7,7,7,7,7,7,7,7,7,7,7,7,7,7,7,7,7,7,7,7,7,7,7,7,7,7,7,7,7,7,7,7,7,7]},"timeDeltas":[159,160,159,159,159,160,159,159,160,159,160,160,160,159,159,159,159,159,160,171,188,189,189,191,201,231,189,189,191,190,191,190,189,188,190,190,191,190,189,189,195,191,190,191,189,190,189,190,189,191,189,191,189,189,189,189,189,190,190,190,189,190,224,191,189,190,464,185,186,189,189,190,195,191,192,191,192,192,269,161,161,162,161,163,160,161,161,161,161,161,162,161,161,162,161,162,160,161,161,162]}},"tts":58040,"id":"0x1"},
{"pid":23974,"tid":27911,"ts":214676505278,"ph":"P","cat":"disabled-by-default-v8.cpu_profiler","name":"ProfileChunk","args":{"data":{"cpuProfile":{"samples":[7,7,7,7,7,7,7,7,7,7,7,7,7,7,7,7,7,7,7,7,7,7,7,7,7,7,7,7,7,7,7,7,7,7,7,7,7,7,7,7,7,7,7,7,7,7,7,7,7,7,7,7,7,7,7,7,7,7,7,7,7,7,7,7,7,7,7,7,7,7,7,7,7,7,7,7,7,7,7,7,7,7,7,7,7,7,7,7,7,7,7,7,7,7,7,7,7,7,7,7]},"timeDeltas":[161,162,165,162,161,161,203,155,161,172,160,154,161,162,168,163,160,162,160,161,153,162,160,168,295,184,189,204,190,194,193,200,231,190,189,182,190,191,184,187,188,190,189,199,182,190,190,190,190,194,200,189,191,185,193,190,182,189,189,197,246,184,194,190,188,182,190,190,188,190,199,189,189,189,189,189,457,195,272,182,191,196,190,189,184,199,190,190,189,201,194,188,189,193,187,187,188,187,180,187]}},"tts":60539,"id":"0x1"},
{"pid":23974,"tid":27911,"ts":214676524352,"ph":"P","cat":"disabled-by-default-v8.cpu_profiler","name":"ProfileChunk","args":{"data":{"cpuProfile":{"samples":[7,7,7,7,7,7,7,7,7,7,7,7,7,7,7,7,7,7,7,7,7,7,7,7,7,7,7,7,7,7,7,7,7,7,7,7,7,7,7,7,7,7,7,7,7,7,7,7,7,7,7,7,7,7,7,7,7,7,7,7,7,7,7,7,7,7,7,7,7,7,7,7,7,7,7,7,7,7,7,7,7,7,7,7,7,7,7,7,7,7,7,7,7,7,7,7,7,7,7,7]},"timeDeltas":[187,194,189,186,187,187,187,181,187,187,187,191,191,187,187,180,194,186,181,187,186,194,187,188,187,187,310,192,178,196,187,200,187,187,186,187,187,187,187,168,185,187,187,194,187,187,187,187,187,179,187,187,188,191,191,183,191,187,187,180,187,280,194,187,187,187,183,191,181,187,189,185,187,187,195,186,187,188,185,181,191,203,195,190,187,188,186,187,181,378,183,184,187,187,137,188,187,187,186,187]}},"tts":63082,"id":"0x1"},
{"pid":23974,"tid":27911,"ts":214676542701,"ph":"P","cat":"disabled-by-default-v8.cpu_profiler","name":"ProfileChunk","args":{"data":{"cpuProfile":{"samples":[7,7,7,7,7,7,7,7,7,7,7,7,7,7,7,7,7,7,7,7,7,7,7,7,7,7,7,7,7,7,7,7,7,7,7,7,7,7,7,7,7,7,7,7,7,7,7,7,7,7,7,7,7,7,7,7,7,7,7,7,7,7,7,7,7,7,7,7,7,7,7,7,7,7,7,7,7,7,7,7,7,7,7,7,7,7,7,7,7,7,7,7,7,7,7,7,7,7,7,7]},"timeDeltas":[187,188,183,184,187,187,174,316,169,188,175,147,270,225,243,302,21,229,173,190,172,170,178,223,165,153,174,146,194,163,160,159,159,178,147,140,154,180,163,164,161,173,192,142,173,158,157,216,211,223,175,174,206,175,192,161,186,188,191,226,166,220,157,194,166,183,158,157,142,262,191,144,195,186,187,186,188,187,186,187,187,188,308,181,186,188,188,187,190,234,149,186,187,187,187,231,188,192,187,188]}},"tts":65657,"id":"0x1"},
{"pid":23974,"tid":27911,"ts":214676559509,"ph":"P","cat":"disabled-by-default-v8.cpu_profiler","name":"ProfileChunk","args":{"data":{"cpuProfile":{"samples":[7,7,7,7,7,7,7,7,7,7,7,7,7,7,7,7,7,7,7,7,7,7,7,7,7,7,7,7,7,7,7,7,7,7,7,7,7,7,7,7,7,7,7,7,7,7,7,7,7,7,7,7,7,7,7,7,7,7,7,7,7,7,7,7,7,7,7,7,7,7,7,7,7,7,7,7,7,7,7,7,7,7,7,7,7,7,7,7,7,7,7,7,7,7,7,7,7,7,7,7]},"timeDeltas":[186,188,166,212,196,183,180,187,197,188,187,186,188,187,188,188,187,372,190,189,204,152,157,166,158,156,157,157,151,157,157,158,158,157,157,157,157,157,158,157,158,157,158,157,286,26,195,156,153,173,151,175,158,160,148,160,158,160,263,35,179,158,161,161,156,161,159,162,157,160,163,156,159,122,170,156,160,157,159,159,157,158,158,158,159,158,158,159,158,159,158,159,158,157,157,159,158,158,170,226]}},"tts":66952,"id":"0x1"},
{"pid":23974,"tid":27911,"ts":214676577151,"ph":"P","cat":"disabled-by-default-v8.cpu_profiler","name":"ProfileChunk","args":{"data":{"cpuProfile":{"samples":[7,7,7,7,7,7,7,7,7,7,7,7,7,7,7,7,7,7,7,7,7,7,7,7,7,7,7,7,7,7,7,7,7,7,7,7,7,7,7,7,7,7,7,7,7,7,7,7,7,7,7,7,7,7,7,7,7,7,7,7,7,7,7,7,7,7,7,7,7,7,7,7,7,7,7,7,7,7,7,7,7,7,7,7,7,7,7,7,7,7,7,7,7,7,7,7,7,7,7,7]},"timeDeltas":[80,158,158,159,305,173,159,158,527,110,158,157,159,157,159,158,367,137,164,167,163,160,193,158,161,166,155,152,163,156,157,159,165,158,158,159,157,151,159,157,158,161,140,252,91,148,157,158,156,158,158,158,156,162,160,160,160,159,159,160,160,159,157,159,213,158,165,187,189,221,177,190,188,189,169,209,184,194,182,193,191,192,192,190,192,191,191,188,189,189,185,142,189,189,182,200,182,190,192,199]}},"tts":68701,"id":"0x1"},
{"pid":23974,"tid":27911,"ts":214676596769,"ph":"P","cat":"disabled-by-default-v8.cpu_profiler","name":"ProfileChunk","args":{"data":{"cpuProfile":{"samples":[7,7,7,7,7,7,7,7,7,7,7,7,7,7,7,7,7,7,7,7,7,7,7,7,7,7,7,7,7,7,7,7,7,7,7,7,7,7,7,7,7,7,7,7,7,7,7,7,7,7,7,7,7,7,7,7,7,7,7,7,7,7,7,7,7,7,7,7,7,7,7,7,7,7,7,7,7,7,7,7,7,7,7,7,7,7,7,7,7,7,7,7,7,7,7,7,7,7,7,7]},"timeDeltas":[189,189,196,188,196,184,190,236,271,195,171,178,178,195,183,194,191,191,250,199,179,178,207,180,190,191,192,191,413,183,189,191,191,192,192,193,191,192,192,333,188,190,191,192,192,192,192,172,272,176,174,218,205,190,183,193,187,187,186,188,186,187,187,187,186,187,187,187,187,186,187,249,188,203,175,201,190,188,192,191,199,200,172,195,192,191,162,196,192,172,198,217,160,214,177,181,179,213,219,152]}},"tts":71667,"id":"0x1"},
{"pid":23974,"tid":27911,"ts":214676615700,"ph":"P","cat":"disabled-by-default-v8.cpu_profiler","name":"ProfileChunk","args":{"data":{"cpuProfile":{"samples":[7,7,7,7,7,7,7,7,7,7,7,7,7,7,7,7,7,7,7,7,7,7,7,7,7,7,7,7,7,7,7,7,7,7,7,7,7,7,7,7,7,7,7,7,7,7,7,7,7,7,7,7,7,7,7,7,7,7,7,7,7,7,7,7,7,7,7,7,7,7,7,7,7,7,7,7,7,7,7,7,7,7,7,7,7,7,7,7,7,7,7,7,7,7,7,7,7,7,7,7]},"timeDeltas":[187,185,189,227,169,185,201,187,187,187,187,188,187,413,186,187,188,186,188,187,187,187,187,194,182,185,187,188,187,187,405,202,634,178,158,159,156,158,165,153,157,150,158,157,157,157,158,157,158,157,157,157,157,157,157,262,33,178,158,157,158,157,157,158,157,157,157,158,157,157,158,157,157,302,171,134,158,163,176,122,202,170,215,240,185,192,188,188,198,194,198,502,9,224,185,165,206,186,187,461]}},"tts":73675,"id":"0x1"},
{"pid":23974,"tid":27911,"ts":214676634759,"ph":"P","cat":"disabled-by-default-v8.cpu_profiler","name":"ProfileChunk","args":{"data":{"cpuProfile":{"samples":[7,7,7,7,7,7,7,7,7,7,7,7,7,7,7,7,7,7,7,7,7,7,7,7,7,7,7,7,7,7,7,7,7,7,7,7,7,7,7,7,7,7,7,7,7,7,7,7,7,7,7,7,7,7,7,7,7,7,7,7,7,7,7,7,7,7,7,7,7,7,7,7,7,7,7,7,7,7,7,7,7,7,7,7,7,7,7,7,7,7,7,7,7,7,7,7,7,7,7,7]},"timeDeltas":[202,187,187,187,187,186,225,150,179,187,187,188,186,186,187,190,169,285,118,197,185,371,163,186,187,180,194,180,187,188,182,222,152,186,188,186,187,227,147,186,187,186,188,187,186,188,186,187,186,185,189,187,187,186,187,270,156,190,202,157,195,222,187,187,169,188,187,187,186,197,190,192,235,232,181,186,187,170,198,175,187,187,190,235,197,168,183,187,198,186,187,187,187,186,188,187,186,187,186,188]}},"tts":76437,"id":"0x1"},
{"pid":23974,"tid":27911,"ts":214676653879,"ph":"P","cat":"disabled-by-default-v8.cpu_profiler","name":"ProfileChunk","args":{"data":{"cpuProfile":{"samples":[7,7,7,7,7,7,7,7,7,7,7,7,7,7,7,7,7,7,7,7,7,7,7,7,7,7,7,7,7,7,7,7,7,7,7,7,7,7,7,7,7,7,7,7,7,7,7,7,7,7,7,7,7,7,7,7,7,7,7,7,7,7,7,7,7,7,7,7,7,7,7,7,7,7,7,7,7,7,7,7,7,7,7,7,7,7,7,7,7,7,7,7,7,7,7,7,7,7,7,7]},"timeDeltas":[185,187,236,155,173,191,186,186,187,187,187,183,216,198,186,186,188,186,187,186,187,178,187,187,219,200,187,188,186,184,188,186,188,180,187,185,189,228,200,106,187,209,181,191,191,184,212,192,191,193,190,192,191,191,184,191,191,195,195,237,146,192,184,191,173,344,184,190,192,190,192,183,200,183,192,199,193,192,191,192,183,193,191,192,192,238,135,231,180,193,174,199,191,192,190,187,186,188,187,186]}},"tts":79279,"id":"0x1"},
{"pid":23974,"tid":27911,"ts":214676672867,"ph":"P","cat":"disabled-by-default-v8.cpu_profiler","name":"ProfileChunk","args":{"data":{"cpuProfile":{"samples":[7,7,7,7,7,7,7,7,7,7,7,7,7,7,7,7,7,7,7,7,7,7,7,7,7,7,7,7,7,7,7,7,7,7,7,7,7,7,7,7,7,7,7,7,7,7,7,7,7,7,7,7,7,7,7,7,7,7,7,7,7,7,7,7,7,7,7,7,7,7,7,7,7,7,7,7,7,7,7,7,7,7,7,7,7,7,7,7,7,7,7,7,7,7,7,7,7,7,7,7]},"timeDeltas":[187,188,186,187,187,187,188,196,184,188,187,186,186,188,187,186,187,187,194,182,188,186,187,187,189,186,187,186,188,152,214,187,187,218,159,182,192,183,184,186,187,187,187,187,170,365,45,218,182,287,122,192,192,192,191,192,191,193,190,192,192,192,191,191,192,192,186,189,186,176,188,117,214,188,189,189,190,188,189,190,180,190,194,191,192,191,191,192,191,191,187,189,198,210,189,189,189,173,317,187]}},"tts":82041,"id":"0x1"},
{"pid":23974,"tid":27911,"ts":214676691936,"ph":"P","cat":"disabled-by-default-v8.cpu_profiler","name":"ProfileChunk","args":{"data":{"cpuProfile":{"samples":[7,7,7,7,7,7,7,7,7,7,7,7,7,7,7,7,7,7,7,7,7,7,7,7,7,7,7,7,7,7,7,7,7,7,7,7,7,7,7,7,7,7,7,7,7,7,7,7,7,7,7,7,7,7,7,7,7,7,7,7,7,7,7,7,7,7,7,7,7,7,7,7,7,7,7,7,7,7,7,7,7,7,7,7,7,7,7,7,7,7,7,7,7,7,7,7,7,7,7,7]},"timeDeltas":[179,188,186,188,186,188,187,187,187,186,187,187,187,221,206,187,179,194,187,180,187,187,190,192,199,184,192,192,192,235,208,173,187,197,198,189,195,183,169,205,187,169,258,162,159,187,194,183,187,187,169,225,149,185,195,199,187,193,193,193,199,187,193,194,227,169,189,178,193,191,192,191,191,191,193,189,208,190,192,192,208,186,192,193,192,190,188,189,188,188,189,188,189,188,188,188,188,191,188,214]}},"tts":84930,"id":"0x1"},
{"pid":23974,"tid":27911,"ts":214676710706,"ph":"P","cat":"disabled-by-default-v8.cpu_profiler","name":"ProfileChunk","args":{"data":{"cpuProfile":{"samples":[7,7,7,7,7,7,7,7,7,7,7,7,7,7,7,7,7,7,7,7,7,7,7,7,7,7,7,7,7,7,7,7,7,7,7,7,7,7,7,7,7,7,7,7,7,7,7,7,7,7,7,7,7,7,7,7,7,7,7,7,7,7,7,7,7,7,7,7,7,7,7,7,7,7,7,7,7,7,7,7,7,7,7,7,7,7,7,7,7,7,7,7,7,7,7,7,7,7,7,7]},"timeDeltas":[181,218,156,176,198,186,187,187,187,187,186,187,187,187,222,225,187,195,179,187,186,187,187,186,196,186,187,187,174,189,187,186,187,187,186,187,187,187,186,117,205,189,192,187,186,187,187,187,179,187,186,194,187,187,179,186,188,174,321,147,167,208,180,192,187,186,187,186,187,187,187,187,186,186,188,186,186,187,187,186,187,195,179,186,187,187,187,186,187,187,187,187,186,187,187,186,187,173,188,196]}},"tts":87455,"id":"0x1"},
{"pid":23974,"tid":27911,"ts":214676729664,"ph":"P","cat":"disabled-by-default-v8.cpu_profiler","name":"ProfileChunk","args":{"data":{"cpuProfile":{"samples":[7,7,7,7,7,7,7,7,7,7,7,7,7,7,7,7,7,7,7,7,7,7,7,7,7,7,7,7,7,7,7,7,7,7,7,7,7,7,7,7,7,7,7,7,7,7,7,7,7,7,7,7,7,7,7,7,7,7,7,7,7,7,7,7,7,7,7,7,7,7,7,7,7,7,7,7,7,7,7,7,7,7,7,7,7,7,7,7,7,7,7,7,7,7,7,7,7,7,7,7]},"timeDeltas":[188,218,156,136,210,187,186,187,187,187,186,165,249,177,192,190,189,181,189,189,188,188,188,188,241,189,189,188,188,189,188,189,204,183,186,187,189,188,187,179,187,187,187,186,184,184,209,179,187,186,187,186,191,187,186,187,187,187,195,187,187,170,188,186,188,167,226,186,188,187,187,187,186,187,187,186,187,187,186,187,187,187,186,187,187,186,224,249,182,191,196,193,184,192,193,191,193,191,235,149]}},"tts":90105,"id":"0x1"},
{"pid":23974,"tid":27911,"ts":214676748940,"ph":"P","cat":"disabled-by-default-v8.cpu_profiler","name":"ProfileChunk","args":{"data":{"cpuProfile":{"samples":[7,7,7,7,7,7,7,7,7,7,7,7,7,7,7,7,7,7,7,7,7,7,7,7,7,7,7,7,7,7,7,7,7,7,7,7,7,7,7,7,7,7,7,7,7,7,7,7,7,7,7,7,7,7,7,7,7,7,7,7,7,7,7,7,7,7,7,7,7,7,7,7,7,7,7,7,7,7,7,7,7,7,7,7,7,7,7,7,7,7,7,7,7,7,7,7,7,7,7,7]},"timeDeltas":[190,193,191,191,194,191,255,135,200,195,192,191,192,185,192,188,189,188,393,63,208,189,189,190,189,190,190,189,246,159,215,149,190,189,188,191,188,189,246,162,194,192,192,185,192,193,186,189,191,187,319,203,188,190,192,191,192,191,191,191,192,201,231,148,188,209,182,188,180,194,243,128,188,185,187,187,187,182,188,187,194,182,191,183,191,180,187,186,187,187,186,325,137,168,188,186,187,187,179,187]}},"tts":92878,"id":"0x1"},
{"pid":23974,"tid":27911,"ts":214676767859,"ph":"P","cat":"disabled-by-default-v8.cpu_profiler","name":"ProfileChunk","args":{"data":{"cpuProfile":{"samples":[7,7,7,7,7,7,7,7,7,7,7,7,7,7,7,7,7,7,7,7,7,7,7,7,7,7,7,7,7,7,7,7,7,7,7,7,7,7,7,7,7,7,7,7,7,7,7,7,7,7,7,7,7,7,7,7,7,7,7,7,7,7,7,7,7,7,7,7,7,7,7,7,7,7,7,7,7,7,7,7,7,7,7,7,7,7,7,7,7,7,7,7,7,7,7,7,7,7,7,7]},"timeDeltas":[186,187,188,187,186,187,187,187,187,187,187,242,141,179,186,186,188,187,186,187,186,187,187,180,324,167,191,192,192,192,192,191,192,233,154,192,190,192,185,192,191,190,192,192,192,191,193,191,192,191,255,135,191,191,158,219,190,187,194,171,195,169,198,183,188,187,195,186,186,179,187,187,223,150,187,191,174,203,187,187,187,178,194,180,186,195,186,179,188,186,187,186,187,186,196,189,186,187,194,187]}},"tts":95529,"id":"0x1"},
{"pid":23974,"tid":27911,"ts":214676786751,"ph":"P","cat":"disabled-by-default-v8.cpu_profiler","name":"ProfileChunk","args":{"data":{"cpuProfile":{"samples":[7,7,7,7,7,7,7,7,7,7,7,7,7,7,7,7,7,7,7,7,7,7,7,7,7,7,7,7,7,7,7,7,7,7,7,7,7,7,7,7,7,7,7,7,7,7,7,7,7,7,7,7,7,7,7,7,7,7,7,7,7,7,7,7,7,7,7,7,7,7,7,7,7,7,7,7,7,7,7,7,7,7,7,7,7,7,7,7,7,7,7,7,7,7,7,7,7,7,7,7]},"timeDeltas":[186,187,187,179,187,187,194,180,186,187,186,188,186,187,186,186,188,186,248,133,186,187,186,197,189,185,187,186,188,186,170,248,175,180,186,187,185,195,187,194,187,186,187,186,193,190,179,186,186,187,187,187,186,187,187,187,186,187,187,186,187,330,198,186,187,186,187,188,182,186,187,188,187,187,185,187,224,184,152,186,187,193,189,173,200,187,186,186,197,186,187,193,184,187,234,142,180,186,187,187]}},"tts":98076,"id":"0x1"},
{"pid":23974,"tid":27911,"ts":214676806304,"ph":"P","cat":"disabled-by-default-v8.cpu_profiler","name":"ProfileChunk","args":{"data":{"cpuProfile":{"samples":[7,7,7,7,7,7,7,7,7,7,7,7,7,7,7,7,7,7,7,7,7,7,7,7,7,7,7,7,7,7,7,7,7,7,7,7,7,7,7,7,7,7,7,7,7,7,7,7,7,7,7,7,7,7,7,7,7,7,7,7,7,7,7,7,7,7,7,7,7,7,7,7,7,7,7,7,7,7,7,7,7,7,7,7,7,7,7,7,7,7,7,7,7,7,7,7,7,7,7,7]},"timeDeltas":[185,189,204,255,149,192,192,191,247,147,192,191,196,192,178,190,192,191,192,191,193,358,175,192,192,191,195,190,210,191,191,185,193,191,192,186,336,140,202,191,191,213,194,192,192,196,195,185,163,189,199,220,187,234,188,180,190,170,186,525,149,176,179,170,180,169,174,175,176,175,174,174,175,174,485,124,176,176,176,175,174,175,175,176,186,175,175,176,199,158,181,196,189,188,181,194,184,189,189,188]}},"tts":100648,"id":"0x1"},
{"pid":23974,"tid":27911,"ts":214676823657,"ph":"P","cat":"disabled-by-default-v8.cpu_profiler","name":"ProfileChunk","args":{"data":{"cpuProfile":{"samples":[7,7,7,7,7,7,7,7,7,7,7,7,7,7,7,7,7,7,7,7,7,7,7,7,7,7,7,7,7,7,7,7,7,7,7,7,7,7,7,7,7,7,7,7,7,7,7,7,7,7,7,7,7,7,7,7,7,7,7,7,7,7,7,7,7,7,7,7,7,7,7,7,7,7,7,7,7,7,7,7,7,7,7,7,7,7,7,7,7,7,7,7,7,7,7,7,7,7,7,7]},"timeDeltas":[188,210,169,192,208,144,171,175,192,191,192,169,174,175,175,174,179,174,189,165,176,181,188,191,186,176,173,188,190,183,187,187,187,188,186,171,195,187,264,177,169,169,317,173,176,153,164,145,173,167,159,157,141,169,159,159,158,163,154,235,81,157,156,158,157,157,156,156,157,158,157,157,158,157,386,87,165,150,158,165,161,156,156,158,157,159,160,160,158,160,160,158,281,18,182,160,159,159,401,21]}},"tts":102501,"id":"0x1"},
{"pid":23974,"tid":27911,"ts":214676841087,"ph":"P","cat":"disabled-by-default-v8.cpu_profiler","name":"ProfileChunk","args":{"data":{"cpuProfile":{"samples":[7,7,7,7,7,7,7,7,7,7,7,7,7,7,7,7,7,7,7,7,7,7,7,7,7,7,7,7,7,7,7,7,7,7,7,7,7,7,7,7,7,7,7,7,7,7,7,7,7,7,7,7,7,7,7,7,7,7,7,7,7,7,7,7,7,7,7,7,7,7,7,7,7,7,7,7,7,7,7,7,7,7,7,7,7,7,7,7,7,7,7,7,7,7,7,7,7,7,7,7]},"timeDeltas":[213,195,189,156,285,200,192,192,191,192,192,191,192,192,192,262,227,147,171,158,153,160,160,160,160,160,160,170,159,159,160,383,143,184,192,195,197,638,146,158,159,166,159,159,159,160,160,159,160,160,159,158,158,158,158,157,158,161,162,157,158,159,165,162,157,173,144,157,157,158,159,157,157,158,158,158,170,169,155,157,150,159,165,151,158,157,159,158,158,165,158,151,165,157,167,157,151,158,161,159]}},"tts":104018,"id":"0x1"},
{"pid":23974,"tid":27911,"ts":214676856987,"ph":"P","cat":"disabled-by-default-v8.cpu_profiler","name":"ProfileChunk","args":{"data":{"cpuProfile":{"samples":[7,7,7,7,7,7,7,7,7,7,7,7,7,7,7,7,7,7,7,7,7,7,7,7,7,7,7,7,7,7,7,7,7,7,7,7,7,7,7,7,7,7,7,7,7,7,7,7,7,7,7,7,7,7,7,7,7,7,7,7,7,7,7,7,7,7,7,7,7,7,7,7,7,7,7,7,7,7,7,7,7,7,7,7,7,7,7,7,7,7,7,7,7,7,7,7,7,7,7,7]},"timeDeltas":[159,161,160,159,175,165,160,160,161,160,158,158,159,159,161,163,157,157,159,159,168,156,158,158,195,142,160,158,156,159,150,159,159,165,158,152,159,158,162,169,159,153,163,156,158,150,159,158,165,159,158,172,162,158,152,158,158,157,157,158,157,159,158,159,159,158,158,158,158,158,158,159,158,159,158,158,158,159,158,165,159,158,157,158,158,158,158,158,159,158,166,158,158,158,158,151,157,159,165,161]}},"tts":104981,"id":"0x1"},
{"pid":23974,"tid":27911,"ts":214676872777,"ph":"P","cat":"disabled-by-default-v8.cpu_profiler","name":"ProfileChunk","args":{"data":{"cpuProfile":{"samples":[7,7,7,7,7,7,7,7,7,7,7,7,7,7,7,7,7,7,7,7,7,7,7,7,7,7,7,7,7,7,7,7,7,7,7,7,7,7,7,7,7,7,7,7,7,7,7,7,7,7,7,7,7,7,7,7,7,7,7,7,7,7,7,7,7,7,7,7,7,7,7,7,7,7,7,7,7,7,7,7,7,7,7,7,7,7,7,7,7,7,7,7,7,7,7,7,7,7,7,7]},"timeDeltas":[158,159,151,157,157,157,159,160,159,157,159,158,159,159,150,166,157,158,157,159,156,158,159,158,159,158,159,158,158,157,159,157,164,159,158,159,159,157,158,158,158,159,158,158,158,159,158,159,158,159,158,160,156,159,158,159,158,158,157,158,158,157,159,158,160,159,155,158,158,158,158,158,159,158,158,159,158,158,158,159,158,159,158,158,157,163,159,158,158,157,119,165,158,159,158,158,156,162,155,159]}},"tts":105864,"id":"0x1"},
{"pid":23974,"tid":27911,"ts":214676888620,"ph":"P","cat":"disabled-by-default-v8.cpu_profiler","name":"ProfileChunk","args":{"data":{"cpuProfile":{"samples":[7,7,7,7,7,7,7,7,7,7,7,7,7,7,7,7,7,7,7,7,7,7,7,7,7,7,7,7,7,7,7,7,7,7,7,7,7,7,7,7,7,7,7,7,7,7,7,7,7,7,7,7,7,7,7,7,7,7,7,7,7,7,7,7,7,7,7,7,7,7,7,7,7,7,7,7,7,7,7,7,7,7,7,7,7,7,7,7,7,7,7,7,7,7,7,7,7,7,7,7]},"timeDeltas":[158,159,158,158,157,157,159,158,158,157,157,158,159,158,158,158,159,159,171,153,152,156,158,158,158,159,158,158,157,157,158,158,158,158,157,158,158,159,158,163,157,161,162,153,163,159,158,151,158,157,158,157,157,158,158,158,157,157,159,159,158,157,159,158,157,159,140,158,158,159,158,159,158,158,158,159,158,158,158,159,157,179,167,156,158,158,159,158,157,157,158,158,179,162,160,158,158,157,159,159]}},"tts":106784,"id":"0x1"},
{"pid":23974,"tid":27911,"ts":214676906856,"ph":"P","cat":"disabled-by-default-v8.cpu_profiler","name":"ProfileChunk","args":{"data":{"cpuProfile":{"samples":[7,7,7,7,7,7,7,7,7,7,7,7,7,7,7,7,7,7,7,7,7,7,7,7,7,7,7,7,7,7,7,7,7,7,7,7,7,7,7,7,7,7,7,7,7,7,7,7,7,7,7,7,7,7,7,7,7,7,7,7,7,7,7,7,7,7,7,7,7,7,7,7,7,7,7,7,7,7,7,7,7,7,7,7,7,7,7,7,7,7,7,7,7,7,7,7,7,7,7,7]},"timeDeltas":[159,159,157,158,157,158,158,157,159,158,158,159,159,158,158,158,158,158,160,158,157,157,159,158,157,157,175,151,156,158,151,157,159,158,158,158,159,157,158,158,158,158,159,161,173,213,185,190,188,190,190,190,189,183,404,187,196,184,189,190,191,189,391,189,190,189,189,189,182,189,199,196,185,194,184,195,189,183,190,252,190,190,131,194,189,190,190,190,190,189,190,182,191,189,197,389,187,190,189,189]}},"tts":108703,"id":"0x1"},
{"pid":23974,"tid":27911,"ts":214676926146,"ph":"P","cat":"disabled-by-default-v8.cpu_profiler","name":"ProfileChunk","args":{"data":{"cpuProfile":{"samples":[7,7,7,7,7,7,7,7,7,7,7,7,7,7,7,7,7,7,7,7,7,7,7,7,7,7,7,7,7,7,7,7,7,7,7,7,7,7,7,7,7,7,7,7,7,7,7,7,7,7,7,7,7,7,7,7,7,7,7,7,7,7,7,7,7,7,7,7,7,7,7,7,7,7,7,7,7,7,7,7,7,7,7,7,7,7,7,7,7,7,7,7,7,7,7,7,7,7,7,7]},"timeDeltas":[189,190,391,190,188,190,189,190,189,189,190,190,189,190,190,190,177,191,190,244,190,190,155,196,190,189,189,189,182,189,193,192,188,183,185,187,187,187,187,188,187,187,187,187,187,188,188,221,200,187,187,184,192,186,178,188,187,194,187,187,181,185,168,207,186,212,151,186,188,186,187,180,187,197,194,187,179,187,187,187,187,229,145,187,186,187,466,211,187,185,189,186,187,186,188,187,187,187,186,178]}},"tts":111303,"id":"0x1"},
{"pid":23974,"tid":27911,"ts":214676944731,"ph":"P","cat":"disabled-by-default-v8.cpu_profiler","name":"ProfileChunk","args":{"data":{"cpuProfile":{"samples":[7,7,7,7,7,7,7,7,7,7,7,7,7,7,7,7,7,7,7,7,7,7,7,7,7,7,7,7,7,7,7,7,7,7,7,7,7,7,7,7,7,7,7,7,7,7,7,7,7,7,7,7,7,7,7,7,7,7,7,7,7,7,7,7,7,7,7,7,7,7,7,7,7,7,7,7,7,7,7,7,7,7,7,7,7,7,7,7,7,7,7,7,7,7,7,7,7,7,7,7]},"timeDeltas":[184,219,166,181,186,187,154,201,187,189,186,184,190,223,152,180,220,203,156,186,187,187,188,179,223,171,164,197,178,186,187,187,188,186,187,188,187,187,186,188,186,187,187,188,186,187,187,169,188,186,154,161,185,192,190,168,212,186,187,187,187,209,176,207,185,186,187,180,187,186,198,182,187,187,187,187,179,187,187,237,137,187,187,187,171,188,186,188,186,187,187,187,141,203,196,185,188,186,186,187]}},"tts":113865,"id":"0x1"},
{"pid":23974,"tid":27911,"ts":214676963495,"ph":"P","cat":"disabled-by-default-v8.cpu_profiler","name":"ProfileChunk","args":{"data":{"cpuProfile":{"samples":[7,7,7,7,7,7,7,7,7,7,7,7,7,7,7,7,7,7,7,7,7,7,7,7,7,7,7,7,7,7,7,7,7,7,7,7,7,7,7,7,7,7,7,7,7,7,7,7,7,7,7,7,7,7,7,7,7,7,7,7,7,7,7,7,7,7,7,7,7,7,7,7,7,7,7,7,7,7,7,7,7,7,7,7,7,7,7,7,7,7,7,7,7,7,7,7,7,7,7,7]},"timeDeltas":[185,182,187,186,195,187,187,231,145,188,186,187,187,249,135,186,187,185,187,187,178,188,187,194,183,191,182,191,187,181,186,187,187,187,170,201,151,186,186,187,187,179,187,187,193,187,187,188,186,180,186,187,195,187,187,187,193,181,188,186,187,187,275,205,186,187,187,187,187,187,187,186,187,187,188,187,186,189,197,187,186,188,166,189,187,188,187,187,187,187,186,188,187,188,194,182,195,187,187,161]}},"tts":116388,"id":"0x1"},
{"pid":23974,"tid":27911,"ts":214676983041,"ph":"P","cat":"disabled-by-default-v8.cpu_profiler","name":"ProfileChunk","args":{"data":{"cpuProfile":{"samples":[7,7,7,7,7,7,7,7,7,7,7,7,7,7,7,7,7,7,7,7,7,7,7,7,7,7,7,7,7,7,7,7,7,7,7,7,7,7,7,7,7,7,7,7,7,7,7,7,7,7,7,7,7,7,7,7,7,7,7,7,7,7,7,7,7,7,7,7,7,7,7,7,7,7,7,7,7,7,7,7,7,7,7,7,7,7,7,7,7,7,7,7,7,7,7,7,7,7,7,7]},"timeDeltas":[186,187,192,193,187,187,187,189,187,187,188,188,187,187,188,442,164,195,188,191,191,187,187,188,187,180,188,187,194,180,187,188,187,187,188,187,187,187,187,187,189,187,194,187,187,352,187,187,180,187,187,187,187,187,187,187,188,187,187,187,188,188,188,187,187,187,187,409,191,190,193,201,192,192,193,191,192,192,190,190,189,261,190,190,189,190,190,191,189,189,189,190,189,189,190,190,189,189,189,189]}},"tts":118989,"id":"0x1"},
{"pid":23974,"tid":27911,"ts":214677001373,"ph":"P","cat":"disabled-by-default-v8.cpu_profiler","name":"ProfileChunk","args":{"data":{"cpuProfile":{"samples":[7,7,7,7,7,7,7,7,7,7,7,7,7,7,7,7,7,7,7,7,7,7,7,7,7,7,7,7,7,7,7,7,7,7,7,7,7,7,7,7,7,7,7,7,7,7,7,7,7,7,7,7,7,7,7,7,7,7,7,7,7,7,7,7,7,7,7,7,7,7,7,7,7,7,7,7,7,7,7,7,7,7,7,7,7,7,7,7,7,7,7,7,7,7,7,7,7,7,7,7]},"timeDeltas":[189,194,190,188,189,189,189,188,191,190,190,307,190,173,201,190,190,194,398,197,157,162,162,160,174,158,161,162,161,162,161,161,162,161,162,161,161,161,162,161,162,161,162,160,160,159,159,159,159,158,161,164,160,163,161,161,181,158,160,161,161,162,160,162,159,159,160,159,159,169,582,164,202,183,190,188,176,189,191,175,192,189,189,190,189,192,190,188,190,200,181,189,190,190,198,264,157,213,188,197]}},"tts":121062,"id":"0x1"},
{"pid":23974,"tid":27911,"ts":214677019883,"ph":"P","cat":"disabled-by-default-v8.cpu_profiler","name":"ProfileChunk","args":{"data":{"cpuProfile":{"samples":[7,7,7,7,7,7,7,7,7,7,7,7,7,7,7,7,7,7,7,7,7,7,7,7,7,7,7,7,7,7,7,7,7,7,7,7,7,7,7,7,7,7,7,7,7,7,7,7,7,7,7,7,7,7,7,7,7,7,7,7,7,7,7,7,7,7,7,7,7,7,7,7,7,7,7,7,7,7,7,7,7,7,7,7,7,7,7,7,7,7,7,7,7,7,7,7,7,7,7,7]},"timeDeltas":[211,157,160,159,159,160,174,170,152,203,198,181,190,197,189,198,176,210,180,196,191,193,192,193,192,194,177,205,179,165,198,207,188,204,150,183,182,181,208,174,214,176,186,187,189,190,182,183,190,189,192,173,172,182,183,156,153,173,208,194,183,185,282,180,174,200,186,187,187,199,186,186,222,187,150,139,209,174,187,186,186,187,201,217,181,139,187,188,186,186,196,184,187,187,186,189,186,207,149,186]}},"tts":123789,"id":"0x1"},
{"pid":23974,"tid":27911,"ts":214677039054,"ph":"P","cat":"disabled-by-default-v8.cpu_profiler","name":"ProfileChunk","args":{"data":{"cpuProfile":{"samples":[7,7,7,7,7,7,7,7,7,7,7,7,7,7,7,7,7,7,7,7,7,7,7,7,7,7,7,7,7,7,7,7,7,7,7,7,7,7,7,7,7,7,7,7,7,7,7,7,7,7,7,7,7,7,7,7,7,7,7,7,7,7,7,7,7,7,7,7,7,7,7,7,7,7,7,7,7,7,7,7,7,7,7,7,7,7,7,7,7,7,7,7,7,7,7,7,7,7,7,7]},"timeDeltas":[186,187,186,188,187,186,186,187,186,187,188,186,186,173,185,194,188,186,416,187,187,186,187,186,188,186,187,222,152,186,187,187,188,185,312,109,166,228,205,163,341,34,241,234,384,206,191,172,200,199,187,192,192,190,192,193,198,202,187,192,192,207,192,174,187,174,225,185,200,194,180,192,180,185,192,194,139,195,149,158,192,168,160,157,158,158,201,165,169,159,158,554,116,146,155,185,178,149,277,12]}},"tts":126382,"id":"0x1"},
{"pid":23974,"tid":27911,"ts":214677055358,"ph":"P","cat":"disabled-by-default-v8.cpu_profiler","name":"ProfileChunk","args":{"data":{"cpuProfile":{"samples":[7,7,7,7,7,7,7,7,7,7,7,7,7,7,7,7,7,7,7,7,7,7,7,7,7,7,7,7,7,7,7,7,7,7,7,7,7,7,7,7,7,7,7,7,7,7,7,7,7,7,7,7,7,7,7,7,7,7,7,7,7,7,7,7,7,7,7,7,7,7,7,7,7,7,7,7,7,7,7,7,7,7,7,7,7,7,7,7,7,7,7,7,7,7,7,7,7,7,7,7]},"timeDeltas":[181,139,164,151,158,157,157,157,158,157,158,157,157,157,157,157,157,349,120,157,158,157,157,157,167,161,158,158,158,157,156,158,157,157,157,156,157,157,155,156,157,158,157,427,12,228,160,199,163,217,177,155,158,158,160,157,158,158,158,157,157,158,158,158,158,158,158,158,158,158,158,197,163,153,116,158,158,158,164,151,158,174,149,156,197,139,159,155,187,152,158,151,172,156,172,143,166,164,149,163]}},"tts":127553,"id":"0x1"},
{"pid":23974,"tid":27911,"ts":214677074133,"ph":"P","cat":"disabled-by-default-v8.cpu_profiler","name":"ProfileChunk","args":{"data":{"cpuProfile":{"samples":[7,7,7,7,7,7,7,7,7,7,7,7,7,7,7,7,7,7,7,7,7,7,7,7,7,7,7,7,7,7,7,7,7,7,7,7,7,7,7,7,7,7,7,7,7,7,7,7,7,7,7,7,7,7,7,7,7,7,7,7,7,7,7,7,7,7,7,7,7,7,7,7,7,7,7,7,7,7,7,7,7,7,7,7,7,7,7,7,7,7,7,7,7,7,7,7,7,7,7,7]},"timeDeltas":[157,154,161,158,159,157,158,160,164,148,172,145,159,189,137,151,154,182,172,183,162,143,199,178,180,176,179,186,188,172,187,203,193,160,185,189,188,189,187,186,188,188,424,384,198,187,180,187,188,188,188,188,188,187,188,188,187,188,188,187,188,188,175,187,189,192,307,230,188,186,188,188,188,186,189,188,188,188,187,188,188,187,189,188,187,193,187,188,194,188,205,184,194,183,188,188,188,182,188,190]}},"tts":129851,"id":"0x1"},
{"pid":23974,"tid":27911,"ts":214677093173,"ph":"P","cat":"disabled-by-default-v8.cpu_profiler","name":"ProfileChunk","args":{"data":{"cpuProfile":{"samples":[7,7,7,7,7,7,7,7,7,7,7,7,7,7,7,7,7,7,7,7,7,7,7,7,7,7,7,7,7,7,7,7,7,7,7,7,7,7,7,7,7,7,7,7,7,7,7,7,7,7,7,7,7,7,7,7,7,7,7,7,7,7,7,7,7,7,7,7,7,7,7,7,7,7,7,7,7,7,7,7,7,7,7,7,7,7,7,7,7,7,7,7,7,7,7,7,7,7,7,7]},"timeDeltas":[188,187,190,188,188,188,166,194,190,181,189,188,188,188,188,188,188,189,188,267,165,202,193,191,193,191,194,154,203,154,160,159,159,159,159,159,159,160,160,158,170,408,177,181,188,185,185,187,192,170,188,188,188,188,190,189,190,189,190,350,235,221,188,150,189,188,190,188,190,196,226,182,169,178,152,162,177,191,189,190,191,182,189,190,195,188,191,191,192,193,192,341,189,190,186,187,188,187,189,189]}},"tts":132804,"id":"0x1"},
{"pid":23974,"tid":27911,"ts":214677112453,"ph":"P","cat":"disabled-by-default-v8.cpu_profiler","name":"ProfileChunk","args":{"data":{"cpuProfile":{"samples":[7,7,7,7,7,7,7,7,7,7,7,7,7,7,7,7,7,7,7,7,7,7,7,7,7,7,7,7,7,7,7,7,7,7,7,7,7,7,7,7,7,7,7,7,7,7,7,7,7,7,7,7,7,7,7,7,7,7,7,7,7,7,7,7,7,7,7,7,7,7,7,7,7,7,7,7,7,7,7,7,7,7,7,7,7,7,7,7,7,7,7,7,7,7,7,7,7,7,7,7]},"timeDeltas":[188,187,188,197,181,185,188,190,270,187,187,189,187,187,187,187,187,187,188,187,188,190,185,188,187,189,226,180,187,187,187,189,358,190,184,191,193,187,188,187,188,189,188,187,187,188,187,188,188,187,188,187,200,186,187,189,188,187,188,188,188,186,188,188,187,187,188,188,188,188,187,188,188,188,188,188,188,602,239,190,191,190,192,190,192,192,227,148,190,195,182,162,159,264,35,197,160,159,157,163]}},"tts":135261,"id":"0x1"},
{"pid":23974,"tid":27911,"ts":214677129481,"ph":"P","cat":"disabled-by-default-v8.cpu_profiler","name":"ProfileChunk","args":{"data":{"cpuProfile":{"samples":[7,7,7,7,7,7,7,7,7,7,7,7,7,7,7,7,7,7,7,7,7,7,7,7,7,7,7,7,7,7,7,7,7,7,7,7,7,7,7,7,7,7,7,7,7,7,7,7,7,7,7,7,7,7,7,7,7,7,7,7,7,7,7,7,7,7,7,7,7,7,7,7,7,7,7,7,7,7,7,7,7,7,7,7,7,7,7,7,7,7,7,7,7,7,7,7,7,7,7,7]},"timeDeltas":[159,100,158,159,159,167,160,151,160,160,160,157,159,159,157,158,158,158,345,95,163,158,158,243,76,153,155,158,163,162,159,152,159,159,159,163,162,160,159,156,158,160,165,154,159,159,159,159,167,158,160,160,160,159,160,159,158,160,159,157,159,250,178,153,188,181,192,211,151,192,181,187,194,187,186,187,179,194,186,179,186,195,186,195,179,170,160,177,180,240,151,186,185,175,237,178,163,186,185,187]}},"tts":136879,"id":"0x1"},
{"pid":23974,"tid":27911,"ts":214677148977,"ph":"P","cat":"disabled-by-default-v8.cpu_profiler","name":"ProfileChunk","args":{"data":{"cpuProfile":{"samples":[7,7,7,7,7,7,7,7,7,7,7,7,7,7,7,7,7,7,7,7,7,7,7,7,7,7,7,7,7,7,7,7,7,7,7,7,7,7,7,7,7,7,7,7,7,7,7,7,7,7,7,7,7,7,7,7,7,7,7,7,7,7,7,7,7,7,7,7,7,7,7,7,7,7,7,7,7,7,7,7,7,7,7,7,7,7,7,7,7,7,7,7,7,7,7,7,7,7,7,7]},"timeDeltas":[187,180,187,187,194,186,181,225,177,165,180,187,186,187,187,187,186,188,186,187,187,187,186,188,187,186,187,187,187,187,270,172,146,192,193,191,192,192,191,189,192,192,191,193,416,14,254,181,162,172,190,199,180,228,155,193,192,192,190,193,191,193,191,192,191,211,176,192,191,192,192,266,152,186,192,192,191,192,187,188,180,169,184,256,219,179,194,182,189,187,173,186,225,424,175,162,159,163,205,532]}},"tts":139769,"id":"0x1"},
{"pid":23974,"tid":27911,"ts":214677168595,"ph":"P","cat":"disabled-by-default-v8.cpu_profiler","name":"ProfileChunk","args":{"data":{"cpuProfile":{"samples":[7,7,7,7,7,7,7,7,7,7,7,7,7,7,7,7,7,7,7,7,7,7,7,7,7,7,7,7,7,7,7,7,7,7,7,7,7,7,7,7,7,7,7,7,7,7,7,7,7,7,7,7,7,7,7,7,7,7,7,7,7,7,7,7,7,7,7,7,7,7,7,7,7,7,7,7,7,7,7,7,7,7,7,7,7,7,7,7,7,7,7,7,7,7,7,7,7,7,7,7]},"timeDeltas":[41,170,161,187,187,188,186,188,193,191,191,192,205,195,144,234,150,191,192,190,194,191,191,192,192,190,184,222,190,227,167,357,186,160,184,199,167,159,436,174,169,181,191,192,190,195,188,188,187,228,148,188,187,178,202,187,194,188,196,184,236,147,192,199,192,189,193,193,184,192,194,189,192,192,366,209,196,192,191,192,191,191,235,287,180,198,185,194,201,188,220,159,192,196,190,187,196,184,196,193]}},"tts":142809,"id":"0x1"},
{"pid":23974,"tid":27911,"ts":214677188122,"ph":"P","cat":"disabled-by-default-v8.cpu_profiler","name":"ProfileChunk","args":{"data":{"cpuProfile":{"samples":[7,7,7,7,7,7,7,7,7,7,7,7,7,7,7,7,7,7,7,7,7,7,7,7,7,7,7,7,7,7,7,7,7,7,7,7,7,7,7,7,7,7,7,7,7,7,7,7,7,7,7,7,7,7,7,7,7,7,7,7,7,7,7,7,7,7,7,7,7,7,7,7,7,7,7,7,7,7,7,7,7,7,7,7,7,7,7,7,7,7,7,7,7,7,7,7,7,7,7,7]},"timeDeltas":[398,20,205,159,165,198,193,190,193,182,193,191,191,193,237,215,191,192,190,193,195,168,190,192,216,188,202,191,234,191,160,184,213,176,230,166,185,202,191,193,191,193,192,193,225,192,157,194,190,191,193,175,353,171,174,193,190,191,193,194,193,191,192,193,191,192,192,192,192,192,191,226,157,184,181,222,383,82,168,209,192,191,192,193,187,263,208,172,188,187,187,186,188,187,187,188,239,186,192,190]}},"tts":145635,"id":"0x1"},
{"pid":23974,"tid":27911,"ts":214677207095,"ph":"P","cat":"disabled-by-default-v8.cpu_profiler","name":"ProfileChunk","args":{"data":{"cpuProfile":{"samples":[7,7,7,7,7,7,7,7,7,7,7,7,7,7,7,7,7,7,7,7,7,7,7,7,7,7,7,7,7,7,7,7,7,7,7,7,7,7,7,7,7,7,7,7,7,7,7,7,7,7,7,7,7,7,7,7,7,7,7,7,7,7,7,7,7,7,7,7,7,7,7,7,7,7,7,7,7,7,7,7,7,7,7,7,7,7,7,7,7,7,7,7,7,7,7,7,7,7,7,7]},"timeDeltas":[181,198,187,187,187,194,192,182,187,187,186,188,188,235,141,187,187,195,187,187,190,180,194,200,180,187,186,187,188,188,187,187,187,188,188,187,187,187,493,187,169,205,187,186,188,187,188,171,189,187,188,187,188,188,187,188,234,128,141,166,185,212,187,181,187,187,187,195,187,187,186,187,188,187,187,187,188,187,187,200,175,187,186,188,186,187,187,187,187,187,187,187,187,187,188,187,187,186,236,140]}},"tts":148145,"id":"0x1"},
{"pid":23974,"tid":27911,"ts":214677225776,"ph":"P","cat":"disabled-by-default-v8.cpu_profiler","name":"ProfileChunk","args":{"data":{"cpuProfile":{"samples":[7,7,7,7,7,7,7,7,7,7,7,7,7,7,7,7,7,7,7,7,7,7,7,7,7,7,7,7,7,7,7,7,7,7,7,7,7,7,7,7,7,7,7,7,7,7,7,7,7,7,7,7,7,7,7,7,7,7,7,7,7,7,7,7,7,7,7,7,7,7,7,7,7,7,7,7,7,7,7,7,7,7,7,7,7,7,7,7,7,7,7,7,7,7,7,7,7,7,7,7]},"timeDeltas":[186,190,187,186,187,187,187,188,187,187,193,226,141,187,187,188,219,156,184,173,184,187,194,181,187,186,187,188,187,188,186,187,187,187,188,187,186,188,187,188,187,187,187,187,188,187,187,186,187,189,187,187,222,152,186,187,196,187,186,188,187,186,188,186,235,143,177,169,187,211,187,187,186,188,187,187,188,186,187,188,187,171,189,188,195,180,196,178,187,187,187,187,186,187,187,189,187,186,188,233]}},"tts":150656,"id":"0x1"},
{"pid":23974,"tid":27911,"ts":214677245000,"ph":"P","cat":"disabled-by-default-v8.cpu_profiler","name":"ProfileChunk","args":{"data":{"cpuProfile":{"samples":[7,7,7,7,7,7,7,7,7,7,7,7,7,7,7,7,7,7,7,7,7,7,7,7,7,7,7,7,7,7,7,7,7,7,7,7,7,7,7,7,7,7,7,7,7,7,7,7,7,7,7,7,7,7,7,7,7,7,7,7,7,7,7,7,7,7,7,7,7,7,7,7,7,7,7,7,7,7,7,7,7,7,7,7,7,7,7,7,7,7,7,7,7,7,7,7,7,7,7,7]},"timeDeltas":[140,197,187,187,187,187,187,187,253,155,188,187,188,187,186,187,187,187,220,142,188,187,187,188,186,188,187,173,188,224,162,187,186,187,186,188,187,186,189,182,187,188,186,188,187,186,197,187,187,187,285,109,167,193,191,182,199,193,183,191,200,192,192,186,234,161,197,189,185,191,234,154,181,189,165,164,184,181,186,198,187,187,185,188,187,225,157,192,192,192,191,192,191,538,202,192,191,193,191,193]}},"tts":153332,"id":"0x1"},
{"pid":23974,"tid":27911,"ts":214677263783,"ph":"P","cat":"disabled-by-default-v8.cpu_profiler","name":"ProfileChunk","args":{"data":{"cpuProfile":{"samples":[7,7,7,7,7,7,7,7,7,7,7,7,7,7,7,7,7,7,7,7,7,7,7,7,7,7,7,7,7,7,7,7,7,7,7,7,7,7,7,7,7,7,7,7,7,7,7,7,7,7,7,7,7,7,7,7,7,7,7,7,7,7,7,7,7,7,7,7,7,7,7,7,7,7,7,7,7,7,7,7,7,7,7,7,7,7,7,7,7,7,7,7,7,7,7,7,7,7,7,7]},"timeDeltas":[193,186,189,189,189,193,187,190,188,189,190,190,235,181,188,189,190,189,190,188,183,201,172,212,193,185,180,188,186,187,186,187,187,200,148,187,186,187,187,187,186,187,186,187,187,187,186,187,187,188,186,187,186,187,263,111,187,186,187,186,186,188,186,189,182,186,194,198,173,191,186,188,172,188,186,187,148,203,188,272,148,187,186,210,178,186,186,187,187,187,180,186,187,193,181,187,226,160,189,191]}},"tts":155896,"id":"0x1"},
{"pid":23974,"tid":27911,"ts":214677282747,"ph":"P","cat":"disabled-by-default-v8.cpu_profiler","name":"ProfileChunk","args":{"data":{"cpuProfile":{"samples":[7,7,7,7,7,7,7,7,7,7,7,7,7,7,7,7,7,7,7,7,7,7,7,7,7,7,7,7,7,7,7,7,7,7,7,7,7,7,7,7,7,7,7,7,7,7,7,7,7,7,7,7,7,7,7,7,7,7,7,7,7,7,7,7,7,7,7,7,7,7,7,7,7,7,7,7,7,7,7,7,7,7,7,7,7,7,7,7,7,7,7,7,7,7,7,7,7,7,7,7]},"timeDeltas":[182,192,184,190,180,187,187,186,187,186,187,198,186,187,186,187,169,205,187,195,188,186,187,187,186,187,187,186,187,187,187,186,283,147,126,193,163,186,187,187,229,151,184,192,191,256,137,193,192,191,192,192,184,238,180,196,194,191,195,190,193,195,191,196,193,192,191,196,186,192,189,188,193,189,226,190,152,190,187,187,189,192,181,219,183,195,187,192,204,191,192,191,187,187,187,186,187,186,187,188]}},"tts":158630,"id":"0x1"},
{"pid":23974,"tid":27911,"ts":214677301481,"ph":"P","cat":"disabled-by-default-v8.cpu_profiler","name":"ProfileChunk","args":{"data":{"cpuProfile":{"samples":[7,7,7,7,7,7,7,7,7,7,7,7,7,7,7,7,7,7,7,7,7,7,7,7,7,7,7,7,7,7,7,7,7,7,7,7,7,7,7,7,7,7,7,7,7,7,7,7,7,7,7,7,7,7,7,7,7,7,7,7,7,7,7,7,7,7,7,7,7,7,7,7,7,7,7,7,7,7,7,7,7,7,7,7,7,7,7,7,7,7,7,7,7,7,7,7,7,7,7,7]},"timeDeltas":[185,187,187,323,187,185,187,186,188,186,188,194,164,202,227,174,178,187,187,186,189,186,186,258,125,186,187,196,165,165,190,187,186,187,187,187,186,187,319,132,169,165,160,162,188,137,202,187,172,211,188,186,187,186,187,226,148,186,187,172,181,187,185,179,187,186,188,138,187,187,184,188,187,179,187,186,195,225,160,175,192,182,184,189,186,187,186,187,244,145,187,187,179,191,190,199,180,186,187,193]}},"tts":161266,"id":"0x1"},
{"pid":23974,"tid":27871,"ts":214677038136,"ph":"X","cat":"toplevel","name":"MessageLoop::RunTask","args":{"src_file":"../../ipc/ipc_channel_proxy.cc","src_func":"Send"},"dur":58,"tdur":57,"tts":21229},
{"pid":23974,"tid":27871,"ts":214677527929,"ph":"X","cat":"toplevel","name":"MessagePumpLibevent::OnLibeventNotification","args":{"src_file":"../../mojo/core/channel_posix.cc","src_func":"StartOnIOThread"},"dur":40,"tdur":39,"tts":21315},
{"pid":23974,"tid":27871,"ts":214678028144,"ph":"X","cat":"toplevel","name":"MessagePumpLibevent::OnLibeventNotification","args":{"src_file":"../../mojo/core/channel_posix.cc","src_func":"StartOnIOThread"},"dur":50,"tdur":48,"tts":21387},
{"pid":23974,"tid":27871,"ts":214678529315,"ph":"X","cat":"toplevel","name":"MessagePumpLibevent::OnLibeventNotification","args":{"src_file":"../../mojo/core/channel_posix.cc","src_func":"StartOnIOThread"},"dur":49,"tdur":47,"tts":21485},
{"pid":23974,"tid":27871,"ts":214679029746,"ph":"X","cat":"toplevel","name":"MessagePumpLibevent::OnLibeventNotification","args":{"src_file":"../../mojo/core/channel_posix.cc","src_func":"StartOnIOThread"},"dur":47,"tdur":46,"tts":21570},
{"pid":23974,"tid":27871,"ts":214679177212,"ph":"X","cat":"toplevel","name":"MessagePumpLibevent::OnLibeventNotification","args":{"src_file":"../../mojo/core/channel_posix.cc","src_func":"StartOnIOThread"},"dur":60,"tdur":60,"tts":21645},
{"pid":23974,"tid":27871,"ts":214679177281,"ph":"X","cat":"toplevel","name":"MessagePumpLibevent::OnLibeventNotification","args":{"src_file":"../../mojo/core/channel_posix.cc","src_func":"StartOnIOThread"},"dur":27,"tdur":27,"tts":21713},
{"pid":23974,"tid":27911,"ts":214677319979,"ph":"P","cat":"disabled-by-default-v8.cpu_profiler","name":"ProfileChunk","args":{"data":{"cpuProfile":{"samples":[7,7,7,7,7,7,7,7,7,7,7,7,7,7,7,7,7,7,7,7,7,7,7,7,7,7,7,7,7,7,7,7,7,7,7,7,7,7,7,7,7,7,7,7,7,7,7,7,7,7,7,7,7,7,7,7,7,7,7,7,7,7,7,7,7,7,7,7,7,7,7,7,7,7,7,7,7,7,7,7,7,7,7,7,7,7,7,7,7,7,7,7,7,7,7,7,7,7,7,7]},"timeDeltas":[186,107,179,187,189,187,187,229,148,187,156,212,186,188,186,187,187,186,180,186,187,187,186,187,187,187,186,187,187,187,186,187,187,187,187,187,187,187,186,187,195,187,186,187,186,187,187,276,142,157,174,163,170,204,173,187,187,187,180,186,226,148,186,188,186,186,187,187,187,187,186,187,186,187,186,188,187,186,187,188,186,187,187,189,186,196,187,187,186,186,187,187,187,187,252,125,135,204,187,186]}},"tts":163765,"id":"0x1"},
{"pid":23974,"tid":27911,"ts":214677338697,"ph":"P","cat":"disabled-by-default-v8.cpu_profiler","name":"ProfileChunk","args":{"data":{"cpuProfile":{"samples":[7,7,7,7,7,7,7,7,7,7,7,7,7,7,7,7,7,7,7,7,7,7,7,7,7,7,7,7,7,7,7,7,7,7,7,7,7,7,7,7,7,7,7,7,7,7,7,7,7,7,7,7,7,7,7,7,7,7,7,7,7,7,7,7,7,7,7,7,7,7,7,7,7,7,7,7,7,7,7,7,7,7,7,7,7,7,7,7,7,7,7,7,7,7,7,7,7,7,7,7]},"timeDeltas":[185,185,226,149,182,184,187,186,188,186,188,185,228,146,188,187,186,186,190,188,186,187,187,186,187,186,187,186,187,187,196,186,187,187,186,187,187,187,186,132,204,194,222,166,159,183,182,187,189,187,186,187,187,188,186,187,187,231,169,164,174,195,185,180,187,187,186,187,186,187,187,186,187,188,182,197,187,186,187,186,187,226,228,188,186,186,187,187,187,187,186,186,187,186,224,151,186,195,187,179]}},"tts":166292,"id":"0x1"},
{"pid":23974,"tid":27911,"ts":214677357378,"ph":"P","cat":"disabled-by-default-v8.cpu_profiler","name":"ProfileChunk","args":{"data":{"cpuProfile":{"samples":[7,7,7,7,7,7,7,7,7,7,7,7,7,7,7,7,7,7,7,7,7,7,7,7,7,7,7,7,7,7,7,7,7,7,7,7,7,7,7,7,7,7,7,7,7,7,7,7,7,7,7,7,7,7,7,7,7,7,7,7,7,7,7,7,7,7,7,7,7,7,7,7,7,7,7,7,7,7,7,7,7,7,7,7,7,7,7,7,7,7,7,7,7,7,7,7,7,7,7,7]},"timeDeltas":[185,188,188,150,203,186,187,187,186,186,188,203,174,187,186,187,187,223,151,187,195,187,187,186,193,181,186,187,210,179,187,188,188,185,181,191,180,187,188,197,184,187,179,188,186,185,185,144,187,187,186,186,187,179,187,188,193,187,187,188,186,187,180,186,187,235,177,192,198,183,191,182,191,186,179,188,187,194,187,186,187,187,187,180,186,188,186,187,187,196,186,186,187,187,186,180,186,186,195,187]}},"tts":168840,"id":"0x1"},
{"pid":23974,"tid":27911,"ts":214677376090,"ph":"P","cat":"disabled-by-default-v8.cpu_profiler","name":"ProfileChunk","args":{"data":{"cpuProfile":{"samples":[7,7,7,7,7,7,7,7,7,7,7,7,7,7,7,7,7,7,7,7,7,7,7,7,7,7,7,7,7,7,7,7,7,7,7,7,7,7,7,7,7,7,7,7,7,7,7,7,7,7,7,7,7,7,7,7,7,7,7,7,7,7,7,7,7,7,7,7,7,7,7,7,7,7,7,7,7,7,7,7,7,7,7,7,7,7,7,7,7,7,7,7,7,7,7,7,7,7,7,7]},"timeDeltas":[181,192,183,191,181,187,186,188,186,186,200,187,186,186,187,236,138,188,185,163,225,165,160,188,186,186,180,187,170,204,186,187,215,155,186,187,186,180,193,181,188,193,180,187,187,186,187,186,187,187,187,231,146,176,205,194,187,187,187,186,188,186,188,186,187,186,188,187,186,188,186,187,186,317,176,124,186,188,186,204,180,185,184,187,186,187,179,188,187,193,187,187,180,186,187,186,195,182,191,195]}},"tts":171340,"id":"0x1"},
{"pid":23974,"tid":27911,"ts":214677395006,"ph":"P","cat":"disabled-by-default-v8.cpu_profiler","name":"ProfileChunk","args":{"data":{"cpuProfile":{"samples":[7,7,7,7,7,7,7,7,7,7,7,7,7,7,7,7,7,7,7,7,7,7,7,7,7,7,7,7,7,7,7,7,7,7,7,7,7,7,7,7,7,7,7,7,7,7,7,7,7,7,7,7,7,7,7,7,7,7,7,7,7,7,7,7,7,7,7,7,7,7,7,7,7,7,7,7,7,7,7,7,7,7,7,7,7,7,7,7,7,7,7,7,7,7,7,7,7,7,7,7]},"timeDeltas":[179,195,187,179,186,188,187,187,187,187,186,188,187,187,186,187,187,199,194,188,186,186,180,208,169,187,185,173,193,174,196,181,187,188,186,188,186,187,198,175,187,187,187,187,194,187,187,187,225,150,186,188,187,187,187,187,187,187,187,187,328,207,180,186,187,187,188,187,187,189,181,188,186,187,187,186,186,189,186,186,319,114,188,188,187,186,187,187,195,187,187,187,186,188,176,208,186,187,181,187]}},"tts":173884,"id":"0x1"},
{"pid":23974,"tid":27911,"ts":214677414693,"ph":"P","cat":"disabled-by-default-v8.cpu_profiler","name":"ProfileChunk","args":{"data":{"cpuProfile":{"samples":[7,7,7,7,7,7,7,7,7,7,7,7,7,7,7,7,7,7,7,7,7,7,7,7,7,7,7,7,7,7,7,7,7,7,7,7,7,7,7,7,7,7,7,7,7,7,7,7,7,7,7,7,7,7,7,7,7,7,7,7,7,7,7,7,7,7,7,7,7,7,7,7,7,7,7,7,7,7,7,7,7,7,7,7,7,7,7,7,7,7,7,7,7,7,7,7,7,7,7,7]},"timeDeltas":[178,454,189,188,196,186,187,183,193,209,457,158,208,187,186,189,191,230,154,193,198,191,193,191,193,184,191,201,183,192,195,328,155,152,187,214,188,187,184,192,248,150,191,187,196,188,194,184,191,192,200,193,192,191,191,191,185,190,192,192,192,220,153,192,187,195,192,184,199,189,184,197,188,190,190,189,220,160,196,188,190,189,171,205,192,189,189,182,192,173,229,189,175,196,199,192,193,192,184,191]}},"tts":176785,"id":"0x1"},
{"pid":23974,"tid":27911,"ts":214677433585,"ph":"P","cat":"disabled-by-default-v8.cpu_profiler","name":"ProfileChunk","args":{"data":{"cpuProfile":{"samples":[7,7,7,7,7,7,7,7,7,7,7,7,7,7,7,7,7,7,7,7,7,7,7,7,7,7,7,7,7,7,7,7,7,7,7,7,7,7,7,7,7,7,7,7,7,7,7,7,7,7,7,7,7,7,7,7,7,7,7,7,7,7,7,7,7,7,7,7,7,7,7,7,7,7,7,7,7,7,7,7,7,7,7,7,7,7,7,7,7,7,7,7,7,7,7,7,7,7,7,7]},"timeDeltas":[192,197,151,184,195,189,198,194,193,192,192,235,142,192,192,192,192,188,197,190,181,188,189,190,185,203,193,185,191,190,189,190,188,182,189,189,196,227,140,190,250,130,190,193,193,181,214,196,194,188,191,192,183,191,191,200,191,191,193,191,192,184,191,192,192,191,185,195,156,182,193,192,208,233,149,187,187,189,208,179,193,190,190,189,182,189,191,187,202,194,183,197,170,160,163,164,188,191,187,191]}},"tts":179567,"id":"0x1"},
{"pid":23974,"tid":27911,"ts":214677452540,"ph":"P","cat":"disabled-by-default-v8.cpu_profiler","name":"ProfileChunk","args":{"data":{"cpuProfile":{"samples":[7,7,7,7,7,7,7,7,7,7,7,7,7,7,7,7,7,7,7,7,7,7,7,7,7,7,7,7,7,7,7,7,7,7,7,7,7,7,7,7,7,7,7,7,7,7,7,7,7,7,7,7,7,7,7,7,7,7,7,7,7,7,7,7,7,7,7,7,7,7,7,7,7,7,7,7,7,7,7,7,7,7,7,7,7,7,7,7,7,7,7,7,7,7,7,7,7,7,7,7]},"timeDeltas":[188,190,188,190,190,240,138,191,190,127,212,230,148,189,188,189,181,191,190,189,195,187,191,193,192,192,191,215,192,187,147,204,186,186,189,186,186,188,185,188,188,186,187,186,230,155,187,187,186,187,187,197,177,187,187,205,170,187,187,187,186,187,188,186,186,188,186,195,188,185,188,188,185,292,215,186,188,184,187,188,186,187,180,186,188,194,187,186,188,179,188,186,171,203,207,192,182,191,271,243]}},"tts":182168,"id":"0x1"},
{"pid":23974,"tid":27911,"ts":214677471224,"ph":"P","cat":"disabled-by-default-v8.cpu_profiler","name":"ProfileChunk","args":{"data":{"cpuProfile":{"samples":[7,7,7,7,7,7,7,7,7,7,7,7,7,7,7,7,7,7,7,7,7,7,7,7,7,7,7,7,7,7,7,7,7,7,7,7,7,7,7,7,7,7,7,7,7,7,7,7,7,7,7,7,7,7,7,7,7,7,7,7,7,7,7,7,7,7,7,7,7,7,7,7,7,7,7,7,7,7,7,7,7,7,7,7,7,7,7,7,7,7,7,7,7,7,7,7,7,7,7,7]},"timeDeltas":[87,163,185,195,187,187,187,189,182,187,187,197,186,187,187,187,188,187,187,187,187,187,187,187,187,186,187,187,188,187,187,169,204,187,187,187,166,209,187,167,184,224,151,190,184,180,187,187,194,186,187,223,186,187,187,187,197,192,221,151,186,188,186,186,180,186,187,195,187,186,187,187,186,182,185,188,223,150,188,196,187,182,191,181,192,179,186,188,193,187,187,186,187,187,180,188,187,187,187,186]}},"tts":184672,"id":"0x1"},
{"pid":23974,"tid":27911,"ts":214677490112,"ph":"P","cat":"disabled-by-default-v8.cpu_profiler","name":"ProfileChunk","args":{"data":{"cpuProfile":{"samples":[7,7,7,7,7,7,7,7,7,7,7,7,7,7,7,7,7,7,7,7,7,7,7,7,7,7,7,7,7,7,7,7,7,7,7,7,7,7,7,7,7,7,7,7,7,7,7,7,7,7,7,7,7,7,7,7,7,7,7,7,7,7,7,7,7,7,7,7,7,7,7,7,7,7,7,7,7,7,7,7,7,7,7,7,7,7,7,7,7,7,7,7,7,7,7,7,7,7,7,7]},"timeDeltas":[187,200,188,187,186,365,202,180,163,181,186,195,187,187,180,193,181,187,186,187,187,198,185,189,185,185,187,179,188,187,193,187,187,187,186,187,180,187,225,149,187,186,171,207,187,196,184,187,185,189,184,185,186,188,193,187,187,187,216,150,187,188,169,212,180,185,188,195,182,188,186,186,188,226,159,179,228,146,188,186,188,186,187,187,187,179,214,185,187,186,187,186,188,187,180,186,188,194,187,186]}},"tts":187213,"id":"0x1"},
{"pid":23974,"tid":27911,"ts":214677508728,"ph":"P","cat":"disabled-by-default-v8.cpu_profiler","name":"ProfileChunk","args":{"data":{"cpuProfile":{"samples":[7,7,7,7,7,7,7,7,7,7,7,7,7,7,7,7,7,7,7,7,7,7,7,7,7,7,7,7,7,7,7,7,7,7,7,7,7,7,7,7,7,7,7,7,7,7,7,7,7,7,7,7,7,7,7,7,7,7,7,7,7,7,7,7,7,7,7,7,7,7,7,7,7,7,7,7,7,7,7,7,7,7,7,7,7,7,7,7,7,7,7,7,7,7,7,7,7,7,7,7]},"timeDeltas":[186,182,187,186,188,187,249,139,187,187,180,191,183,168,204,186,194,187,187,186,187,228,140,187,190,180,188,185,187,189,186,195,180,186,196,187,186,187,224,151,186,187,187,186,188,185,189,186,187,133,212,183,189,187,187,189,185,187,180,187,187,193,264,154,176,156,185,170,197,177,164,194,187,187,185,187,187,180,186,188,204,187,187,187,186,188,179,187,187,187,187,187,159,209,187,184,189,186,187,187]}},"tts":189717,"id":"0x1"},
{"pid":23974,"tid":27911,"ts":214677527355,"ph":"P","cat":"disabled-by-default-v8.cpu_profiler","name":"ProfileChunk","args":{"data":{"cpuProfile":{"samples":[7,7,7,7,7,7,7,7,7,7,7,7,7,7,7,7,7,7,7,7,7,7,7,7,7,7,7,7,7,7,7,7,7,7,7,7,7,7,7,7,7,7,7,7,7,7,7,7,7,7,7,7,7,7,7,7,7,7,7,7,7,7,7,7,7,7,7,7,7,7,7,7,7,7,7,7,7,7,7,7,7,7,7,7,7,7,7,7,7,7,7,7,7,7,7,7,7,7,7,7]},"timeDeltas":[185,182,187,186,195,187,187,226,151,182,187,223,151,194,179,188,186,188,186,188,187,226,150,187,187,188,186,189,186,187,186,188,185,189,186,122,203,195,187,187,186,187,187,222,144,188,186,187,194,181,187,186,187,186,187,188,187,186,188,187,187,187,187,187,186,188,187,186,187,186,195,188,225,149,187,186,173,173,136,174,187,187,187,188,186,187,186,187,188,185,189,186,187,186,188,187,187,185,287,99]}},"tts":192294,"id":"0x1"},
{"pid":23974,"tid":27911,"ts":214677546434,"ph":"P","cat":"disabled-by-default-v8.cpu_profiler","name":"ProfileChunk","args":{"data":{"cpuProfile":{"samples":[7,7,7,7,3,7,7,7,7,7,7,7,7,7,7,7,7,7,7,7,7,7,7,7,7,7,7,7,7,7,7,7,7,7,7,7,7,7,7,7,7,7,7,7,7,7,7,7,7,7,7,7,7,7,7,7,7,7,7,7,7,7,7,7,7,7,7,7,7,7,7,7,7,7,7,7,7,7,7,7,7,7,7,7,7,7,7,7,7,7,7,7,7,7,7,7,7,7,7,7]},"timeDeltas":[258,193,245,232,58,215,188,164,207,127,189,196,192,191,190,191,192,191,235,173,183,191,193,191,192,192,187,186,187,195,225,142,187,187,188,181,176,243,137,186,187,170,390,190,187,186,187,187,187,186,187,187,186,187,187,186,187,186,195,166,207,180,199,192,205,185,186,187,187,188,186,187,187,186,187,188,190,186,187,187,187,187,187,285,194,180,188,188,180,206,188,187,187,187,183,191,183,168,202,188]}},"tts":195019,"id":"0x1"},
{"pid":23974,"tid":27911,"ts":214677565310,"ph":"P","cat":"disabled-by-default-v8.cpu_profiler","name":"ProfileChunk","args":{"data":{"cpuProfile":{"samples":[7,7,7,7,7,7,7,7,7,7,7,7,7,7,7,7,7,7,7,7,7,7,7,7,7,7,7,7,7,7,7,7,7,7,7,7,7,7,7,7,7,7,7,7,7,7,7,7,7,7,7,7,7,7,7,7,7,7,7,7,7,7,7,7,7,7,7,7,7,7,7,7,7,7,7,7,7,7,7,7,7,7,7,7,7,7,7,7,7,7,7,7,7,7,7,7,7,7,7,7]},"timeDeltas":[192,182,187,187,382,161,184,187,187,187,186,180,186,188,194,188,187,187,187,187,179,187,187,187,188,208,144,186,186,186,197,186,180,187,187,195,195,181,184,190,188,180,186,187,187,186,197,178,187,187,187,188,186,189,186,187,187,186,187,188,187,187,187,186,188,186,187,187,122,212,187,186,188,175,189,238,145,179,187,169,184,189,186,188,186,187,187,187,187,187,315,168,191,185,188,186,188,187,186,187]}},"tts":197572,"id":"0x1"},
{"pid":23974,"tid":27911,"ts":214677583866,"ph":"P","cat":"disabled-by-default-v8.cpu_profiler","name":"ProfileChunk","args":{"data":{"cpuProfile":{"samples":[7,7,7,7,7,7,7,7,7,7,7,7,7,7,7,7,7,7,7,7,7,7,7,7,7,7,7,7,7,7,7,7,7,7,7,7,7,7,7,7,7,7,7,7,7,7,7,7,7,7,7,7,7,7,7,7,7,7,7,7,7,7,7,7,7,7,7,7,7,7,7,7,7,7,7,7,7,7,7,7,7,7,7,7,7,7,7,7,7,7,7,7,7,7,7,7,7,7,7,7]},"timeDeltas":[186,189,187,186,187,187,188,186,172,189,195,178,187,187,187,188,186,170,204,198,186,187,187,187,187,187,188,186,188,187,186,188,114,209,187,187,188,222,151,191,176,186,188,186,187,233,141,188,187,186,188,186,187,187,187,187,187,187,186,188,187,187,187,188,195,186,187,187,187,187,187,187,187,187,187,137,166,184,181,194,183,191,182,191,181,186,186,188,186,187,187,187,187,187,187,187,187,187,187,224]}},"tts":200234,"id":"0x1"},
{"pid":23974,"tid":27911,"ts":214677602705,"ph":"P","cat":"disabled-by-default-v8.cpu_profiler","name":"ProfileChunk","args":{"data":{"cpuProfile":{"samples":[7,7,7,7,7,7,7,7,7,7,7,7,7,7,7,7,7,7,7,7,7,7,7,7,7,7,7,7,7,7,7,7,7,7,7,7,7,7,7,7,7,7,7,7,7,7,7,7,7,7,7,7,7,7,7,7,7,7,7,7,7,7,7,7,7,7,7,7,7,7,7,7,7,7,7,7,7,7,7,7,7,7,7,7,7,7,7,7,7,7,7,7,7,7,7,7,7,7,7,7]},"timeDeltas":[155,167,187,187,227,147,187,176,188,187,196,186,187,187,187,187,186,188,219,161,187,187,188,186,186,183,192,239,145,192,192,190,194,191,192,192,235,148,192,186,203,191,246,147,191,190,192,192,192,192,192,191,192,267,124,217,194,187,206,177,189,150,186,180,184,188,186,187,194,186,188,202,174,179,186,187,187,187,186,187,187,197,177,186,187,187,186,187,186,187,186,187,187,187,187,186,187,187,185,187]}},"tts":202887,"id":"0x1"},
{"pid":23974,"tid":27911,"ts":214677621587,"ph":"P","cat":"disabled-by-default-v8.cpu_profiler","name":"ProfileChunk","args":{"data":{"cpuProfile":{"samples":[7,7,7,7,7,7,7,7,7,7,7,7,7,7,7,7,7,7,7,7,7,7,7,7,7,7,7,7,7,7,7,7,7,7,7,7,7,7,7,7,7,7,7,7,7,7,7,7,7,7,7,7,7,7,7,7,7,7,7,7,7,7,7,7,7,7,7,7,7,7,7,7,7,7,7,7,7,7,7,7,7,7,7,7,7,7,7,7,7,7,7,7,7,7,7,7,7,7,7,7]},"timeDeltas":[185,188,187,137,211,187,187,283,135,171,201,185,192,192,192,193,187,186,188,186,187,187,223,157,243,193,188,186,181,187,187,188,182,188,186,187,186,187,187,177,188,187,213,170,186,172,198,198,187,187,187,187,171,203,188,187,187,187,187,187,325,101,177,176,212,188,181,215,187,186,186,187,185,180,189,190,188,188,186,187,187,187,187,187,187,187,188,195,186,187,188,186,187,187,187,187,187,187,186,188]}},"tts":205519,"id":"0x1"},
{"pid":23974,"tid":27911,"ts":214677640548,"ph":"P","cat":"disabled-by-default-v8.cpu_profiler","name":"ProfileChunk","args":{"data":{"cpuProfile":{"samples":[7,7,7,7,7,7,7,7,7,7,7,7,7,7,7,7,7,7,7,7,7,7,7,7,7,7,7,7,7,7,7,7,7,7,7,7,7,7,7,7,7,7,7,7,7,7,7,7,7,7,7,7,7,7,7,7,7,7,7,7,7,7,7,7,7,7,7,7,7,7,7,7,7,7,7,7,7,7,7,7,7,7,7,7,7,7,7,7,7,7,7,7,7,7,7,7,7,7,7,7]},"timeDeltas":[186,188,186,245,144,179,187,187,187,133,208,187,187,187,220,142,187,186,181,187,187,194,180,186,187,187,187,188,187,187,187,303,195,187,187,186,187,188,223,186,173,187,186,188,187,187,187,187,188,225,149,241,139,186,188,187,187,187,187,187,187,187,186,187,188,187,187,223,176,173,206,190,182,177,386,145,189,187,185,189,187,187,187,187,187,187,185,189,187,187,193,189,224,96,211,186,188,187,187,187]}},"tts":208078,"id":"0x1"},
{"pid":23974,"tid":27911,"ts":214677659356,"ph":"P","cat":"disabled-by-default-v8.cpu_profiler","name":"ProfileChunk","args":{"data":{"cpuProfile":{"samples":[7,7,7,7,7,7,7,7,7,7,7,7,7,7,7,7,7,7,7,7,7,7,7,7,7,7,7,7,7,7,7,7,7,7,7,7,7,7,7,7,7,7,7,7,7,7,7,7,7,7,7,7,7,7,7,7,7,7,7,7,7,7,7,7,7,7,7,7,7,7,7,7,7,7,7,7,7,7,7,7,7,7,7,7,7,7,7,7,7,7,7,7,7,7,7,7,7,7,7,7]},"timeDeltas":[185,189,187,187,187,187,187,168,184,187,188,186,187,187,188,187,195,178,187,187,195,208,170,186,187,187,188,187,187,186,189,185,187,187,188,186,274,213,187,187,187,187,187,187,179,187,168,207,188,187,186,187,187,187,188,186,187,188,186,188,187,187,195,183,187,195,185,189,187,186,188,187,187,187,242,113,210,187,169,209,182,192,181,193,187,187,179,170,205,187,186,188,187,188,187,186,228,146,186,198]}},"tts":210623,"id":"0x1"},
{"pid":23974,"tid":27911,"ts":214677678150,"ph":"P","cat":"disabled-by-default-v8.cpu_profiler","name":"ProfileChunk","args":{"data":{"cpuProfile":{"samples":[7,7,7,7,7,7,7,7,7,7,7,7,7,7,7,7,7,7,7,7,7,7,7,7,7,7,7,7,7,7,7,7,7,7,7,7,7,7,7,7,7,7,7,7,7,7,7,7,7,7,7,7,7,7,7,7,7,7,7,7,7,7,7,7,7,7,7,7,7,7,7,7,7,7,7,7,7,7,7,7,7,7,7,7,7,7,7,7,7,7,7,7,7,7,7,7,7,7,7,7]},"timeDeltas":[177,188,188,187,171,188,187,229,145,186,197,187,183,186,188,187,186,220,155,188,186,128,210,182,184,189,186,188,224,196,175,203,188,186,189,186,187,187,187,187,177,188,184,198,188,187,187,187,187,187,186,187,187,188,186,187,187,188,187,187,200,178,248,115,197,187,188,186,187,233,133,187,187,187,187,187,186,188,187,187,187,186,203,250,189,187,187,186,189,187,187,187,187,188,187,186,187,187,187,195]}},"tts":213198,"id":"0x1"},
{"pid":23974,"tid":27911,"ts":214677697097,"ph":"P","cat":"disabled-by-default-v8.cpu_profiler","name":"ProfileChunk","args":{"data":{"cpuProfile":{"samples":[7,7,7,7,7,7,7,7,7,7,7,7,7,7,7,7,7,7,7,7,7,7,7,7,7,7,7,7,7,7,7,7,7,7,7,7,7,7,7,7,7,7,7,7,7,7,7,7,7,7,7,7,7,7,7,7,7,7,7,7,7,7,7,7,7,7,7,7,7,7,7,7,7,7,7,7,7,7,7,7,7,7,7,7,7,7,7,7,7,7,7,7,7,7,7,7,7,7,7,7]},"timeDeltas":[186,187,225,184,155,188,159,193,187,187,188,188,180,187,186,187,188,187,186,188,186,189,186,187,187,224,150,196,179,187,208,166,187,187,187,187,187,570,7,209,180,187,187,198,187,207,169,187,187,187,189,185,187,187,188,231,150,197,175,189,188,186,186,187,187,187,187,187,187,254,143,187,189,187,187,187,188,186,188,243,131,187,187,186,187,187,268,128,183,203,169,188,187,183,191,187,180,187,187,195]}},"tts":215783,"id":"0x1"},
{"pid":23974,"tid":27911,"ts":214677716468,"ph":"P","cat":"disabled-by-default-v8.cpu_profiler","name":"ProfileChunk","args":{"data":{"cpuProfile":{"samples":[7,7,7,7,7,7,7,7,7,7,7,7,7,7,7,7,7,7,7,7,7,7,7,7,7,7,7,7,7,7,7,7,7,7,7,7,7,7,7,7,7,7,7,7,7,7,7,7,7,7,7,7,7,7,7,7,7,7,7,7,7,7,7,7,7,7,7,7,7,7,7,7,7,7,7,7,7,7,7,7,7,7,7,7,7,7,7,7,7,7,7,7,7,7,7,7,7,7,7,7]},"timeDeltas":[317,91,188,187,187,182,191,179,187,187,187,197,184,189,185,188,187,186,179,187,187,195,186,187,186,187,187,181,187,186,187,264,203,194,187,187,187,186,187,181,186,187,194,218,218,180,191,190,177,187,187,187,186,198,186,186,188,187,186,188,179,187,187,193,188,187,187,187,187,233,134,187,187,187,187,358,176,187,186,187,187,188,187,186,187,188,187,187,186,188,187,187,187,187,187,497,211,187,186,188]}},"tts":218357,"id":"0x1"},
{"pid":23974,"tid":27911,"ts":214677735321,"ph":"P","cat":"disabled-by-default-v8.cpu_profiler","name":"ProfileChunk","args":{"data":{"cpuProfile":{"samples":[7,7,7,7,7,7,7,7,7,7,7,7,7,7,7,7,7,7,7,7,7,7,7,7,7,7,7,7,7,7,7,7,7,7,7,7,7,7,7,7,7,7,7,7,7,7,7,7,7,7,7,7,7,7,7,7,7,7,7,7,7,7,7,7,7,7,7,7,7,7,7,7,7,7,7,7,7,7,7,7,7,7,7,7,7,7,7,7,7,7,7,7,7,7,7,7,7,7,7,7]},"timeDeltas":[185,189,214,161,186,188,186,188,187,187,186,187,187,188,190,197,191,192,196,183,184,180,186,189,194,187,187,187,187,187,180,241,132,187,186,187,238,150,187,187,179,193,187,183,183,187,195,183,191,217,196,167,209,179,186,188,186,242,150,187,186,187,184,199,196,184,182,191,183,191,181,193,180,187,188,186,223,154,185,189,186,187,187,187,186,188,186,188,187,187,186,188,187,187,185,189,188,187,187,406]}},"tts":220898,"id":"0x1"},
{"pid":23974,"tid":27911,"ts":214677752756,"ph":"P","cat":"disabled-by-default-v8.cpu_profiler","name":"ProfileChunk","args":{"data":{"cpuProfile":{"samples":[7,7,7,7,7,7,7,7,7,7,7,7,7,7,7,7,7,7,7,7,7,7,7,7,7,7,7,7,7,7,7,7,7,7,7,7,7,7,7,7,7,7,7,7,7,7,7,7,7,7,7,7,7,7,7,7,7,7,7,7,7,7,7,7,7,7,7,7,7,7,7,7,7,7,7,7,7,7,7,7,7,7,7,7,7,7,7,7,7,7,7,7,7,7,7,7,7,7,7,7]},"timeDeltas":[8,213,187,187,191,187,187,197,187,187,187,186,187,188,186,188,187,187,187,187,189,158,187,187,187,187,186,188,186,187,188,187,187,186,187,226,149,187,187,186,187,188,195,308,157,157,157,158,157,165,236,51,178,164,158,158,153,158,360,118,156,158,157,158,156,162,281,21,183,157,158,157,158,157,157,158,157,157,158,157,158,157,157,158,157,157,158,202,112,158,140,144,349,148,153,157,151,161,150,164]}},"tts":222455,"id":"0x1"},
{"pid":23974,"tid":27911,"ts":214677769212,"ph":"P","cat":"disabled-by-default-v8.cpu_profiler","name":"ProfileChunk","args":{"data":{"cpuProfile":{"samples":[7,7,7,7,7,7,7,7,7,7,7,7,7,7,7,7,7,7,7,7,7,7,7,7,7,7,7,7,7,7,7,7,7,7,7,7,7,7,7,7,7,7,7,7,7,7,7,7,7,7,7,7,7,7,7,7,7,7,7,7,7,7,7,7,7,7,7,7,7,7,7,7,7,7,7,7,7,7,7,7,7,7,7,7,7,7,7,7,7,7,7,7,7,7,7,7,7,7,7,7]},"timeDeltas":[150,157,157,158,166,157,157,157,158,157,156,157,158,158,156,158,175,141,156,158,158,321,154,145,148,159,158,156,158,158,159,158,158,158,159,158,158,158,158,158,112,159,158,158,159,158,170,147,407,98,159,157,157,158,151,163,160,159,159,159,146,172,160,160,166,325,140,157,158,158,158,157,158,158,161,160,158,160,160,159,159,160,500,108,169,148,157,166,158,159,153,158,158,159,160,160,161,159,159,159]}},"tts":223381,"id":"0x1"},
{"pid":23974,"tid":27911,"ts":214677785151,"ph":"P","cat":"disabled-by-default-v8.cpu_profiler","name":"ProfileChunk","args":{"data":{"cpuProfile":{"samples":[7,7,7,7,7,7,7,7,7,7,7,7,7,7,7,7,7,7,7,7,7,7,7,7,7,7,7,7,7,7,7,7,7,7,7,7,7,7,7,7,7,7,7,7,7,7,7,7,7,7,7,7,7,7,7,7,7,7,7,7,7,7,7,7,7,7,7,7,7,7,7,7,7,7,7,7,7,7,7,7,7,7,7,7,7,7,7,7,7,7,7,7,7,7,7,7,7,7,7,7]},"timeDeltas":[160,159,160,160,160,165,159,159,159,159,160,159,160,160,158,158,159,159,170,149,158,158,158,158,158,159,158,158,159,158,158,158,158,159,158,159,158,120,158,166,158,158,158,157,150,168,156,159,155,157,159,159,158,157,157,158,158,158,162,158,159,158,157,158,158,158,158,158,159,157,157,158,158,157,157,159,158,158,158,159,158,159,158,159,158,159,158,159,158,159,158,158,157,157,158,158,158,159,158,159]}},"tts":224284,"id":"0x1"},
{"pid":23974,"tid":27911,"ts":214677801299,"ph":"P","cat":"disabled-by-default-v8.cpu_profiler","name":"ProfileChunk","args":{"data":{"cpuProfile":{"samples":[7,7,7,7,7,7,7,7,7,7,7,7,7,7,7,7,7,7,7,7,7,7,7,7,7,7,7,7,7,7,7,7,7,7,7,7,7,7,7,7,7,7,7,7,7,7,7,7,7,7,7,7,7,7,7,7,7,7,7,7,7,7,7,7,7,7,7,7,7,7,7,7,7,7,7,7,7,7,7,7,7,7,7,7,7,7,7,7,7,7,7,7,7,7,7,7,7,7,7,7]},"timeDeltas":[169,148,258,59,156,158,167,158,151,168,150,162,158,134,157,158,158,158,158,158,158,157,159,158,158,159,169,150,157,157,158,158,159,157,159,158,158,158,158,159,158,158,170,147,157,158,158,158,159,158,158,158,158,158,157,158,158,158,159,158,158,168,149,155,183,165,157,158,157,158,158,157,157,176,185,160,155,158,157,159,159,157,167,156,157,150,158,157,158,481,157,158,158,157,149,165,158,149,158,156]}},"tts":225192,"id":"0x1"},
{"pid":23974,"tid":27911,"ts":214677817905,"ph":"P","cat":"disabled-by-default-v8.cpu_profiler","name":"ProfileChunk","args":{"data":{"cpuProfile":{"samples":[7,7,7,7,7,7,7,7,7,7,7,7,7,7,7,7,7,7,7,7,7,7,7,7,7,7,7,7,7,7,7,7,7,7,7,7,7,7,7,7,7,7,7,7,7,7,7,7,7,7,7,7,7,7,7,7,7,7,7,7,7,7,7,7,7,7,7,7,7,7,7,7,7,7,7,7,7,7,7,7,7,7,7,7,7,7,7,7,7,7,7,7,7,7,7,7,7,7,7,7]},"timeDeltas":[165,153,162,158,156,158,151,156,158,158,158,158,376,106,160,154,151,163,158,158,150,158,158,160,162,158,157,150,162,158,158,158,160,162,159,157,158,132,183,158,157,158,158,158,156,158,158,157,158,157,158,157,158,157,157,265,33,179,160,157,158,159,504,133,158,158,158,153,139,375,116,159,158,158,165,150,159,157,166,158,158,158,158,158,362,101,165,158,154,163,158,151,159,222,120,158,152,159,158,159]}},"tts":226097,"id":"0x1"},
{"pid":23974,"tid":27911,"ts":214677834363,"ph":"P","cat":"disabled-by-default-v8.cpu_profiler","name":"ProfileChunk","args":{"data":{"cpuProfile":{"samples":[7,7,7,7,7,7,7,7,7,7,7,7,7,7,7,7,7,7,7,7,7,7,7,7,7,7,7,7,7,7,7,7,7,7,7,7,7,7,7,7,7,7,7,7,7,7,7,7,7,7,7,7,7,7,7,7,7,7,7,7,7,7,7,7,7,7,7,7,7,7,7,7,7,7,7,7,7,7,7,7,7,7,7,7,7,7,7,7,7,7,7,7,7,7,7,7,7,7,7,7]},"timeDeltas":[158,158,158,158,158,158,158,159,164,152,159,158,158,157,157,159,158,158,158,159,158,159,158,158,158,158,159,299,175,165,161,155,158,158,158,159,159,158,158,157,159,158,159,158,158,158,158,158,156,159,158,157,157,157,159,381,92,173,164,158,160,159,151,158,165,152,161,500,136,143,179,162,148,165,150,158,159,159,159,165,134,168,158,159,150,158,159,158,158,159,158,159,158,157,159,158,157,159,158,159]}},"tts":227018,"id":"0x1"},
{"pid":23974,"tid":27911,"ts":214677851209,"ph":"P","cat":"disabled-by-default-v8.cpu_profiler","name":"ProfileChunk","args":{"data":{"cpuProfile":{"samples":[7,7,7,7,7,7,7,7,7,7,7,7,7,7,7,7,7,7,7,7,7,7,7,7,7,7,7,7,7,7,7,7,7,7,7,7,7,7,7,7,7,7,7,7,7,7,7,7,7,7,7,7,7,7,7,7,7,7,7,7,7,7,7,7,7,7,7,7,7,7,7,7,7,7,7,7,7,7,7,7,7,7,7,7,7,7,7,7,7,7,7,7,7,7,7,7,7,7,7,7]},"timeDeltas":[158,158,158,158,159,179,154,311,162,159,158,160,158,158,157,442,12,181,149,167,157,158,158,158,158,158,159,158,171,328,168,157,158,159,157,160,152,159,158,165,159,154,162,322,146,158,159,159,158,157,159,158,294,186,158,159,158,159,158,157,159,160,158,158,158,158,159,174,143,158,158,158,157,379,35,189,195,160,159,158,159,157,159,158,152,159,159,165,157,159,150,158,158,158,158,158,157,157,159,226]}},"tts":228167,"id":"0x1"},
{"pid":23974,"tid":27911,"ts":214677867345,"ph":"P","cat":"disabled-by-default-v8.cpu_profiler","name":"ProfileChunk","args":{"data":{"cpuProfile":{"samples":[7,7,7,7,7,7,7,7,7,7,7,7,7,7,7,7,7,7,7,7,7,7,7,7,7,7,7,7,7,7,7,7,7,7,7,7,7,7,7,7,7,7,7,7,7,7,7,7,7,7,7,7,7,7,7,7,7,7,7,7,7,7,7,7,7,7,7,7,7,7,7,7,7,7,7,7,7,7,7,7,7,7,7,7,7,7,7,7,7,7,7,7,7,7,7,7,7,7,7,7]},"timeDeltas":[95,155,158,158,159,165,158,158,158,158,158,158,159,157,159,158,157,159,159,158,157,159,158,158,157,159,159,158,158,158,159,157,159,158,159,158,375,105,156,159,159,158,158,157,207,110,158,158,158,157,160,165,158,158,159,342,136,151,159,165,159,158,151,158,159,158,157,159,158,204,114,158,159,215,68,168,154,162,158,158,158,150,159,159,165,158,158,151,158,157,159,159,158,159,158,159,158,239,92,174]}},"tts":229103,"id":"0x1"},
{"pid":23974,"tid":27911,"ts":214677883193,"ph":"P","cat":"disabled-by-default-v8.cpu_profiler","name":"ProfileChunk","args":{"data":{"cpuProfile":{"samples":[7,7,7,7,7,7,7,7,7,7,7,7,7,7,7,7,7,7,7,7,7,7,7,7,7,7,7,7,7,7,7,7,7,7,7,7,7,7,7,7,7,7,7,7,7,7,7,7,7,7,7,7,7,7,7,7,7,7,7,7,7,7,7,7,7,7,7,7,7,7,7,7,7,7,7,7,7,7,7,7,7,7,7,7,7,7,7,7,7,7,7,7,7,7,7,7,7,7,7,7]},"timeDeltas":[166,160,165,158,158,152,158,165,152,165,161,156,158,157,158,158,159,158,159,158,158,158,159,158,157,254,46,176,159,158,157,229,88,159,159,158,157,159,159,158,159,158,158,158,158,159,158,159,158,158,171,161,159,158,159,159,159,158,159,159,158,159,250,72,158,159,158,158,158,158,158,158,157,159,196,223,38,184,158,152,158,159,158,159,158,158,159,158,159,158,159,158,158,159,158,159,158,158,158,238]}},"tts":229998,"id":"0x1"},
{"pid":23974,"tid":27911,"ts":214677899940,"ph":"P","cat":"disabled-by-default-v8.cpu_profiler","name":"ProfileChunk","args":{"data":{"cpuProfile":{"samples":[7,7,7,7,7,7,7,7,7,7,7,7,7,7,7,7,7,7,7,7,7,7,7,7,7,7,7,7,7,7,7,7,7,7,7,7,7,7,7,7,7,7,7,7,7,7,7,7,7,7,7,7,7,7,7,7,7,7,7,7,7,7,7,7,7,7,7,7,7,7,7,7,7,7,7,7,7,7,7,7,7,7,7,7,7,7,7,7,7,7,7,7,7,7,7,7,7,7,7,7]},"timeDeltas":[41,160,158,158,159,159,159,159,160,159,159,159,159,159,160,209,194,191,193,191,202,193,191,191,280,173,157,159,158,160,158,158,160,158,158,160,158,169,162,158,158,157,153,158,158,160,158,158,167,152,162,159,158,159,152,160,158,164,158,159,159,152,160,158,159,159,158,160,158,158,158,159,160,158,165,157,159,160,164,158,159,156,159,152,160,158,159,159,158,224,170,164,191,192,193,191,192,192,191,192]}},"tts":231444,"id":"0x1"},
{"pid":23974,"tid":27911,"ts":214677919437,"ph":"P","cat":"disabled-by-default-v8.cpu_profiler","name":"ProfileChunk","args":{"data":{"cpuProfile":{"samples":[7,7,7,7,7,7,7,7,7,7,7,7,7,7,7,7,7,7,7,7,7,7,7,7,7,7,7,7,7,7,7,7,7,7,7,7,7,7,7,7,7,7,7,7,7,7,7,7,7,7,7,7,7,7,7,7,7,7,7,7,7,7,7,7,7,7,7,7,7,7,7,7,7,7,7,7,7,7,7,7,7,7,7,7,7,7,7,7,7,7,7,7,7,7,7,7,7,7,7,7]},"timeDeltas":[191,192,193,191,192,191,192,192,192,193,191,192,191,192,192,193,193,191,176,190,193,193,191,192,192,193,187,188,187,189,187,188,188,187,188,188,188,188,188,188,189,305,185,188,187,188,188,187,187,188,187,188,188,363,192,196,191,192,197,194,196,202,186,192,191,192,192,192,191,192,191,192,193,192,193,192,191,192,193,255,191,192,192,192,193,191,192,259,191,192,192,191,225,190,191,191,191,192,211,162]}},"tts":234090,"id":"0x1"},
{"pid":23974,"tid":27911,"ts":214677939114,"ph":"P","cat":"disabled-by-default-v8.cpu_profiler","name":"ProfileChunk","args":{"data":{"cpuProfile":{"samples":[7,7,7,7,7,7,7,7,7,7,7,7,7,7,7,7,7,7,7,7,7,7,7,7,7,7,7,7,7,7,7,7,7,7,7,7,7,7,7,7,7,7,7,7,7,7,7,7,7,7,7,7,7,7,7,7,7,7,7,7,7,7,7,7,7,7,7,7,7,7,7,7,7,7,7,7,7,7,7,7,7,7,7,7,7,7,7,7,7,7,7,7,7,7,7,7,7,7,7,7]},"timeDeltas":[195,192,192,192,193,192,192,192,184,192,191,192,192,192,191,268,192,191,191,193,301,192,192,193,192,192,192,191,192,191,193,191,192,192,193,191,192,195,213,193,531,169,191,191,192,194,191,195,188,188,188,194,182,185,311,189,187,189,187,194,187,183,191,181,187,188,188,188,187,188,187,188,188,187,187,187,188,188,187,400,187,188,198,188,187,187,187,188,187,188,187,188,188,195,211,184,188,190,187,189]}},"tts":236649,"id":"0x1"},
{"pid":23974,"tid":27911,"ts":214677956269,"ph":"P","cat":"disabled-by-default-v8.cpu_profiler","name":"ProfileChunk","args":{"data":{"cpuProfile":{"samples":[7,7,7,7,7,7,7,7,7,7,7,7,7,7,7,7,7,7,7,7,7,7,7,7,7,7,7,7,7,7,7,7,7,7,7,7,7,7,7,7,7,7,7,7,7,7,7,7,7,7,7,7,7,7,7,7,7,7,7,7,7,7,7,7,7,7,7,7,7,7,7,7,7,7,7,7,7,7,7,7,7,7,7,7,7,7,7,7,7,7,7,7,7,7,7,7,7,7,7,7]},"timeDeltas":[339,206,179,186,187,180,188,194,180,188,187,187,188,255,188,188,187,187,188,244,187,187,188,187,187,197,187,187,188,187,166,160,158,159,160,158,158,166,160,158,158,160,158,159,166,157,158,159,171,155,159,158,164,159,159,159,157,156,155,160,158,158,158,160,158,158,160,158,132,166,157,153,163,159,159,157,159,153,159,158,164,159,159,150,160,159,158,158,158,158,164,160,158,158,158,159,159,159,158,159]}},"tts":238110,"id":"0x1"},
{"pid":23974,"tid":27911,"ts":214677972109,"ph":"P","cat":"disabled-by-default-v8.cpu_profiler","name":"ProfileChunk","args":{"data":{"cpuProfile":{"samples":[7,7,7,7,7,7,7,7,7,7,7,7,7,7,7,7,7,7,7,7,7,7,7,7,7,7,7,7,7,7,7,7,7,7,7,7,7,7,7,7,7,7,7,7,7,7,7,7,7,7,7,7,7,7,7,7,7,7,7,7,7,7,7,7,7,7,7,7,7,7,7,7,7,7,7,7,7,7,7,7,7,7,7,7,7,7,7,7,7,7,7,7,7,7,7,7,7,7,7,7]},"timeDeltas":[158,158,157,160,159,158,158,158,160,158,158,162,159,159,158,158,158,158,158,159,159,160,158,158,160,158,158,160,158,158,158,160,158,158,160,158,158,160,158,161,159,158,158,165,166,157,159,159,158,158,152,160,158,164,159,159,151,158,158,158,159,159,160,158,158,158,158,159,159,131,165,159,158,159,157,159,157,159,152,159,160,158,159,160,159,158,158,158,158,159,158,158,158,158,158,160,163,160,158,159]}},"tts":239072,"id":"0x1"},
{"pid":23974,"tid":27911,"ts":214677987976,"ph":"P","cat":"disabled-by-default-v8.cpu_profiler","name":"ProfileChunk","args":{"data":{"cpuProfile":{"samples":[7,7,7,7,7,7,7,7,7,7,7,7,7,7,7,7,7,7,7,7,7,7,7,7,7,7,7,7,7,7,7,7,7,7,7,7,7,7,7,7,7,7,7,7,7,7,7,7,7,7,7,7,7,7,7,7,7,7,7,7,7,7,7,7,7,7,7,7,7,7,7,7,7,7,7,7,7,7,7,7,7,7,7,7,7,7,7,7,7,7,7,7,7,7,7,7,7,7,7,7]},"timeDeltas":[158,161,158,158,158,158,158,159,160,158,159,160,159,158,159,158,159,158,158,158,159,159,159,158,158,158,158,158,158,158,158,158,159,160,158,158,158,160,158,158,158,158,158,158,183,135,164,159,158,164,159,152,159,160,160,160,160,160,160,159,160,160,159,158,160,159,159,160,159,159,123,166,153,159,159,158,161,159,159,159,159,159,159,159,159,160,161,160,159,159,160,160,160,160,159,166,153,159,159,160]}},"tts":240065,"id":"0x1"},
{"pid":23974,"tid":27911,"ts":214678003964,"ph":"P","cat":"disabled-by-default-v8.cpu_profiler","name":"ProfileChunk","args":{"data":{"cpuProfile":{"samples":[7,7,7,7,7,7,7,7,7,7,7,7,7,7,7,7,7,7,7,7,7,7,7,7,7,7,7,7,7,7,7,7,7,7,7,7,7,7,7,7,7,7,7,7,7,7,7,7,7,7,7,7,7,7,7,7,7,7,7,7,7,7,7,7,7,7,7,7,7,7,7,7,7,7,7,7,7,7,7,7,7,7,7,7,7,7,7,7,7,7,7,7,7,7,7,7,7,7,7,7]},"timeDeltas":[160,158,164,158,161,160,159,160,160,160,159,177,153,159,158,160,152,160,160,159,159,166,155,162,160,152,159,159,159,159,160,159,160,160,158,161,159,159,159,161,160,160,159,159,159,160,161,158,163,160,161,162,158,158,160,166,152,160,161,161,162,153,161,158,160,160,161,160,160,159,160,161,159,159,159,158,165,159,159,160,160,160,159,160,159,159,158,161,160,159,160,159,158,160,161,159,180,157,159,160]}},"tts":241129,"id":"0x1"},
{"pid":23974,"tid":27911,"ts":214678020010,"ph":"P","cat":"disabled-by-default-v8.cpu_profiler","name":"ProfileChunk","args":{"data":{"cpuProfile":{"samples":[7,7,7,7,7,7,7,7,7,7,7,7,7,7,7,7,7,7,7,7,7,7,7,7,7,7,7,7,7,7,7,7,7,7,7,7,7,7,7,7,7,7,7,7,7,7,7,7,7,7,7,7,7,7,7,7,7,7,7,7,7,7,7,7,7,7,7,7,7,7,7,7,7,7,7,7,7,7,7,7,7,7,7,7,7,7,7,7,7,7,7,7,7,7,7,7,7,7,7,7]},"timeDeltas":[160,159,159,159,159,160,159,170,160,159,159,159,160,159,159,158,160,158,163,162,161,162,160,162,161,161,161,161,162,162,161,161,161,163,161,161,161,161,161,162,161,161,162,162,161,166,167,156,165,160,161,161,160,156,162,161,161,162,161,167,161,161,161,161,161,162,161,160,161,159,129,166,160,160,158,160,159,159,160,153,159,160,159,160,160,160,160,159,160,161,159,161,159,160,159,162,163,162,160,159]}},"tts":242314,"id":"0x1"},
{"pid":23974,"tid":27911,"ts":214678036608,"ph":"P","cat":"disabled-by-default-v8.cpu_profiler","name":"ProfileChunk","args":{"data":{"cpuProfile":{"samples":[7,7,7,7,7,7,7,7,7,7,7,7,7,7,7,7,7,7,7,7,7,7,7,7,7,7,7,7,7,7,7,7,7,7,7,7,7,7,7,7,7,7,7,7,7,7,7,7,7,7,7,7,7,7,7,7,7,7,7,7,7,7,7,7,7,7,7,7,7,7,7,7,7,7,7,7,7,7,7,7,7,7,7,7,7,7,7,7,7,7,7,7,7,7,7,7,7,7,7,7]},"timeDeltas":[161,160,159,158,151,159,159,159,159,158,158,160,164,159,158,159,159,158,160,160,159,159,159,160,158,160,159,159,158,158,160,158,160,158,158,159,158,159,160,159,158,160,158,158,160,158,161,159,159,158,402,80,282,268,155,163,160,159,159,178,179,169,160,158,156,143,156,175,148,148,157,157,158,157,580,32,172,166,152,166,158,158,158,158,158,151,159,159,160,158,160,158,167,154,163,159,159,152,160,158]}},"tts":243487,"id":"0x1"},
{"pid":23974,"tid":27911,"ts":214678054620,"ph":"P","cat":"disabled-by-default-v8.cpu_profiler","name":"ProfileChunk","args":{"data":{"cpuProfile":{"samples":[7,7,7,7,7,7,7,7,7,7,7,7,7,7,7,7,7,7,7,7,7,7,7,7,7,7,7,7,7,7,7,7,7,7,7,7,7,7,7,7,7,7,7,7,7,7,7,7,7,7,7,7,7,7,7,7,7,7,7,7,7,7,7,7,7,7,7,7,7,7,7,7,7,7,7,7,7,7,7,7,7,7,7,7,7,7,7,7,7,7,7,7,7,7,7,7,7,7,7,7]},"timeDeltas":[168,159,152,158,159,159,425,205,190,190,184,167,189,187,187,189,179,181,179,198,144,185,194,181,189,189,196,164,150,159,158,187,182,159,159,233,63,180,156,149,170,158,158,158,158,162,159,157,158,156,170,160,622,164,170,156,189,160,146,151,158,178,158,158,169,158,156,157,158,157,158,157,158,157,157,203,193,316,180,155,182,188,151,183,191,222,194,169,164,186,186,179,186,239,187,152,185,185,185,187]}},"tts":245661,"id":"0x1"},
{"pid":23974,"tid":27911,"ts":214678074325,"ph":"P","cat":"disabled-by-default-v8.cpu_profiler","name":"ProfileChunk","args":{"data":{"cpuProfile":{"samples":[7,7,7,7,7,7,7,7,7,7,7,7,7,7,7,7,7,7,7,7,7,7,7,7,7,7,7,7,7,7,7,7,7,7,7,7,7,7,7,7,7,7,7,7,7,7,7,7,7,7,7,7,7,7,7,7,7,7,7,7,7,7,7,7,7,7,7,7,7,7,7,7,7,7,7,7,7,7,7,7,7,7,7,7,7,7,7,7,7,7,7,7,7,7,7,7,7,7,7,7]},"timeDeltas":[184,187,168,214,179,186,185,186,184,220,189,184,152,187,186,183,186,326,202,144,189,188,167,191,684,200,219,180,183,190,189,186,180,187,188,203,188,187,188,266,192,219,195,251,177,190,192,186,188,186,190,181,187,189,192,187,187,187,186,181,187,321,187,188,186,187,189,186,187,191,186,187,186,186,240,186,187,197,206,202,186,170,200,204,147,196,177,189,185,185,177,185,218,194,184,150,187,196,182,193]}},"tts":248491,"id":"0x1"},
{"pid":23974,"tid":27911,"ts":214678093506,"ph":"P","cat":"disabled-by-default-v8.cpu_profiler","name":"ProfileChunk","args":{"data":{"cpuProfile":{"samples":[7,7,7,7,7,7,7,7,7,7,7,7,7,7,7,7,7,7,7,7,7,7,7,7,7,7,7,7,7,7,7,7,7,7,7,7,7,7,7,7,7,7,7,7,7,7,7,7,7,7,7,7,7,7,7,7,7,7,7,7,7,7,7,7,7,7,7,7,7,7,7,7,7,7,7,7,7,7,7,7,7,7,7,7,7,7,7,7,7,7,7,7,7,7,7,7,7,7,7,7]},"timeDeltas":[170,245,262,184,269,87,172,301,184,111,135,169,171,168,163,160,160,161,161,160,161,160,168,167,170,225,374,155,200,185,203,175,181,181,189,181,187,222,154,198,197,198,176,189,202,164,208,186,139,203,191,204,184,179,189,186,187,187,201,146,186,188,187,191,187,187,187,186,187,187,300,191,194,193,193,194,193,193,210,193,194,192,274,152,207,200,201,191,193,406,210,191,185,188,186,187,187,187,235,148]}},"tts":251683,"id":"0x1"},
{"pid":23974,"tid":27911,"ts":214678112897,"ph":"P","cat":"disabled-by-default-v8.cpu_profiler","name":"ProfileChunk","args":{"data":{"cpuProfile":{"samples":[7,7,7,7,7,7,7,7,7,7,7,7,7,7,7,7,7,7,7,7,7,7,7,7,7,7,7,7,7,7,7,7,7,7,7,7,7,7,7,7,7,7,7,7,7,7,7,7,7,7,7,7,7,7,7,7,7,7,7,7,7,7,7,7,7,7,7,7,7,7,7,7,7,7,7,7,7,7,7,7,7,7,7,7,7,7,7,7,7,7,7,7,7,7,7,7,7,7,7,7]},"timeDeltas":[185,188,179,196,183,186,172,202,189,180,263,190,183,146,230,174,215,241,92,351,192,205,192,191,192,186,193,192,190,200,207,191,191,189,191,184,335,137,170,166,163,161,159,161,153,160,159,377,87,171,591,205,177,168,180,176,170,190,168,186,196,183,192,224,186,144,186,189,187,187,199,184,185,187,200,188,179,194,180,187,188,196,190,189,190,181,231,149,145,189,203,190,190,197,189,191,190,191,184,205]}},"tts":254365,"id":"0x1"},
{"pid":23974,"tid":27911,"ts":214678130408,"ph":"P","cat":"disabled-by-default-v8.cpu_profiler","name":"ProfileChunk","args":{"data":{"cpuProfile":{"samples":[7,7,7,7,7,7,7,7,7,7,7,7,7,7,7,7,7,7,7,7,7,7,7,7,7,7,7,7,7,7,7,7,7,7,7,7,7,7,7,7,7,7,7,7,7,7,7,7,7,7,7,7,7,7,7,7,7,7,7,7,7,7,7,7,7,7,7,7,7,7,7,7,7,7,7,7,7,7,7,7,7,7,7,7,7,7,7,7,7,7,7,7,7,7,7,7,7,7,7,7]},"timeDeltas":[216,225,190,188,190,180,190,189,188,190,189,189,198,192,192,191,192,192,192,192,237,150,191,191,192,192,191,192,191,193,191,187,191,190,204,192,192,191,191,191,192,336,105,190,156,173,159,159,159,160,176,146,158,157,157,157,158,165,157,156,156,150,164,150,157,157,157,157,157,157,156,157,157,157,157,157,157,157,157,157,157,167,147,157,157,157,157,156,157,157,157,157,157,157,187,187,187,198,186,238]}},"tts":256177,"id":"0x1"},
{"pid":23974,"tid":27911,"ts":214678149594,"ph":"P","cat":"disabled-by-default-v8.cpu_profiler","name":"ProfileChunk","args":{"data":{"cpuProfile":{"samples":[7,7,7,7,7,7,7,7,7,7,7,7,7,7,7,7,7,7,7,7,7,7,7,7,7,7,7,7,7,7,7,7,7,7,7,7,7,7,7,7,7,7,7,7,7,7,7,7,7,7,7,7,7,7,7,7,7,7,7,7,7,7,7,7,7,7,7,7,7,7,7,7,7,7,7,7,7,7,7,7,7,7,7,7,7,7,7,7,7,7,7,7,7,7,7,7,7,7,7,7]},"timeDeltas":[148,192,191,197,199,185,193,192,191,192,190,193,192,191,191,192,190,192,193,191,192,191,191,238,150,194,195,194,190,191,191,192,191,192,191,193,192,190,192,192,191,203,192,191,192,190,373,7,205,198,179,187,189,186,187,305,105,181,187,188,187,187,187,187,187,189,186,178,189,185,188,183,191,190,186,189,180,187,187,195,181,187,187,187,188,195,188,187,362,187,187,187,188,187,187,188,187,188,187,187]}},"tts":258804,"id":"0x1"},
{"pid":23974,"tid":27911,"ts":214678165885,"ph":"P","cat":"disabled-by-default-v8.cpu_profiler","name":"ProfileChunk","args":{"data":{"cpuProfile":{"samples":[7,7,7,7,7,7,7,7,7,7,7,7,7,7,7,7,7,7,7,7,7,7,7,7,7,7,7,7,7,7,7,7,7,7,7,7,7,7,7,7,7,7,7,7,7,7,7,7,7,7,7,7,7,7,7,7,7,7,7,7,7,7,7,7,7,7,7,7,7,7,7,7,7,7,7,7,7,7,7,7,7,7,7,7,7,7,7,7,7,7,7,7,7,7,7,7,7,7,7,7]},"timeDeltas":[186,188,188,187,187,187,188,188,394,195,159,160,158,160,158,160,158,158,160,160,158,160,158,158,160,165,158,158,160,158,158,159,158,158,158,160,158,158,160,160,158,158,158,160,159,159,158,158,158,158,158,158,160,158,160,158,158,158,160,166,154,163,159,153,156,158,160,158,158,160,158,158,160,158,158,158,158,163,158,158,160,158,158,116,165,159,159,157,153,158,158,158,160,158,158,159,160,158,158,158]}},"tts":259942,"id":"0x1"},
{"pid":23974,"tid":27911,"ts":214678184509,"ph":"P","cat":"disabled-by-default-v8.cpu_profiler","name":"ProfileChunk","args":{"data":{"cpuProfile":{"samples":[7,7,7,7,7,7,7,7,7,7,7,7,7,7,7,7,7,7,7,7,7,7,7,7,7,7,7,7,7,7,7,7,7,7,7,7,7,7,7,7,7,7,7,7,7,7,7,7,7,7,7,7,7,7,7,7,7,7,7,7,7,7,7,7,7,7,7,7,7,7,7,7,7,7,7,7,7,7,7,7,7,7,7,7,7,7,7,7,7,7,7,7,7,7,7,7,7,7,7,7]},"timeDeltas":[158,159,159,159,158,158,158,159,158,160,158,159,158,160,158,158,160,158,158,158,158,158,158,158,158,158,158,158,159,160,158,162,160,158,181,155,188,189,192,191,192,192,193,192,192,192,193,192,297,192,192,192,192,215,305,193,204,190,189,192,185,191,192,193,192,191,192,192,192,192,434,168,190,200,197,192,190,191,247,183,189,190,189,194,196,237,192,192,192,196,192,191,193,191,193,191,191,192,192,192]}},"tts":262083,"id":"0x1"},
{"pid":23974,"tid":27911,"ts":214678204186,"ph":"P","cat":"disabled-by-default-v8.cpu_profiler","name":"ProfileChunk","args":{"data":{"cpuProfile":{"samples":[7,7,7,7,7,7,7,7,7,7,7,7,7,7,7,7,7,7,7,7,7,7,7,7,7,7,7,7,7,7,7,7,7,7,7,7,7,7,7,7,7,7,7,7,7,7,7,7,7,7,7,7,7,7,7,7,7,7,7,7,7,7,7,7,7,7,7,7,7,7,7,7,7,7,7,7,7,7,7,7,7,7,7,7,7,7,7,7,7,7,7,7,7,7,7,7,7,7,7,7]},"timeDeltas":[191,191,192,457,166,192,191,188,187,188,187,188,187,198,228,188,188,187,188,187,188,188,187,187,187,188,188,193,194,197,180,187,188,187,203,187,476,184,187,187,188,197,188,186,187,188,188,187,188,187,187,187,188,264,221,166,221,187,186,167,200,187,187,188,187,187,186,186,188,187,186,194,172,187,187,387,211,188,186,187,187,186,187,186,200,186,225,185,150,187,187,186,187,187,187,165,211,187,186,188]}},"tts":264703,"id":"0x1"},
{"pid":23974,"tid":27911,"ts":214678222896,"ph":"P","cat":"disabled-by-default-v8.cpu_profiler","name":"ProfileChunk","args":{"data":{"cpuProfile":{"samples":[7,7,7,7,7,7,7,7,7,7,7,7,7,7,7,7,7,7,7,7,7,7,7,7,7,7,7,7,7,7,7,7,7,7,7,7,7,7,7,7,7,7,7,7,7,7,7,7,7,7,7,7,7,7,7,7,7,7,7,7,7,7,7,7,7,7,7,7,7,7,7,7,7,7,7,7,7,7,7,7,7,7,7,7,7,7,7,7,7,7,7,7,7,7,7,7,7,7,7,7]},"timeDeltas":[184,106,187,187,178,187,186,194,179,187,187,186,187,186,187,183,186,148,211,187,187,186,182,192,181,192,179,186,186,186,188,188,222,182,155,188,187,188,186,224,150,178,192,187,185,173,189,343,196,195,186,188,187,187,186,188,240,139,185,166,207,181,195,182,187,187,187,222,152,186,187,187,186,187,196,186,186,187,187,188,194,180,187,187,186,187,187,186,187,186,188,186,187,187,167,251,112,207,190,173]}},"tts":267229,"id":"0x1"},
{"pid":23974,"tid":27911,"ts":214678242319,"ph":"P","cat":"disabled-by-default-v8.cpu_profiler","name":"ProfileChunk","args":{"data":{"cpuProfile":{"samples":[7,7,7,7,7,7,7,7,7,7,7,7,7,7,7,7,7,7,7,7,7,7,7,7,7,7,7,7,7,7,7,7,7,7,7,7,7,7,7,7,7,7,7,7,7,7,7,7,7,7,7,7,7,7,7,7,7,7,7,7,7,7,7,7,7,7,7,7,7,7,7,7,7,7,7,7,7,7,7,7,7,7,7,7,7,7,7,7,7,7,7,7,7,7,7,7,7,7,7,7]},"timeDeltas":[208,187,198,139,184,196,178,187,193,187,185,185,187,179,195,179,186,187,186,197,186,187,187,196,177,187,187,187,187,186,188,187,186,187,186,172,236,187,186,186,187,187,438,192,166,203,188,174,210,189,191,193,191,191,193,191,192,192,192,191,192,192,192,192,288,115,191,193,191,193,191,191,193,191,192,192,191,192,192,192,192,192,192,193,193,377,190,191,187,210,202,184,192,195,190,191,188,222,153,187]}},"tts":269968,"id":"0x1"},
{"pid":23974,"tid":27911,"ts":214678261493,"ph":"P","cat":"disabled-by-default-v8.cpu_profiler","name":"ProfileChunk","args":{"data":{"cpuProfile":{"samples":[7,7,7,7,7,7,7,7,7,7,7,7,7,7,7,7,7,7,7,7,7,7,7,7,7,7,7,7,7,7,7,7,7,7,7,7,7,7,7,7,7,7,7,7,7,7,7,7,7,7,7,7,7,7,7,7,7,7,7,7,7,7,7,7,7,7,7,7,7,7,7,7,7,7,7,7,7,7,7,7,7,7,7,7,7,7,7,7,7,7,7,7,7,7,7,7,7,7,7,7]},"timeDeltas":[181,204,190,192,193,167,199,190,192,192,184,200,183,192,199,193,192,187,235,145,192,192,192,193,191,192,268,195,184,190,184,201,188,188,188,182,188,188,195,188,187,182,190,188,188,188,188,196,189,186,188,191,223,182,188,187,194,188,188,189,187,182,188,188,189,188,188,188,199,195,188,188,184,192,184,191,200,180,188,189,193,183,188,188,192,185,188,188,188,236,191,192,201,211,169,190,228,192,192,192]}},"tts":272726,"id":"0x1"},
{"pid":23974,"tid":27911,"ts":214678278063,"ph":"P","cat":"disabled-by-default-v8.cpu_profiler","name":"ProfileChunk","args":{"data":{"cpuProfile":{"samples":[7,7,7,7,7,7,7,7,7,7,7,7,7,7,7,7,7,7,7,7,7,7,7,7,7,7,7,7,7,7,7,7,7,7,7,7,7,7,7,7,7,7,7,7,7,7,7,7,7,7,7,7,7,7,7,7,7,7,7,7,7,7,7,7,7,7,7,7,7,7,7,7,7,7,7,7,7,7,7,7,7,7,7,7,7,7,7,7,7,7,7,7,7,7,7,7,7,7,7,7]},"timeDeltas":[191,191,191,192,532,181,188,191,164,165,160,159,161,170,152,161,159,166,160,153,161,160,160,159,159,161,161,160,161,163,160,160,159,162,159,159,159,160,159,159,161,160,159,160,161,159,161,159,159,159,159,161,160,161,160,159,159,160,162,160,159,160,159,172,162,158,159,161,160,160,161,159,159,161,159,159,159,159,164,165,166,164,169,158,161,163,162,165,159,158,158,158,160,159,159,158,159,159,158,159]}},"tts":273985,"id":"0x1"},
{"pid":23974,"tid":27911,"ts":214678294199,"ph":"P","cat":"disabled-by-default-v8.cpu_profiler","name":"ProfileChunk","args":{"data":{"cpuProfile":{"samples":[7,7,7,7,7,7,7,7,7,7,7,7,7,7,7,7,7,7,7,7,7,7,7,7,7,7,7,7,7,7,7,7,7,7,7,7,7,7,7,7,7,7,7,7,7,7,7,7,7,7,7,7,7,7,7,7,7,7,7,7,7,7,7,7,7,7,7,7,7,7,7,7,7,7,7,7,7,7,7,7,7,7,7,7,7,7,7,7,7,7,7,7,7,7,7,7,7,7,7,7]},"timeDeltas":[159,160,158,158,158,158,158,159,160,158,158,158,159,159,160,159,159,158,166,159,158,159,158,158,158,158,158,159,158,158,172,163,158,160,158,159,159,160,158,158,158,159,159,158,159,158,158,166,153,158,158,159,169,150,158,159,159,160,159,157,158,158,158,158,159,159,160,159,158,158,163,160,158,158,159,158,163,159,168,151,159,159,159,163,162,159,159,157,158,152,158,158,165,159,153,215,202,195,185,193]}},"tts":275116,"id":"0x1"},
{"pid":23974,"tid":27911,"ts":214678313595,"ph":"P","cat":"disabled-by-default-v8.cpu_profiler","name":"ProfileChunk","args":{"data":{"cpuProfile":{"samples":[7,7,7,7,7,7,7,7,7,7,7,7,7,7,7,7,7,7,7,7,7,7,7,7,7,7,7,7,7,7,7,7,7,7,7,7,7,7,7,7,7,7,7,7,7,7,7,7,7,7,7,7,7,7,7,7,7,7,7,7,7,7,7,7,7,7,7,7,7,7,7,7,7,7,7,7,7,7,7,7,7,7,7,7,7,7,7,7,7,7,7,7,7,7,7,7,7,7,7,7]},"timeDeltas":[191,192,192,191,214,192,192,191,193,191,192,192,193,192,192,193,195,190,193,192,191,192,192,193,191,192,199,200,192,192,187,197,187,197,193,185,192,193,198,192,205,192,185,193,192,192,188,246,191,188,187,187,187,181,188,188,195,187,187,186,187,187,181,187,187,187,188,188,185,187,183,191,188,188,188,186,187,180,188,187,194,188,179,187,228,187,193,182,187,207,194,182,192,182,329,190,185,189,180,188]}},"tts":277783,"id":"0x1"},
{"pid":23974,"tid":27911,"ts":214678332206,"ph":"P","cat":"disabled-by-default-v8.cpu_profiler","name":"ProfileChunk","args":{"data":{"cpuProfile":{"samples":[7,7,7,7,7,7,7,7,7,7,7,7,7,7,7,7,7,7,7,7,7,7,7,7,7,7,7,7,7,7,7,7,7,7,7,7,7,7,7,7,7,7,7,7,7,7,7,7,7,7,7,7,7,7,7,7,7,7,7,7,7,7,7,7,7,7,7,7,7,7,7,7,7,7,7,7,7,7,7,7,7,7,7,7,7,7,7,7,7,7,7,7,7,7,7,7,7,7,7,7]},"timeDeltas":[365,235,186,192,203,192,191,192,191,233,191,192,192,191,192,192,348,192,192,192,192,192,190,189,191,191,190,190,196,197,185,194,190,189,190,189,190,184,190,189,190,191,190,190,192,188,189,202,189,195,197,194,161,161,159,161,161,159,152,161,159,160,161,161,161,160,160,160,161,160,161,161,161,159,160,159,159,159,160,159,159,162,161,161,159,160,160,465,197,190,187,270,173,178,177,198,196,191,192,192]}},"tts":279980,"id":"0x1"},
{"pid":23974,"tid":27911,"ts":214678352009,"ph":"P","cat":"disabled-by-default-v8.cpu_profiler","name":"ProfileChunk","args":{"data":{"cpuProfile":{"samples":[7,7,7,7,7,7,7,7,7,7,7,7,7,7,7,7,7,7,7,7,7,7,7,7,7,7,7,7,7,7,7,7,7,7,7,7,7,7,7,7,7,7,7,7,7,7,7,7,7,7,7,7,7,7,7,7,7,7,7,7,7,7,7,7,7,7,7,7,7,7,7,7,7,7,7,7,7,7,7,7,7,7,7,7,7,7,7,7,7,7,7,7,7,7,7,7,7,7,7,7]},"timeDeltas":[193,183,193,191,193,191,193,196,243,194,191,192,192,192,192,192,193,194,190,191,193,191,193,193,193,191,192,192,193,191,192,192,192,207,192,192,188,262,187,188,187,188,187,221,175,185,187,187,181,187,244,187,187,187,188,187,187,623,174,182,188,187,187,198,181,184,190,186,184,235,187,188,187,187,200,188,139,229,181,221,359,214,183,199,181,178,186,191,187,180,248,188,187,188,187,188,327,187,188,188]}},"tts":282580,"id":"0x1"},
{"pid":23974,"tid":27911,"ts":214678372331,"ph":"P","cat":"disabled-by-default-v8.cpu_profiler","name":"ProfileChunk","args":{"data":{"cpuProfile":{"samples":[7,7,7,7,7,7,7,7,7,7,7,7,7,7,7,7,7,7,7,7,7,7,7,7,7,7,7,7,7,7,7,7,7,7,7,7,7,7,7,7,7,7,7,7,7,7,7,7,7,7,7,7,7,7,7,7,7,7,7,7,7,7,7,7,7,7,7,7,7,7,7,7,7,7,7,7,7,7,7,7,7,7,7,7,7,7,7,7,7,7,7,7,7,7,7,7,7,7,7,7]},"timeDeltas":[188,188,188,187,187,188,188,188,188,516,198,170,192,191,183,193,182,192,180,188,187,195,187,188,188,187,188,181,187,187,187,187,200,187,323,196,191,187,188,187,322,188,183,187,187,188,187,188,187,188,186,188,354,192,606,192,174,186,187,188,187,188,187,187,187,188,187,188,187,187,188,186,273,188,188,187,187,188,188,187,186,187,188,188,319,189,188,188,187,169,172,171,199,177,173,188,188,187,280,264]}},"tts":285237,"id":"0x1"},
{"pid":23974,"tid":27911,"ts":214678389110,"ph":"P","cat":"disabled-by-default-v8.cpu_profiler","name":"ProfileChunk","args":{"data":{"cpuProfile":{"samples":[7,7,7,7,7,7,7,7,7,7,7,7,7,7,7,7,7,7,7,7,7,7,7,7,7,7,7,7,7,7,7,7,7,7,7,7,7,7,7,7,7,7,7,7,7,7,7,7,7,7,7,7,7,7,7,7,7,7,7,7,7,7,7,7,7,7,7,7,7,7,7,7,7,7,7,7,7,7,7,7,7,7,7,7,7,7,7,7,7,7,7,7,7,7,7,7,7,7,7,7]},"timeDeltas":[89,157,159,157,158,152,158,159,159,157,158,278,10,187,157,157,158,174,303,156,158,171,162,158,159,158,159,158,159,158,159,157,158,159,158,157,159,158,158,156,158,156,357,118,156,377,118,158,158,158,158,151,159,166,152,158,168,158,159,156,159,148,160,156,158,158,309,171,158,158,157,347,121,176,154,158,158,158,346,126,158,157,158,158,157,158,158,158,138,191,133,158,165,156,158,158,158,158,158,158]}},"tts":286193,"id":"0x1"},
{"pid":23974,"tid":27911,"ts":214678408255,"ph":"P","cat":"disabled-by-default-v8.cpu_profiler","name":"ProfileChunk","args":{"data":{"cpuProfile":{"samples":[7,7,7,7,7,7,7,7,7,7,7,7,7,7,7,7,7,7,7,7,7,7,7,7,7,7,7,7,7,7,7,7,7,7,7,7,7,7,7,7,7,7,7,7,7,7,7,7,7,7,7,7,7,7,7,7,7,7,7,7,7,7,7,7,7,7,7,7,7,7,7,7,7,7,7,7,7,7,7,7,7,7,7,7,7,7,7,7,7,7,7,7,7,7,7,7,7,7,7,7]},"timeDeltas":[157,158,158,157,158,158,158,232,176,172,196,191,181,318,146,195,159,187,189,189,190,191,190,190,189,189,189,202,508,140,187,187,188,186,187,197,179,186,187,187,187,187,224,163,211,187,188,187,181,187,186,187,187,374,187,186,188,188,186,186,180,187,187,194,187,186,187,187,185,191,187,187,187,177,225,206,151,180,186,187,162,210,541,122,183,192,183,191,187,281,43,180,159,159,169,158,160,169,158,151]}},"tts":288559,"id":"0x1"},
{"pid":23974,"tid":27911,"ts":214678424556,"ph":"P","cat":"disabled-by-default-v8.cpu_profiler","name":"ProfileChunk","args":{"data":{"cpuProfile":{"samples":[7,7,7,7,7,7,7,7,7,7,7,7,7,7,7,7,7,7,7,7,7,7,7,7,7,7,7,7,7,7,7,7,7,7,7,7,7,7,7,7,7,7,7,7,7,7,7,7,7,7,7,7,7,7,7,7,7,7,7,7,7,7,7,7,7,7,7,7,7,7,7,7,7,7,7,7,7,7,7,7,7,7,7,7,7,7,7,7,7,7,7,7,7,7,7,7,7,7,7,7]},"timeDeltas":[166,154,159,165,158,158,159,158,149,167,150,157,254,44,190,148,157,157,158,305,172,154,162,158,157,151,164,151,158,158,158,157,157,158,158,158,157,158,369,119,161,159,141,161,158,158,158,158,163,157,156,158,229,85,158,158,158,156,158,158,158,156,158,158,158,157,158,158,263,31,179,156,158,162,155,160,160,159,160,158,160,159,158,158,160,158,295,7,176,178,145,160,158,307,169,159,159,160,159,159]}},"tts":289475,"id":"0x1"},
{"pid":23974,"tid":27911,"ts":214678441239,"ph":"P","cat":"disabled-by-default-v8.cpu_profiler","name":"ProfileChunk","args":{"data":{"cpuProfile":{"samples":[7,7,7,7,7,7,7,7,7,7,7,7,7,7,7,7,7,7,7,7,7,7,7,7,7,7,7,7,7,7,7,7,7,7,7,7,7,7,7,7,7,7,7,7,7,7,7,7,7,7,7,7,7,7,7,7,7,7,7,7,7,7,7,7,7,7,7,7,7,7,7,7,7,7,7,7,7,7,7,7,7,7,7,7,7,7,7,7,7,7,7,7,7,7,7,7,7,7,7,7]},"timeDeltas":[445,8,208,163,163,157,153,160,160,158,160,159,160,159,160,160,298,177,160,158,160,160,372,105,160,159,159,165,155,162,154,158,158,158,158,156,262,38,162,158,155,179,158,158,157,158,158,157,158,165,158,156,158,158,158,158,158,158,157,158,158,270,20,183,519,102,158,158,158,156,158,161,160,158,160,160,160,159,159,159,157,159,158,158,165,224,84,175,143,163,162,155,152,158,212,115,161,156,163,158]}},"tts":290446,"id":"0x1"},
{"pid":23974,"tid":27911,"ts":214678458255,"ph":"P","cat":"disabled-by-default-v8.cpu_profiler","name":"ProfileChunk","args":{"data":{"cpuProfile":{"samples":[7,7,7,7,7,7,7,7,7,7,7,7,7,7,7,7,7,7,7,7,7,7,7,7,7,7,7,7,7,7,7,7,7,7,7,7,7,7,7,7,7,7,7,7,7,7,7,7,7,7,7,7,7,7,7,7,7,7,7,7,7,7,7,7,7,7,7,7,7,7,7,7,7,7,7,7,7,7,7,7,7,7,7,7,7,7,7,7,7,7,7,7,7,7,7,7,7,7,7,7]},"timeDeltas":[158,160,159,325,153,160,160,160,160,280,18,182,161,158,160,159,159,160,160,158,160,160,251,67,182,163,159,225,85,160,159,159,160,160,158,160,319,159,159,157,160,158,160,158,160,160,160,158,236,83,166,167,160,153,160,158,160,158,160,160,158,160,159,158,160,158,160,158,160,158,160,158,160,160,255,46,183,160,152,160,158,160,160,158,371,106,201,181,190,262,193,192,191,193,192,193,191,193,192,192]}},"tts":291802,"id":"0x1"},
{"pid":23974,"tid":27911,"ts":214678477347,"ph":"P","cat":"disabled-by-default-v8.cpu_profiler","name":"ProfileChunk","args":{"data":{"cpuProfile":{"samples":[7,7,7,7,7,7,7,7,7,7,7,7,7,7,7,7,7,7,7,7,7,7,7,7,7,7,7,7,7,7,7,7,7,7,7,7,7,7,7,7,7,7,7,7,7,7,7,7,7,7,7,7,7,7,7,7,7,7,7,7,7,7,7,7,7,7,7,7,7,7,7,7,7,7,7,7,7,7,7,7,7,7,7,7,7,7,7,7,7,7,7,7,7,7,7,7,7,7,7,7]},"timeDeltas":[192,191,191,193,191,197,219,189,191,189,179,189,331,192,192,193,192,191,193,191,204,178,189,190,189,189,191,189,191,192,188,187,187,187,187,187,187,264,198,179,186,187,188,187,263,192,141,200,187,195,191,193,192,186,191,192,199,192,192,191,189,189,183,189,190,190,190,334,193,190,185,186,197,190,184,189,196,190,190,190,182,197,190,182,189,191,190,189,197,192,208,169,159,156,157,157,151,158,158,169]}},"tts":294323,"id":"0x1"},
{"pid":23974,"tid":27911,"ts":214678493248,"ph":"P","cat":"disabled-by-default-v8.cpu_profiler","name":"ProfileChunk","args":{"data":{"cpuProfile":{"samples":[7,7,7,7,7,7,7,7,7,7,7,7,7,7,7,7,7,7,7,7,7,7,7,7,7,7,7,7,7,7,7,7,7,7,7,7,7,7,7,7,7,7,7,7,7,7,7,7,7,7,7,7,7,7,7,7,7,7,7,7,7,7,7,7,7,7,7,7,7,7,7,7,7,7,7,7,7,7,7,7,7,7,7,7,7,7,7,7,7,7,7,7,7,7,7,7,7,7,7,7]},"timeDeltas":[159,105,159,154,165,153,160,160,158,158,157,153,168,152,158,158,158,158,157,161,159,159,160,159,159,160,159,159,157,159,158,158,158,157,158,158,157,158,239,54,180,158,157,158,169,151,157,161,159,258,50,173,330,157,157,159,159,160,159,150,160,158,282,38,180,158,165,154,158,158,158,151,157,158,165,153,156,157,158,158,158,158,156,158,184,144,144,108,161,158,158,158,158,158,158,158,163,158,157,227]}},"tts":295243,"id":"0x1"},
{"pid":23974,"tid":27911,"ts":214678511586,"ph":"P","cat":"disabled-by-default-v8.cpu_profiler","name":"ProfileChunk","args":{"data":{"cpuProfile":{"samples":[7,7,7,7,7,7,7,7,7,7,7,7,7,7,7,7,7,7,7,7,7,7,7,7,7,7,7,7,7,7,7,7,7,7,7,7,7,7,7,7,7,7,7,7,7,7,7,7,7,7,7,7,7,7,7,7,7,7,7,7,7,7,7,7,7,7,7,7,7,7,7,7,7,7,7,7,7,7,7,7,7,7,7,7,7,7,7,7,7,7,7,7,7,7,7,7,7,7,7,7]},"timeDeltas":[89,166,156,161,148,158,158,157,158,158,157,158,158,247,50,177,158,159,187,181,190,190,189,188,190,179,188,189,195,189,188,188,188,189,180,189,194,184,192,192,188,188,188,180,190,196,180,188,195,187,189,188,188,182,189,190,196,187,188,188,188,192,186,188,189,198,185,187,188,188,184,187,188,189,189,188,188,171,190,188,188,186,188,189,188,188,182,189,189,195,184,192,185,193,183,191,186,188,195,198]}},"tts":297645,"id":"0x1"},
{"pid":23974,"tid":27911,"ts":214678530613,"ph":"P","cat":"disabled-by-default-v8.cpu_profiler","name":"ProfileChunk","args":{"data":{"cpuProfile":{"samples":[7,7,7,7,7,7,7,7,7,7,7,7,7,7,7,7,7,7,7,7,7,7,7,7,7,7,7,7,7,7,7,7,7,7,7,7,7,7,7,7,7,7,7,7,7,7,7,7,7,7,7,7,7,7,7,7,7,7,7,7,7,7,7,7,7,7,7,7,7,7,7,7,7,7,7,7,7,7,7,7,7,7,7,7,7,7,7,7,7,7,7,7,7,7,7,7,7,7,7,7]},"timeDeltas":[189,186,188,187,188,183,188,189,194,188,188,189,188,188,182,188,188,188,189,188,196,188,189,188,183,230,188,188,189,194,189,187,187,190,188,182,188,188,188,189,188,195,187,188,189,186,182,194,182,188,197,194,188,188,188,189,184,186,189,188,188,189,196,184,191,189,181,194,188,182,188,195,189,187,188,182,188,194,191,182,188,188,188,177,192,188,188,186,187,190,348,312,87,179,174,221,178,184,186,188]}},"tts":300408,"id":"0x1"},
{"pid":23974,"tid":27911,"ts":214678547679,"ph":"P","cat":"disabled-by-default-v8.cpu_profiler","name":"ProfileChunk","args":{"data":{"cpuProfile":{"samples":[7,7,7,7,7,7,7,7,7,7,7,7,7,7,7,7,7,7,7,7,7,7,7,7,7,7,7,7,7,7,7,7,7,7,7,7,7,7,7,7,7,7,7,7,7,7,7,7,7,7,7,7,7,7,7,7,7,7,7,7,7,7,7,7,7,7,7,7,7,7,7,7,7,7,7,7,7,7,7,7,7,7,7,7,7,7,7,7,7,7,7,7,7,7,7,7,7,7,7,7]},"timeDeltas":[200,185,191,580,105,168,139,150,163,163,162,163,163,166,169,170,167,212,204,190,187,172,192,178,155,172,163,161,159,158,203,153,192,200,201,169,182,225,184,185,182,185,150,158,175,140,154,157,159,156,157,157,158,157,157,158,167,362,123,152,157,157,158,272,22,163,157,150,158,158,157,158,141,157,157,158,157,159,157,158,157,158,157,158,167,158,158,158,158,159,158,180,204,162,149,172,162,126,166,152]}},"tts":302082,"id":"0x1"},
{"pid":23974,"tid":27911,"ts":214678563979,"ph":"P","cat":"disabled-by-default-v8.cpu_profiler","name":"ProfileChunk","args":{"data":{"cpuProfile":{"samples":[7,7,7,7,7,7,7,7,7,7,7,7,7,7,7,7,7,7,7,7,7,7,7,7,7,7,7,7,7,7,7,7,7,7,7,7,7,7,7,7,7,7,7,7,7,7,7,7,7,7,7,7,7,7,7,7,7,7,7,7,7,7,7,7,7,7,7,7,7,7,7,7,7,7,7,7,7,7,7,7,7,7,7,7,7,7,7,7,7,7,7,7,7,7,7,7,7,7,7,7]},"timeDeltas":[158,166,158,155,163,159,152,166,152,160,158,166,153,159,158,158,160,158,158,160,158,158,160,159,158,160,158,158,158,158,160,170,254,195,198,190,189,195,201,204,164,160,158,158,158,158,165,159,160,159,158,152,158,159,160,160,158,159,158,159,158,159,158,159,158,159,158,159,158,159,158,159,159,159,168,160,159,160,158,187,158,158,160,158,158,160,158,160,160,158,158,160,201,154,160,168,152,157,158,157]}},"tts":303356,"id":"0x1"},
{"pid":23974,"tid":27911,"ts":214678579918,"ph":"P","cat":"disabled-by-default-v8.cpu_profiler","name":"ProfileChunk","args":{"data":{"cpuProfile":{"samples":[7,7,7,7,7,7,7,7,7,7,7,7,7,7,7,7,7,7,7,7,7,7,7,7,7,7,7,7,7,7,7,7,7,7,7,7,7,7,7,7,7,7,7,7,7,7,7,7,7,7,7,7,7,7,7,7,7,7,7,7,7,7,7,7,7,7,7,7,7,7,7,7,7,7,7,7,7,7,7,7,7,7,7,7,7,7,7,7,7,7,7,7,7,7,7,7,7,7,7,7]},"timeDeltas":[157,151,156,157,157,157,158,157,156,158,156,157,157,157,157,157,157,157,147,148,179,159,158,157,164,154,160,152,158,158,165,151,161,176,157,158,160,160,160,160,161,159,159,159,159,160,161,159,160,159,160,159,161,160,158,160,161,160,160,160,159,159,161,160,158,161,160,159,159,159,160,160,159,159,159,159,158,159,160,166,159,159,159,176,157,159,159,159,160,159,160,159,169,157,158,159,167,158,154,163]}},"tts":304406,"id":"0x1"},
{"pid":23974,"tid":27911,"ts":214678597249,"ph":"P","cat":"disabled-by-default-v8.cpu_profiler","name":"ProfileChunk","args":{"data":{"cpuProfile":{"samples":[7,7,7,7,7,7,7,7,7,7,7,7,7,7,7,7,7,7,7,7,7,7,7,7,7,7,7,7,7,7,7,7,7,7,7,7,7,7,7,7,7,7,7,7,7,7,7,7,7,7,7,7,7,7,7,7,7,7,7,7,7,7,7,7,7,7,7,7,7,7,7,7,7,7,7,7,7,7,7,7,7,7,7,7,7,7,7,7,7,7,7,7,7,7,7,7,7,7,7,7]},"timeDeltas":[161,155,155,159,160,159,159,160,159,159,158,160,159,159,159,158,160,159,160,159,159,159,166,159,152,160,160,160,159,160,159,159,160,158,160,160,159,159,159,159,159,159,160,161,160,159,112,178,157,159,159,160,160,160,160,160,158,160,161,159,159,160,159,161,159,160,159,177,233,190,199,189,189,362,190,200,191,190,189,190,191,190,190,189,190,190,189,190,190,373,171,206,170,205,189,190,205,189,190,179]}},"tts":306250,"id":"0x1"},
{"pid":23974,"tid":27911,"ts":214678613402,"ph":"P","cat":"disabled-by-default-v8.cpu_profiler","name":"ProfileChunk","args":{"data":{"cpuProfile":{"samples":[7,7,7,7,7,7,7,7,7,7,7,7,7,7,7,7,7,7,7,7,7,7,7,7,7,7,7,7,7,7,7,7,7,7,7,7,7,7,7,7,7,7,7,7,7,7,7,7,7,7,7,7,7,7,7,7,7,7,7,7,7,7,7,7,7,7,7,7,7,7,7,7,7,7,7,7,7,7,7,7,7,7,7,7,7,7,7,7,7,7,7,7,7,7,7,7,7,7,7,7]},"timeDeltas":[199,164,169,159,156,158,158,158,157,209,106,158,158,158,157,158,158,159,155,158,158,158,158,157,158,156,158,158,158,157,158,158,156,158,158,157,158,158,521,105,158,158,157,158,158,157,158,157,160,158,158,159,158,164,158,157,159,158,157,159,157,145,215,113,171,163,159,158,159,158,157,157,157,158,157,157,158,157,157,145,161,158,160,158,158,160,163,155,159,158,158,160,158,160,157,161,158,160,158,160]}},"tts":307173,"id":"0x1"},
{"pid":23974,"tid":27911,"ts":214678629385,"ph":"P","cat":"disabled-by-default-v8.cpu_profiler","name":"ProfileChunk","args":{"data":{"cpuProfile":{"samples":[7,7,7,7,7,7,7,7,7,7,7,7,7,7,7,7,7,7,7,7,7,7,7,7,7,7,7,7,7,7,7,7,7,7,7,7,7,7,7,7,7,7,7,7,7,7,7,7,7,7,7,7,7,7,7,7,7,7,7,7,7,7,7,7,7,7,7,7,7,7,7,7,7,7,7,7,7,7,7,7,7,7,7,7,7,7,7,7,7,7,7,7,7,7,7,7,7,7,7,7]},"timeDeltas":[158,159,158,158,160,158,165,158,160,158,158,158,197,156,157,157,158,157,157,158,157,141,161,162,161,173,178,150,173,156,159,159,161,159,160,159,167,153,161,160,160,159,160,161,159,161,159,160,161,160,160,161,159,159,159,160,160,158,213,144,158,165,160,157,158,158,161,148,158,161,154,159,159,158,157,157,159,157,158,159,158,157,159,158,159,158,159,159,249,87,162,157,158,158,158,158,156,159,143,172]}},"tts":308260,"id":"0x1"},
{"pid":23974,"tid":27911,"ts":214678647121,"ph":"P","cat":"disabled-by-default-v8.cpu_profiler","name":"ProfileChunk","args":{"data":{"cpuProfile":{"samples":[7,7,7,7,7,7,7,7,7,7,7,7,7,7,7,7,7,7,7,7,7,7,7,7,7,7,7,7,7,7,7,7,7,7,7,7,7,7,7,7,7,7,7,7,7,7,7,7,7,7,7,7,7,7,7,7,7,7,7,7,7,7,7,7,7,7,7,7,7,7,7,7,7,7,7,7,7,7,7,7,7,7,7,7,7,7,7,7,7,7,7,7,7,7,7,7,7,7,7,7]},"timeDeltas":[145,162,159,158,160,160,159,152,161,160,160,167,166,158,161,148,160,159,398,104,157,158,158,158,158,158,156,158,158,156,158,158,158,157,158,144,156,159,160,159,159,161,160,160,159,159,159,158,161,160,191,260,31,210,181,186,189,190,188,190,189,190,189,189,190,190,189,190,248,171,188,190,191,180,190,191,189,189,191,189,191,264,202,189,189,296,187,187,187,187,187,187,187,188,188,187,186,187,188,188]}},"tts":310053,"id":"0x1"},
{"pid":23974,"tid":27911,"ts":214678666189,"ph":"P","cat":"disabled-by-default-v8.cpu_profiler","name":"ProfileChunk","args":{"data":{"cpuProfile":{"samples":[7,7,7,7,7,7,7,7,7,7,7,7,7,7,7,7,7,7,7,7,7,7,7,7,7,7,7,7,7,7,7,7,7,7,7,7,7,7,7,7,7,7,7,7,7,7,7,7,7,7,7,7,7,7,7,7,7,7,7,7,7,7,7,7,7,7,7,7,7,7,7,7,7,7,7,7,7,7,7,7,7,7,7,7,7,7,7,7,7,7,7,7,7,7,7,7,7,7,7,7]},"timeDeltas":[187,238,187,200,177,185,186,187,187,189,186,188,187,186,188,186,187,187,188,187,269,181,113,186,186,187,195,180,185,189,195,186,188,186,187,187,179,188,187,189,184,188,186,196,223,151,186,188,186,180,186,187,187,187,188,187,187,403,164,214,187,188,186,187,297,186,189,210,180,188,239,145,181,192,181,193,182,185,187,187,194,186,184,186,243,132,182,188,187,187,187,178,189,187,195,186,187,188,180,187]}},"tts":312601,"id":"0x1"},
{"pid":23974,"tid":27911,"ts":214678685690,"ph":"P","cat":"disabled-by-default-v8.cpu_profiler","name":"ProfileChunk","args":{"data":{"cpuProfile":{"samples":[7,7,7,7,7,7,7,7,7,7,7,7,7,7,7,7,7,7,7,7,7,7,7,7,7,7,7,7,7,7,7,7,7,7,7,7,7,7,7,7,7,7,7,7,7,7,7,7,7,7,7,7,7,7,7,7,7,7,7,7,7,7,7,7,7,7,7,7,7,7,7,7,7,7,7,7,7,7,7,7,7,7,7,7,7,7,7,7,7,7,7,7,7,7,7,7,7,7,7,7]},"timeDeltas":[185,188,187,224,151,187,187,188,186,164,211,187,187,187,195,187,187,186,188,185,189,187,187,187,187,187,187,227,190,191,183,191,180,193,181,188,194,180,187,187,187,186,187,188,187,187,187,186,184,196,187,188,186,187,188,187,186,187,188,194,186,187,189,317,240,119,651,179,191,191,191,237,150,190,191,191,200,187,188,192,192,191,190,192,192,191,236,158,181,192,192,190,194,190,192,191,192,235,149,190]}},"tts":315304,"id":"0x1"},
{"pid":23974,"tid":27911,"ts":214678704923,"ph":"P","cat":"disabled-by-default-v8.cpu_profiler","name":"ProfileChunk","args":{"data":{"cpuProfile":{"samples":[7,7,7,7,7,7,7,7,7,7,7,7,7,7,7,7,7,7,7,7,7,7,7,7,7,7,7,7,7,7,7,7,7,7,7,7,7,7,7,7,7,7,7,7,7,7,7,7,7,7,7,7,7,7,7,7,7,7,7,7,7,7,7,7,7,7,7,7,7,7,7,7,7,7,7,7,7,7,7,7,7,7,7,7,7,7,7,7,7,7,7,7,7,7,7,7,7,7,7,7]},"timeDeltas":[191,194,190,191,191,193,192,192,252,135,191,192,185,221,164,189,202,189,193,182,186,187,188,187,187,187,187,188,175,268,134,190,187,189,187,188,181,188,188,194,184,192,184,192,188,182,189,213,209,202,185,218,192,186,196,192,187,189,196,184,197,192,189,188,189,189,368,208,186,187,174,211,188,187,194,185,194,182,190,188,197,189,189,190,181,189,189,190,189,191,189,292,80,217,185,194,185,194,184,190]}},"tts":318290,"id":"0x1"},
{"pid":23974,"tid":27911,"ts":214678724108,"ph":"P","cat":"disabled-by-default-v8.cpu_profiler","name":"ProfileChunk","args":{"data":{"cpuProfile":{"samples":[7,7,7,7,7,7,7,7,7,7,7,7,7,7,7,7,7,7,7,7,7,7,7,7,7,7,7,7,7,7,7,7,7,7,7,7,7,7,7,7,7,7,7,7,7,7,7,7,7,7,7,7,7,7,7,7,7,7,7,7,7,7,7,7,7,7,7,7,7,7,7,7,7,7,7,7,7,7,7,7,7,7,7,7,7,7,7,7,7,7,7,7,7,7,7,7,7,7,7,7]},"timeDeltas":[187,197,189,190,183,189,189,190,188,201,204,173,193,198,187,187,187,187,321,96,584,209,187,188,179,224,150,190,188,188,186,179,205,191,187,187,188,221,153,186,181,186,187,187,187,187,188,187,187,187,188,196,193,180,187,188,186,188,187,187,188,237,137,187,187,186,188,186,188,188,274,145,141,188,123,209,187,187,187,187,180,187,187,187,187,194,187,179,187,187,229,147,186,187,187,195,188,187,187,188]}},"tts":320868,"id":"0x1"},
{"pid":23974,"tid":27911,"ts":214678742911,"ph":"P","cat":"disabled-by-default-v8.cpu_profiler","name":"ProfileChunk","args":{"data":{"cpuProfile":{"samples":[7,7,7,7,7,7,7,7,7,7,7,7,7,7,7,7,7,7,7,7,7,7,7,7,7,7,7,7,7,7,7,7,7,7,7,7,7,7,7,7,7,7,7,7,7,7,7,7,7,7,7,7,7,7,7,7,7,7,7,7,7,7,7,7,7,7,7,7,7,7,7,7,7,7,7,7,7,7,7,7,7,7,7,7,7,7,7,7,7,7,7,7,7,7,7,7,7,7,7,7]},"timeDeltas":[184,189,186,188,186,187,196,183,187,187,187,187,187,191,188,185,187,226,188,186,187,187,187,187,268,131,143,184,212,188,187,187,187,187,187,188,222,160,131,212,187,197,186,188,186,216,190,150,187,187,187,186,188,187,186,187,188,187,187,292,112,187,187,188,183,186,187,188,187,188,187,187,187,187,187,188,186,188,305,97,188,186,187,187,187,197,186,187,187,187,184,182,221,149,232,150,187,179,187,187]}},"tts":323421,"id":"0x1"},
{"pid":23974,"tid":27911,"ts":214678761705,"ph":"P","cat":"disabled-by-default-v8.cpu_profiler","name":"ProfileChunk","args":{"data":{"cpuProfile":{"samples":[7,7,7,7,7,7,7,7,7,7,7,7,7,7,7,7,7,7,7,7,7,7,7,7,7,7,7,7,7,7,7,7,7,7,7,7,7,7,7,7,7,7,7,7,7,7,7,7,7,7,7,7,7,7,7,7,7,7,7,7,7,7,7,7,7,7,7,7,7,7,7,7,7,7,7,7,7,7,7,7,7,7,7,7,7,7,7,7,7,7,7,7,7,7,7,7,7,7,7,7]},"timeDeltas":[186,189,199,146,187,187,186,186,188,179,188,186,195,186,188,218,151,191,180,187,186,187,187,187,187,188,186,188,188,186,195,187,224,188,139,179,208,187,188,186,187,187,188,187,187,128,216,189,188,188,188,188,188,184,186,188,188,194,188,182,189,189,188,188,189,188,191,188,195,188,188,188,188,188,188,183,188,189,194,182,189,199,189,191,191,191,265,155,196,191,190,193,191,187,188,184,186,188,189,188]}},"tts":326070,"id":"0x1"},
{"pid":23974,"tid":27911,"ts":214678780911,"ph":"P","cat":"disabled-by-default-v8.cpu_profiler","name":"ProfileChunk","args":{"data":{"cpuProfile":{"samples":[7,7,7,7,7,7,7,7,7,7,7,7,7,7,7,7,7,7,7,7,7,7,7,7,7,7,7,7,7,7,7,7,7,7,7,7,7,7,7,7,7,7,7,7,7,7,7,7,7,7,7,7,7,7,7,7,7,7,7,7,7,7,7,7,7,7,7,7,7,7,7,7,7,7,7,7,7,7,7,7,7,7,7,7,7,7,7,7,7,7,7,7,7,7,7,7,7,7,7,7]},"timeDeltas":[188,186,190,189,188,188,189,188,194,224,226,207,191,192,192,191,192,184,191,192,193,190,192,192,192,191,234,149,193,118,220,190,190,184,194,184,195,189,181,265,96,198,189,190,188,190,190,189,189,190,444,9,210,189,190,240,139,188,191,188,190,193,191,193,191,192,191,192,193,187,258,165,188,199,190,189,189,194,192,192,191,192,191,192,191,189,190,190,191,190,189,253,106,213,186,191,191,191,191,191]}},"tts":328956,"id":"0x1"},
{"pid":23974,"tid":27911,"ts":214678800209,"ph":"P","cat":"disabled-by-default-v8.cpu_profiler","name":"ProfileChunk","args":{"data":{"cpuProfile":{"samples":[7,7,7,7,7,7,7,7,7,7,7,7,7,7,7,7,7,7,7,7,7,7,7,7,7,7,7,7,7,7,7,7,7,7,7,7,7,7,7,7,7,7,7,7,7,7,7,7,7,7,7,7,7,7,7,7,7,7,7,7,7,7,7,7,7,7,7,7,7,7,7,7,7,7,7,7,7,7,7,7,7,7,7,7,7,7,7,7,7,7,7,7,7,7,7,7,7,7,7,7]},"timeDeltas":[194,191,195,193,194,193,194,194,190,191,191,190,221,198,189,189,181,191,190,189,190,190,230,150,180,204,192,191,192,202,213,164,206,178,205,188,177,202,189,195,219,167,192,191,293,94,192,192,191,192,193,192,174,262,308,154,196,194,184,185,193,198,184,199,190,191,192,192,184,190,199,184,192,191,372,8,228,187,192,194,184,248,124,189,193,189,188,190,197,190,189,189,181,191,189,248,141,175,209,187]}},"tts":331887,"id":"0x1"},
{"pid":23974,"tid":27911,"ts":214678819340,"ph":"P","cat":"disabled-by-default-v8.cpu_profiler","name":"ProfileChunk","args":{"data":{"cpuProfile":{"samples":[7,7,7,7,7,7,7,7,7,7,7,7,7,7,7,7,7,7,7,7,7,7,7,7,7,7,7,7,7,7,7,7,7,7,7,7,7,7,7,7,7,7,7,7,7,7,7,7,7,7,7,7,7,7,7,7,7,7,7,7,7,7,7,7,7,7,7,7,7,7,7,7,7,7,7,7,7,7,7,7,7,7,7,7,7,7,7,7,7,7,7,7,7,7,7,7,7,7,7,7]},"timeDeltas":[188,190,181,189,188,195,187,189,188,187,189,181,189,188,188,189,197,192,187,188,188,197,188,188,188,182,188,189,194,188,188,182,188,189,189,188,188,189,156,193,189,188,189,190,188,188,188,188,188,189,321,207,191,192,195,193,193,190,227,176,189,189,189,189,222,201,141,192,192,192,193,191,187,189,189,189,189,190,189,184,190,201,190,190,189,190,185,295,180,187,187,188,186,187,187,188,186,187,188,187]}},"tts":334590,"id":"0x1"},
{"pid":23974,"tid":27911,"ts":214678835658,"ph":"P","cat":"disabled-by-default-v8.cpu_profiler","name":"ProfileChunk","args":{"data":{"cpuProfile":{"samples":[7,7,7,7,7,7,7,7,7,7,7,7,7,7,7,7,7,7,7,7,7,7,7,7,7,7,7,7,7,7,7,7,7,7,7,7,7,7,7,7,7,7,7,7,7,7,7,7,7,7,7,7,7,7,7,7,7,7,7,7,7,7,7,7,7,7,7,7,7,7,7,7,7,7,7,7,7,7,7,7,7,7,7,7,7,7,7,7,7,7,7,7,7,7,7,7,7,7,7,7]},"timeDeltas":[188,186,530,169,157,160,160,161,160,160,160,160,159,160,160,160,161,159,162,159,161,160,162,166,159,159,156,172,153,160,159,160,160,160,160,159,160,160,161,161,158,159,159,159,158,161,160,160,166,158,158,158,152,166,152,159,159,159,159,159,159,159,159,159,159,158,161,159,159,159,160,159,120,166,162,156,158,158,152,160,164,159,159,159,160,159,161,159,159,159,160,159,159,159,159,159,159,164,155,159]}},"tts":335741,"id":"0x1"},
{"pid":23974,"tid":27911,"ts":214678854329,"ph":"P","cat":"disabled-by-default-v8.cpu_profiler","name":"ProfileChunk","args":{"data":{"cpuProfile":{"samples":[7,7,7,7,7,7,7,7,7,7,7,7,7,7,7,7,7,7,7,7,7,7,7,7,7,7,7,7,7,7,7,7,7,7,7,7,7,7,7,7,7,7,7,7,7,7,7,7,7,7,7,7,7,7,7,7,7,7,7,7,7,7,7,7,7,7,7,7,7,7,7,7,7,7,7,7,7,7,7,7,7,7,7,7,7,7,7,7,7,7,7,7,7,7,7,7,7,7,7,7]},"timeDeltas":[159,160,159,159,159,159,160,159,159,159,159,159,160,160,160,160,159,160,159,160,159,158,160,159,159,159,160,159,183,152,159,159,166,192,198,190,169,189,190,182,189,190,189,191,189,408,187,188,200,189,189,190,190,189,450,163,189,189,190,189,189,204,189,191,249,190,190,189,190,189,189,190,190,189,286,190,190,189,229,189,189,189,190,189,191,198,188,189,189,183,196,183,189,197,190,191,189,190,183,189]}},"tts":337887,"id":"0x1"},
{"pid":23974,"tid":27911,"ts":214678871514,"ph":"P","cat":"disabled-by-default-v8.cpu_profiler","name":"ProfileChunk","args":{"data":{"cpuProfile":{"samples":[7,7,7,7,7,7,7,7,7,7,7,7,7,7,7,7,7,7,7,7,7,7,7,7,7,7,7,7,7,7,7,7,7,7,7,7,7,7,7,7,7,7,7,7,7,7,7,7,7,7,7,7,7,7,7,7,7,7,7,7,7,7,7,7,7,7,7,7,7,7,7,7,7,7,7,7,7,7,7,7,7,7,7,7,7,7,7,7,7,7,7,7,7,7,7,7,7,7,7,7]},"timeDeltas":[189,191,189,283,189,190,202,190,191,190,189,190,189,306,190,189,190,189,189,189,191,189,189,191,189,347,190,189,189,191,191,141,167,160,158,161,159,160,159,159,159,161,160,159,160,159,159,160,159,166,159,158,159,159,151,159,158,166,159,158,151,160,159,159,159,160,159,159,160,160,160,160,159,130,167,159,158,158,160,154,164,158,152,160,159,166,160,159,160,160,159,161,160,160,178,157,158,159,200,148]}},"tts":339436,"id":"0x1"},
{"pid":23974,"tid":27911,"ts":214678887355,"ph":"P","cat":"disabled-by-default-v8.cpu_profiler","name":"ProfileChunk","args":{"data":{"cpuProfile":{"samples":[7,7,7,7,7,7,7,7,7,7,7,7,7,7,7,7,7,7,7,7,7,7,7,7,7,7,7,7,7,7,7,7,7,7,7,7,7,7,7,7,7,7,7,7,7,7,7,7,7,7,7,7,7,7,7,7,7,7,7,7,7,7,7,7,7,7,7,7,7,7,7,7,7,7,7,7,7,7,7,7,7,7,7,7,7,7,7,7,7,7,7,7,7,7,7,7,7,7,7,7]},"timeDeltas":[156,159,157,156,151,158,165,150,158,165,149,158,158,156,158,157,158,158,158,157,158,157,158,156,158,156,158,158,157,158,158,158,156,158,157,158,158,156,163,158,158,158,158,157,158,158,157,158,158,109,162,158,157,158,157,158,162,237,89,162,158,159,158,159,158,158,158,157,159,158,159,158,159,158,165,152,157,153,146,159,160,160,159,160,161,159,160,161,160,159,182,165,160,161,162,158,159,159,159,164]}},"tts":340377,"id":"0x1"},
{"pid":23974,"tid":27911,"ts":214678904779,"ph":"P","cat":"disabled-by-default-v8.cpu_profiler","name":"ProfileChunk","args":{"data":{"cpuProfile":{"samples":[7,7,7,7,7,7,7,7,7,7,7,7,7,7,7,7,7,7,7,7,7,7,7,7,7,7,7,7,7,7,7,7,7,7,7,7,7,7,7,7,7,7,7,7,7,7,7,7,7,7,7,7,7,7,7,7,7,7,7,7,7,7,7,7,7,7,7,7,7,7,7,7,7,7,7,7,7,7,7,7,7,7,7,7,7,7,7,7,7,7,7,7,7,7,7,7,7,7,7,7]},"timeDeltas":[157,161,158,159,160,159,159,159,158,160,160,159,159,159,159,160,160,159,159,159,159,376,196,207,182,204,199,189,190,186,187,189,190,249,189,190,190,190,201,182,190,190,189,189,258,188,189,189,191,189,191,409,188,157,160,160,160,160,160,159,160,159,159,160,160,115,161,163,158,158,158,160,159,158,152,159,159,160,158,160,161,160,159,161,160,160,160,159,159,160,165,155,160,165,159,159,159,159,160,159]}},"tts":342185,"id":"0x1"},
{"pid":23974,"tid":27911,"ts":214678922566,"ph":"P","cat":"disabled-by-default-v8.cpu_profiler","name":"ProfileChunk","args":{"data":{"cpuProfile":{"samples":[7,7,7,7,7,7,7,7,7,7,7,7,7,7,7,7,7,7,7,7,7,7,7,7,7,7,7,7,7,7,7,7,7,7,7,7,7,7,7,7,7,7,7,7,7,7,7,7,7,7,7,7,7,7,7,7,7,7,7,7,7,7,7,7,7,7,7,7,7,7,7,7,7,7,7,7,7,7,7,7,7,7,7,7,7,7,7,7,7,7,7,7,7,7,7,7,7,7,7,7]},"timeDeltas":[159,160,159,159,159,159,160,159,159,159,159,161,160,160,159,160,158,161,159,160,160,159,159,160,159,159,160,159,160,160,159,159,159,160,160,159,159,159,159,160,160,160,160,158,159,159,163,159,159,159,190,189,200,189,190,190,188,191,190,189,189,189,191,216,196,190,183,190,191,190,189,285,190,191,189,190,190,190,190,189,190,190,190,190,190,189,189,191,189,190,191,189,297,189,189,203,189,191,188,221]}},"tts":344026,"id":"0x1"},
{"pid":23974,"tid":27911,"ts":214678940315,"ph":"P","cat":"disabled-by-default-v8.cpu_profiler","name":"ProfileChunk","args":{"data":{"cpuProfile":{"samples":[7,7,7,7,7,7,7,7,7,7,7,7,7,7,7,7,7,7,7,7,7,7,7,7,7,7,7,7,7,7,7,7,7,7,7,7,7,7,7,7,7,7,7,7,7,7,7,7,7,7,7,7,7,7,7,7,7,7,7,7,7,7,7,7,7,7,7,7,7,7,7,7,7,7,7,7,7,7,7,7,7,7,7,7,7,7,7,7,7,7,7,7,7,7,7,7,7,7,7,7]},"timeDeltas":[187,186,187,187,188,187,188,186,187,187,187,188,187,188,186,187,279,178,191,192,191,186,191,192,192,199,192,192,201,185,195,405,190,183,190,189,190,191,403,187,189,190,163,210,159,160,160,160,168,160,160,161,161,160,160,160,160,160,160,159,160,162,159,159,159,160,160,159,160,160,158,163,161,159,160,160,161,160,160,159,160,160,160,160,160,160,161,161,160,162,160,159,159,156,159,159,159,159,159,159]}},"tts":345860,"id":"0x1"},
{"pid":23974,"tid":27911,"ts":214678958128,"ph":"P","cat":"disabled-by-default-v8.cpu_profiler","name":"ProfileChunk","args":{"data":{"cpuProfile":{"samples":[7,7,7,7,7,7,7,7,7,7,7,7,7,7,7,7,7,7,7,7,7,7,7,7,7,7,7,7,7,7,7,7,7,7,7,7,7,7,7,7,7,7,7,7,7,7,7,7,7,7,7,7,7,7,7,7,7,7,7,7,7,7,7,7,7,7,7,7,7,7,7,7,7,7,7,7,7,7,7,7,7,7,7,7,7,7,7,7,7,7,7,7,7,7,7,7,7,7,7,7]},"timeDeltas":[160,160,159,159,159,153,241,180,173,335,190,190,190,190,189,191,250,190,191,190,189,190,191,190,189,190,190,189,236,190,190,189,190,191,211,195,130,195,185,195,189,190,183,190,190,197,190,189,189,190,200,183,191,189,189,228,190,158,210,155,163,168,159,158,158,153,160,159,161,164,159,159,152,160,160,159,158,161,160,160,159,160,160,167,154,162,160,158,153,159,159,166,158,159,159,159,152,159,159,159]}},"tts":347919,"id":"0x1"},
{"pid":23974,"tid":27911,"ts":214678974041,"ph":"P","cat":"disabled-by-default-v8.cpu_profiler","name":"ProfileChunk","args":{"data":{"cpuProfile":{"samples":[7,7,7,7,7,7,7,7,7,7,7,7,7,7,7,7,7,7,7,7,7,7,7,7,7,7,7,7,7,7,7,7,7,7,7,7,7,7,7,7,7,7,7,7,7,7,7,7,7,7,7,7,7,7,7,7,7,7,7,7,7,7,7,7,7,7,7,7,7,7,7,7,7,7,7,7,7,7,7,7,7,7,7,7,7,7,7,7,7,7,7,7,7,7,7,7,7,7,7,7]},"timeDeltas":[160,160,159,159,159,159,160,113,166,158,158,160,159,159,159,167,152,159,158,167,152,160,159,160,160,159,159,160,160,160,160,159,164,156,159,159,158,161,160,160,160,160,160,160,159,160,159,159,160,160,160,158,161,160,159,160,160,160,159,159,159,159,160,160,159,161,159,164,160,160,160,159,160,160,158,160,159,159,159,161,159,158,161,160,160,160,159,158,161,160,160,159,160,160,158,161,160,159,159,161]}},"tts":348949,"id":"0x1"},
{"pid":23974,"tid":27911,"ts":214678990004,"ph":"P","cat":"disabled-by-default-v8.cpu_profiler","name":"ProfileChunk","args":{"data":{"cpuProfile":{"samples":[7,7,7,7,7,7,7,7,7,7,7,7,7,7,7,7,7,7,7,7,7,7,7,7,7,7,7,7,7,7,7,7,7,7,7,7,7,7,7,7,7,7,7,7,7,7,7,7,7,7,7,7,7,7,7,7,7,7,7,7,7,7,7,7,7,7,7,7,7,7,7,7,7,7,7,7,7,7,7,7,7,7,7,7,7,7,7,7,7,7,7,7,7,7,7,7,7,7,7,7]},"timeDeltas":[160,160,158,158,161,160,160,158,161,159,159,160,160,159,158,161,159,159,158,165,159,158,160,159,160,160,160,160,159,159,158,160,159,160,160,160,163,159,160,160,160,158,160,159,159,159,159,160,160,160,160,160,160,160,160,160,160,158,162,159,159,160,158,159,159,159,160,160,160,159,161,160,164,159,159,158,161,160,159,159,159,159,160,161,158,159,159,159,159,160,158,161,160,160,159,161,160,159,159,160]}},"tts":349976,"id":"0x1"},
{"pid":23974,"tid":27911,"ts":214679009602,"ph":"P","cat":"disabled-by-default-v8.cpu_profiler","name":"ProfileChunk","args":{"data":{"cpuProfile":{"samples":[7,7,7,7,7,7,7,7,7,7,7,7,7,7,7,7,7,7,7,7,7,7,7,7,7,7,7,7,7,7,7,7,7,7,7,7,7,7,7,7,7,7,7,7,7,7,7,7,7,7,7,7,7,7,7,7,7,7,7,7,7,7,7,7,7,7,7,7,7,7,7,7,7,7,7,7,7,7,7,7,7,7,7,7,7,7,7,7,7,7,7,7,7,7,7,7,7,7,7,7]},"timeDeltas":[160,161,159,159,158,161,160,199,207,230,197,212,204,190,182,189,189,190,190,190,191,190,191,190,190,189,191,426,198,189,189,211,177,189,183,191,205,183,189,197,189,191,191,182,188,190,190,195,246,194,189,189,205,336,191,183,190,196,177,181,186,184,182,200,185,192,191,586,196,191,192,193,210,191,271,107,216,173,208,163,190,188,179,187,197,179,190,198,222,181,167,188,159,176,165,183,169,156,165,178]}},"tts":352814,"id":"0x1"},
{"pid":23974,"tid":27911,"ts":214679029487,"ph":"P","cat":"disabled-by-default-v8.cpu_profiler","name":"ProfileChunk","args":{"data":{"cpuProfile":{"samples":[7,7,7,7,7,7,7,7,7,7,7,7,7,7,7,7,7,7,7,7,7,7,7,7,7,7,7,7,7,7,7,7,7,7,7,7,7,7,7,7,7,7,7,7,7,7,7,7,7,7,7,7,7,7,7,7,7,7,7,7,7,7,7,7,7,7,7,7,7,7,7,7,7,7,7,7,7,7,7,7,7,7,7,7,7,7,7,7,7,7,7,7,7,7,7,7,7,7,7,7]},"timeDeltas":[183,166,170,152,158,388,154,160,1245,9,189,153,207,206,185,195,187,193,196,165,159,172,158,154,156,159,201,188,185,186,188,189,195,185,188,159,189,169,178,169,174,176,174,174,175,176,174,174,184,239,175,174,174,176,175,175,175,176,174,176,174,174,174,174,174,419,171,252,196,146,191,192,191,191,192,194,191,192,192,192,192,192,191,192,191,192,192,191,192,191,239,194,193,191,192,191,192,192,382,221]}},"tts":355342,"id":"0x1"},
{"pid":23974,"tid":27911,"ts":214679048554,"ph":"P","cat":"disabled-by-default-v8.cpu_profiler","name":"ProfileChunk","args":{"data":{"cpuProfile":{"samples":[7,7,3,7,7,7,7,7,7,7,7,7,7,7,7,7,7,7,7,7,7,7,7,7,7,7,7,7,7,7,7,7,7,7,7,7,7,7,7,7,7,7,7,7,7,7,7,7,7,7,7,7,7,7,7,7,7,7,7,7,7,7,7,7,7,7,7,7,7,7,7,7,7,7,7,7,7,7,7,7,7,7,7,7,7,7,7,7,7,7,7,7,7,7,7,7,7,7,7,7]},"timeDeltas":[400,271,69,207,157,171,160,158,208,203,238,180,214,190,191,220,204,192,261,192,191,198,191,192,187,205,165,203,157,194,189,207,195,213,185,187,181,193,226,166,199,150,186,164,164,166,167,215,199,194,175,186,188,187,187,189,187,188,187,188,187,188,196,172,177,167,185,215,411,188,192,200,192,192,192,187,188,180,188,187,194,187,188,184,358,193,184,182,160,158,159,159,168,157,159,154,163,152,166,153]}},"tts":358520,"id":"0x1"},
{"pid":23974,"tid":27911,"ts":214679064619,"ph":"P","cat":"disabled-by-default-v8.cpu_profiler","name":"ProfileChunk","args":{"data":{"cpuProfile":{"samples":[7,7,7,7,7,7,7,7,7,7,7,7,7,7,7,7,7,7,7,7,7,7,7,7,7,7,7,7,7,7,7,7,7,7,7,7,7,7,7,7,7,7,7,7,7,7,7,7,7,7,7,7,7,7,7,7,7,7,7,7,7,7,7,7,7,7,7,7,7,7,7,7,7,7,7,7,7,7,7,7,7,7,7,7,7,7,7,7,7,7,7,7,7,7,7,7,7,7,7,7]},"timeDeltas":[158,160,165,158,153,162,153,158,160,158,158,159,160,159,159,158,161,159,165,158,153,163,159,152,179,207,185,190,149,158,182,152,157,153,165,154,157,157,160,154,158,157,158,157,157,158,155,156,158,156,157,158,157,157,157,157,157,158,157,157,157,159,164,149,157,157,157,333,111,156,157,157,165,168,153,212,96,157,163,158,157,151,157,157,165,157,142,215,108,187,151,167,153,164,159,158,160,152,167,153]}},"tts":359543,"id":"0x1"},
{"pid":23974,"tid":27911,"ts":214679081071,"ph":"P","cat":"disabled-by-default-v8.cpu_profiler","name":"ProfileChunk","args":{"data":{"cpuProfile":{"samples":[7,7,7,7,7,7,7,7,7,7,7,7,7,7,7,7,7,7,7,7,7,7,7,7,7,7,7,7,7,7,7,7,7,7,7,7,7,7,7,7,7,7,7,7,7,7,7,7,7,7,7,7,7,7,7,7,7,7,7,7,7,7,7,7,7,7,7,7,7,7,7,7,7,7,7,7,7,7,7,7,7,7,7,7,7,7,7,7,7,7,7,7,7,7,7,7,7,7,7,7]},"timeDeltas":[159,163,164,159,153,160,160,159,159,159,159,159,159,161,157,159,158,159,158,158,159,158,158,159,159,158,158,159,225,91,158,159,158,159,158,158,159,165,158,158,158,157,221,97,165,158,157,159,454,180,151,159,139,154,181,159,158,154,158,165,159,159,158,159,158,424,172,158,159,158,158,158,159,158,157,159,158,159,158,158,159,158,158,159,158,158,165,283,12,179,159,158,159,158,159,158,167,159,159,159]}},"tts":360479,"id":"0x1"},
{"pid":23974,"tid":27911,"ts":214679097560,"ph":"P","cat":"disabled-by-default-v8.cpu_profiler","name":"ProfileChunk","args":{"data":{"cpuProfile":{"samples":[7,7,7,7,7,7,7,7,7,7,7,7,7,7,7,7,7,7,7,7,7,7,7,7,7,7,7,7,7,7,7,7,7,7,7,7,7,7,7,7,7,7,7,7,7,7,7,7,7,7,7,7,7,7,7,7,7,7,7,7,7,7,7,7,7,7,7,7,7,7,7,7,7,7,7,7,7,7,7,7,7,7,7,7,7,7,7,7,7,7,7,7,7,7,7,7,7,7,7,7]},"timeDeltas":[158,158,158,158,158,158,158,159,158,158,159,158,241,55,182,162,158,159,158,151,158,187,113,175,157,161,174,160,158,166,291,164,156,158,171,158,158,159,209,112,151,157,159,159,158,158,158,157,159,158,157,159,158,158,158,158,158,158,158,158,159,158,158,356,110,157,168,165,144,167,159,158,158,158,158,158,158,158,158,158,158,158,158,157,159,158,159,377,98,167,154,158,159,158,158,158,158,159,388,85]}},"tts":361429,"id":"0x1"},
{"pid":23974,"tid":27911,"ts":214679113978,"ph":"P","cat":"disabled-by-default-v8.cpu_profiler","name":"ProfileChunk","args":{"data":{"cpuProfile":{"samples":[7,7,7,7,7,7,7,7,7,7,7,7,7,7,7,7,7,7,7,7,7,7,7,7,7,7,7,7,7,7,7,7,7,7,7,7,7,7,7,7,7,7,7,7,7,7,7,7,7,7,7,7,7,7,7,7,7,7,7,7,7,7,7,7,7,7,7,7,7,7,7,7,7,7,7,7,7,7,7,7,7,7,7,7,7,7,7,7,7,7,7,7,7,7,7,7,7,7,7,7]},"timeDeltas":[158,159,158,159,158,159,158,158,158,158,158,158,158,157,159,159,158,158,158,158,159,158,158,158,158,158,159,157,158,158,158,158,158,158,159,158,265,156,152,160,182,158,158,158,158,158,159,158,158,158,158,158,158,158,158,159,158,158,157,159,171,147,159,158,159,158,158,159,157,158,158,159,158,159,158,158,158,158,158,166,159,325,149,158,159,308,167,158,158,159,159,165,159,158,158,158,159,369,97,168]}},"tts":362341,"id":"0x1"},
{"pid":23974,"tid":27911,"ts":214679129954,"ph":"P","cat":"disabled-by-default-v8.cpu_profiler","name":"ProfileChunk","args":{"data":{"cpuProfile":{"samples":[7,7,7,7,7,7,7,7,7,7,7,7,7,7,7,7,7,7,7,7,7,7,7,7,7,7,7,7,7,7,7,7,7,7,7,7,7,7,7,7,7,7,7,7,7,7,7,7,7,7,7,7,7,7,7,7,7,7,7,7,7,7,7,7,7,7,7,7,7,7,7,7,7,7,7,7,7,7,7,7,7,7,7,7,7,7,7,7,7,7,7,7,7,7,7,7,7,7,7,7]},"timeDeltas":[157,160,158,158,159,159,158,158,159,165,154,155,164,159,151,158,158,158,162,158,158,159,158,158,158,159,158,159,159,158,159,159,158,140,164,158,159,158,157,158,158,158,159,163,158,157,157,157,159,158,158,158,251,65,158,158,158,158,158,158,373,107,130,158,181,158,158,159,158,159,158,159,158,158,157,159,159,158,257,40,178,158,159,158,158,157,159,158,159,158,158,158,158,158,159,163,158,157,249,66]}},"tts":363222,"id":"0x1"},
{"pid":23974,"tid":27911,"ts":214679146102,"ph":"P","cat":"disabled-by-default-v8.cpu_profiler","name":"ProfileChunk","args":{"data":{"cpuProfile":{"samples":[7,7,7,7,7,7,7,7,7,7,7,7,7,7,7,7,7,7,7,7,7,7,7,7,7,7,7,7,7,7,7,7,7,7,7,7,7,7,7,7,7,7,7,7,7,7,7,7,7,7,7,7,7,7,7,7,7,7,7,7,7,7,7,7,7,7,7,7,7,7,7,7,7,7,7,7,7,7,7,7,7,7,7,7,7,7,7,7,7,7,7,7,7,7,7,7,7,7,7,7]},"timeDeltas":[158,158,158,158,158,335,140,128,163,158,159,158,159,158,159,158,158,157,159,158,159,158,382,91,158,158,159,158,157,159,158,162,243,75,158,160,158,158,159,158,157,155,162,158,158,157,166,158,158,158,158,158,159,158,157,195,122,159,159,158,157,159,158,159,158,158,158,158,157,158,159,159,161,170,165,153,158,158,159,159,159,158,219,97,166,152,160,141,159,154,176,158,165,159,158,153,161,178,131,165]}},"tts":364135,"id":"0x1"},
{"pid":23974,"tid":27911,"ts":214679163433,"ph":"P","cat":"disabled-by-default-v8.cpu_profiler","name":"ProfileChunk","args":{"data":{"cpuProfile":{"samples":[7,7,7,7,7,7,7,7,7,7,7,7,7,7,7,7,7,7,7,7,7,7,7,7,7,7,7,7,7,7,7,7,7,7,7,7,7,7,7,7,7,7,7,7,7,7,7,7,7,7,7,7,7,7,7,7,7,7,7,7,7,7,7,7,7,7,7,7,7,7,7,7,7,7,7,7,7,7,7,7,7,7,7,7,7,7,7,7,7,7,7,7,7,7,7,7,7,7,7,7]},"timeDeltas":[158,158,158,158,158,158,159,317,159,151,219,158,204,190,192,237,138,215,191,193,194,185,162,161,171,157,159,159,159,160,157,157,159,158,158,159,158,159,159,158,159,158,159,158,158,352,122,158,158,158,158,158,159,329,103,159,158,158,158,157,158,158,158,158,158,157,159,159,158,158,158,158,158,165,159,251,65,158,159,158,158,159,158,190,187,300,187,188,188,188,188,189,188,188,190,174,189,188,188,164]}},"tts":365749,"id":"0x1"},
{"pid":23974,"tid":0,"ts":0,"ph":"M","cat":"__metadata","name":"num_cpus","args":{"number":8}},
{"pid":23974,"tid":27861,"ts":0,"ph":"M","cat":"__metadata","name":"process_sort_index","args":{"sort_index":-5}},
{"pid":23974,"tid":27861,"ts":0,"ph":"M","cat":"__metadata","name":"process_name","args":{"name":"Renderer"}},
{"pid":23974,"tid":27861,"ts":0,"ph":"M","cat":"__metadata","name":"process_uptime_seconds","args":{"uptime":134490}},
{"pid":23974,"tid":27861,"ts":0,"ph":"M","cat":"__metadata","name":"thread_sort_index","args":{"sort_index":-1}},
{"pid":23974,"tid":27880,"ts":0,"ph":"M","cat":"__metadata","name":"thread_name","args":{"name":"Compositor"}},
{"pid":23974,"tid":27869,"ts":0,"ph":"M","cat":"__metadata","name":"thread_name","args":{"name":"TaskSchedulerForegroundWorker"}},
{"pid":23974,"tid":27881,"ts":0,"ph":"M","cat":"__metadata","name":"thread_name","args":{"name":"CompositorTileWorker1/27881"}},
{"pid":23974,"tid":27870,"ts":0,"ph":"M","cat":"__metadata","name":"thread_name","args":{"name":"TaskSchedulerForegroundBlockingWorker"}},
{"pid":23974,"tid":27882,"ts":0,"ph":"M","cat":"__metadata","name":"thread_name","args":{"name":"CompositorTileWorker2/27882"}},
{"pid":23974,"tid":27871,"ts":0,"ph":"M","cat":"__metadata","name":"thread_name","args":{"name":"Chrome_ChildIOThread"}},
{"pid":23974,"tid":27861,"ts":0,"ph":"M","cat":"__metadata","name":"thread_name","args":{"name":"CrRendererMain"}},
{"pid":14907,"tid":14907,"ts":214676026253,"ph":"X","cat":"toplevel","name":"MessageLoop::RunTask","args":{"src_file":"../../base/trace_event/trace_log.cc","src_func":"SetEnabled"},"dur":14,"tdur":14,"tts":1674595963},
{"pid":14907,"tid":14907,"ts":214676029659,"ph":"X","cat":"toplevel","name":"MessageLoop::RunTask","args":{"src_file":"../../ui/gl/gl_surface_presentation_helper.cc","src_func":"ScheduleCheckPendingFrames"},"dur":289,"tdur":233,"tts":1674596053},
{"pid":14907,"tid":14907,"ts":214676032162,"ph":"X","cat":"toplevel","name":"MessageLoop::RunTask","args":{"src_file":"../../gpu/command_buffer/service/scheduler.cc","src_func":"TryScheduleSequence"},"dur":297,"tdur":296,"tts":1674596363},
{"pid":14907,"tid":14907,"ts":214676032181,"ph":"X","cat":"disabled-by-default-devtools.timeline","name":"GPUTask","args":{"data":{"renderer_pid":14868,"used_bytes":24931540}},"dur":271,"tdur":271,"tts":1674596380},
{"pid":14907,"tid":14907,"ts":214676032465,"ph":"X","cat":"toplevel","name":"MessageLoop::RunTask","args":{"src_file":"../../gpu/command_buffer/service/scheduler.cc","src_func":"RunNextTask"},"dur":64,"tdur":63,"tts":1674596665},
{"pid":14907,"tid":14907,"ts":214676032474,"ph":"X","cat":"disabled-by-default-devtools.timeline","name":"GPUTask","args":{"data":{"renderer_pid":14868,"used_bytes":24669396}},"dur":49,"tdur":48,"tts":1674596674},
{"pid":14907,"tid":14907,"ts":214676032550,"ph":"X","cat":"toplevel","name":"MessageLoop::RunTask","args":{"src_file":"../../gpu/command_buffer/service/scheduler.cc","src_func":"RunNextTask"},"dur":3,"tdur":3,"tts":1674596749},
{"pid":14907,"tid":14907,"ts":214676033171,"ph":"X","cat":"toplevel","name":"MessageLoop::RunTask","args":{"src_file":"../../gpu/command_buffer/service/scheduler.cc","src_func":"TryScheduleSequence"},"dur":221,"tdur":221,"tts":1674596824},
{"pid":14907,"tid":14907,"ts":214676033185,"ph":"X","cat":"disabled-by-default-devtools.timeline","name":"GPUTask","args":{"data":{"renderer_pid":14868,"used_bytes":24669396}},"dur":200,"tdur":199,"tts":1674596838},
{"pid":14907,"tid":14907,"ts":214676033397,"ph":"X","cat":"toplevel","name":"MessageLoop::RunTask","args":{"src_file":"../../gpu/command_buffer/service/scheduler.cc","src_func":"RunNextTask"},"dur":107,"tdur":106,"tts":1674597050},
{"pid":14907,"tid":14907,"ts":214676033406,"ph":"X","cat":"disabled-by-default-devtools.timeline","name":"GPUTask","args":{"data":{"renderer_pid":14868,"used_bytes":24685780}},"dur":94,"tdur":94,"tts":1674597058},
{"pid":14907,"tid":14907,"ts":214676033522,"ph":"X","cat":"toplevel","name":"MessageLoop::RunTask","args":{"src_file":"../../gpu/command_buffer/service/scheduler.cc","src_func":"RunNextTask"},"dur":42,"tdur":42,"tts":1674597175},
{"pid":14907,"tid":14907,"ts":214676033529,"ph":"X","cat":"disabled-by-default-devtools.timeline","name":"GPUTask","args":{"data":{"renderer_pid":14868,"used_bytes":24685780}},"dur":32,"tdur":33,"tts":1674597181},
{"pid":14907,"tid":14907,"ts":214676033566,"ph":"X","cat":"toplevel","name":"MessageLoop::RunTask","args":{"src_file":"../../gpu/command_buffer/service/scheduler.cc","src_func":"RunNextTask"},"dur":110,"tdur":110,"tts":1674597219},
{"pid":14907,"tid":14907,"ts":214676033570,"ph":"X","cat":"disabled-by-default-devtools.timeline","name":"GPUTask","args":{"data":{"renderer_pid":14868,"used_bytes":24685780}},"dur":103,"tdur":103,"tts":1674597222},
{"pid":14907,"tid":14907,"ts":214676033687,"ph":"X","cat":"toplevel","name":"MessageLoop::RunTask","args":{"src_file":"../../gpu/command_buffer/service/scheduler.cc","src_func":"RunNextTask"},"dur":2,"tdur":1,"tts":1674597340},
{"pid":14907,"tid":14907,"ts":214676033970,"ph":"X","cat":"toplevel","name":"MessageLoop::RunTask","args":{"src_file":"../../gpu/command_buffer/service/scheduler.cc","src_func":"TryScheduleSequence"},"dur":151,"tdur":151,"tts":1674597393},
{"pid":14907,"tid":14907,"ts":214676033985,"ph":"X","cat":"disabled-by-default-devtools.timeline","name":"GPUTask","args":{"data":{"renderer_pid":14868,"used_bytes":24947924}},"dur":128,"tdur":129,"tts":1674597408},
{"pid":14907,"tid":14907,"ts":214676034127,"ph":"X","cat":"toplevel","name":"MessageLoop::RunTask","args":{"src_file":"../../gpu/command_buffer/service/scheduler.cc","src_func":"RunNextTask"},"dur":60,"tdur":61,"tts":1674597549},
{"pid":14907,"tid":14907,"ts":214676034133,"ph":"X","cat":"disabled-by-default-devtools.timeline","name":"GPUTask","args":{"data":{"renderer_pid":14868,"used_bytes":24947924}},"dur":46,"tdur":46,"tts":1674597556},
{"pid":14907,"tid":14907,"ts":214676034209,"ph":"X","cat":"toplevel","name":"MessageLoop::RunTask","args":{"src_file":"../../gpu/command_buffer/service/scheduler.cc","src_func":"RunNextTask"},"dur":3,"tdur":4,"tts":1674597631},
{"pid":14907,"tid":14907,"ts":214676034384,"ph":"X","cat":"toplevel","name":"MessageLoop::RunTask","args":{"src_file":"../../gpu/command_buffer/service/scheduler.cc","src_func":"TryScheduleSequence"},"dur":409,"tdur":408,"tts":1674597686},
{"pid":14907,"tid":14907,"ts":214676034393,"ph":"X","cat":"disabled-by-default-devtools.timeline","name":"GPUTask","args":{"data":{"renderer_pid":14868,"used_bytes":24947924}},"dur":392,"tdur":393,"tts":1674597694},
{"pid":14907,"tid":14907,"ts":214676034797,"ph":"X","cat":"toplevel","name":"MessageLoop::RunTask","args":{"src_file":"../../gpu/command_buffer/service/scheduler.cc","src_func":"RunNextTask"},"dur":3,"tdur":3,"tts":1674598098},
{"pid":14907,"tid":14907,"ts":214676039258,"ph":"X","cat":"toplevel","name":"MessageLoop::RunTask","args":{"src_file":"../../gpu/command_buffer/service/scheduler.cc","src_func":"TryScheduleSequence"},"dur":568,"tdur":193,"tts":1674598163},
{"pid":14907,"tid":14907,"ts":214676039273,"ph":"X","cat":"disabled-by-default-devtools.timeline","name":"GPUTask","args":{"data":{"renderer_pid":23971,"used_bytes":43524708}},"dur":543,"tdur":170,"tts":1674598177},
{"pid":14907,"tid":14907,"ts":214676039831,"ph":"X","cat":"toplevel","name":"MessageLoop::RunTask","args":{"src_file":"../../gpu/command_buffer/service/scheduler.cc","src_func":"RunNextTask"},"dur":25,"tdur":24,"tts":1674598362},
{"pid":14907,"tid":14907,"ts":214676039842,"ph":"X","cat":"disabled-by-default-devtools.timeline","name":"GPUTask","args":{"data":{"renderer_pid":23971,"used_bytes":43524708}},"dur":11,"tdur":11,"tts":1674598372},
{"pid":14907,"tid":14907,"ts":214676039871,"ph":"X","cat":"toplevel","name":"MessageLoop::RunTask","args":{"src_file":"../../gpu/command_buffer/service/scheduler.cc","src_func":"RunNextTask"},"dur":2,"tdur":1,"tts":1674598402},
{"pid":14907,"tid":14907,"ts":214676041250,"ph":"X","cat":"toplevel","name":"MessageLoop::RunTask","args":{"src_file":"../../gpu/command_buffer/service/scheduler.cc","src_func":"TryScheduleSequence"},"dur":3632,"tdur":1693,"tts":1674598460},
{"pid":14907,"tid":14907,"ts":214676041266,"ph":"X","cat":"disabled-by-default-devtools.timeline","name":"GPUTask","args":{"data":{"renderer_pid":14868,"used_bytes":25210068}},"dur":3607,"tdur":1670,"tts":1674598476},
{"pid":14907,"tid":14907,"ts":214676044888,"ph":"X","cat":"toplevel","name":"MessageLoop::RunTask","args":{"src_file":"../../gpu/ipc/service/command_buffer_stub.cc","src_func":"ScheduleDelayedWork"},"dur":32,"tdur":32,"tts":1674600159},
{"pid":14907,"tid":14907,"ts":214676044943,"ph":"X","cat":"toplevel","name":"MessageLoop::RunTask","args":{"src_file":"../../gpu/command_buffer/service/scheduler.cc","src_func":"RunNextTask"},"dur":16,"tdur":16,"tts":1674600214},
{"pid":14907,"tid":14907,"ts":214676044953,"ph":"X","cat":"disabled-by-default-devtools.timeline","name":"GPUTask","args":{"data":{"renderer_pid":14868,"used_bytes":25749900}},"dur":4,"tdur":4,"tts":1674600224},
{"pid":14907,"tid":14907,"ts":214676044960,"ph":"X","cat":"toplevel","name":"MessageLoop::RunTask","args":{"src_file":"../../gpu/ipc/service/command_buffer_stub.cc","src_func":"ScheduleDelayedWork"},"dur":11,"tdur":11,"tts":1674600231},
{"pid":14907,"tid":14907,"ts":214676044978,"ph":"X","cat":"toplevel","name":"MessageLoop::RunTask","args":{"src_file":"../../gpu/command_buffer/service/scheduler.cc","src_func":"RunNextTask"},"dur":652,"tdur":349,"tts":1674600249},
{"pid":14907,"tid":14907,"ts":214676044982,"ph":"X","cat":"disabled-by-default-devtools.timeline","name":"GPUTask","args":{"data":{"renderer_pid":14868,"used_bytes":25749900}},"dur":633,"tdur":330,"tts":1674600253},
{"pid":14907,"tid":14907,"ts":214676045635,"ph":"X","cat":"toplevel","name":"MessageLoop::RunTask","args":{"src_file":"../../gpu/ipc/service/command_buffer_stub.cc","src_func":"ScheduleDelayedWork"},"dur":5,"tdur":4,"tts":1674600603},
{"pid":14907,"tid":14907,"ts":214676045654,"ph":"X","cat":"toplevel","name":"MessageLoop::RunTask","args":{"src_file":"../../gpu/command_buffer/service/scheduler.cc","src_func":"RunNextTask"},"dur":13,"tdur":13,"tts":1674600622},
{"pid":14907,"tid":14907,"ts":214676045661,"ph":"X","cat":"disabled-by-default-devtools.timeline","name":"GPUTask","args":{"data":{"renderer_pid":14868,"used_bytes":25749900}},"dur":4,"tdur":4,"tts":1674600629},
{"pid":14907,"tid":14907,"ts":214676045674,"ph":"X","cat":"toplevel","name":"MessageLoop::RunTask","args":{"src_file":"../../gpu/command_buffer/service/scheduler.cc","src_func":"RunNextTask"},"dur":534,"tdur":246,"tts":1674600642},
{"pid":14907,"tid":14907,"ts":214676045680,"ph":"X","cat":"disabled-by-default-devtools.timeline","name":"GPUTask","args":{"data":{"renderer_pid":14868,"used_bytes":25749900}},"dur":523,"tdur":234,"tts":1674600648},
{"pid":14907,"tid":14907,"ts":214676046228,"ph":"X","cat":"toplevel","name":"MessageLoop::RunTask","args":{"src_file":"../../gpu/command_buffer/service/scheduler.cc","src_func":"RunNextTask"},"dur":15,"tdur":14,"tts":1674600908},
{"pid":14907,"tid":14907,"ts":214676046236,"ph":"X","cat":"disabled-by-default-devtools.timeline","name":"GPUTask","args":{"data":{"renderer_pid":14868,"used_bytes":25749900}},"dur":4,"tdur":4,"tts":1674600916},
{"pid":14907,"tid":14907,"ts":214676046244,"ph":"X","cat":"toplevel","name":"MessageLoop::RunTask","args":{"src_file":"../../gpu/command_buffer/service/scheduler.cc","src_func":"RunNextTask"},"dur":1557,"tdur":1118,"tts":1674600924},
{"pid":14907,"tid":14907,"ts":214676046247,"ph":"X","cat":"disabled-by-default-devtools.timeline","name":"GPUTask","args":{"data":{"renderer_pid":14868,"used_bytes":25749900}},"dur":1541,"tdur":1104,"tts":1674600927},
{"pid":14907,"tid":14907,"ts":214676047806,"ph":"X","cat":"toplevel","name":"MessageLoop::RunTask","args":{"src_file":"../../gpu/ipc/service/command_buffer_stub.cc","src_func":"PollWork"},"dur":5,"tdur":4,"tts":1674602048},
{"pid":14907,"tid":14907,"ts":214676047840,"ph":"X","cat":"toplevel","name":"MessageLoop::RunTask","args":{"src_file":"../../gpu/command_buffer/service/scheduler.cc","src_func":"RunNextTask"},"dur":1048,"tdur":440,"tts":1674602081},
{"pid":14907,"tid":14907,"ts":214676047853,"ph":"X","cat":"disabled-by-default-devtools.timeline","name":"GPUTask","args":{"data":{"renderer_pid":14868,"used_bytes":25749900}},"dur":1022,"tdur":414,"tts":1674602094},
{"pid":14907,"tid":14907,"ts":214676048906,"ph":"X","cat":"toplevel","name":"MessageLoop::RunTask","args":{"src_file":"../../ui/gl/gl_surface_presentation_helper.cc","src_func":"ScheduleCheckPendingFrames"},"dur":258,"tdur":151,"tts":1674602538},
{"pid":14907,"tid":14907,"ts":214676049167,"ph":"X","cat":"toplevel","name":"MessageLoop::RunTask","args":{"src_file":"../../gpu/ipc/service/command_buffer_stub.cc","src_func":"PollWork"},"dur":45,"tdur":44,"tts":1674602693},
{"pid":14907,"tid":14907,"ts":214676049231,"ph":"X","cat":"toplevel","name":"MessageLoop::RunTask","args":{"src_file":"../../gpu/command_buffer/service/scheduler.cc","src_func":"RunNextTask"},"dur":1812,"tdur":1394,"tts":1674602756},
{"pid":14907,"tid":14907,"ts":214676049246,"ph":"X","cat":"disabled-by-default-devtools.timeline","name":"GPUTask","args":{"data":{"renderer_pid":23971,"used_bytes":43524708}},"dur":1785,"tdur":1368,"tts":1674602771},
{"pid":14907,"tid":14907,"ts":214676051054,"ph":"X","cat":"toplevel","name":"MessageLoop::RunTask","args":{"src_file":"../../gpu/command_buffer/service/scheduler.cc","src_func":"RunNextTask"},"dur":324,"tdur":323,"tts":1674604162},
{"pid":14907,"tid":14907,"ts":214676051067,"ph":"X","cat":"disabled-by-default-devtools.timeline","name":"GPUTask","args":{"data":{"renderer_pid":14868,"used_bytes":25749900}},"dur":305,"tdur":306,"tts":1674604174},
{"pid":14907,"tid":14907,"ts":214676051398,"ph":"X","cat":"toplevel","name":"MessageLoop::RunTask","args":{"src_file":"../../gpu/command_buffer/service/scheduler.cc","src_func":"RunNextTask"},"dur":668,"tdur":213,"tts":1674604505},
{"pid":14907,"tid":14907,"ts":214676051404,"ph":"X","cat":"disabled-by-default-devtools.timeline","name":"GPUTask","args":{"data":{"renderer_pid":23971,"used_bytes":46948436}},"dur":656,"tdur":201,"tts":1674604512},
{"pid":14907,"tid":14907,"ts":214676052070,"ph":"X","cat":"toplevel","name":"MessageLoop::RunTask","args":{"src_file":"../../gpu/command_buffer/service/scheduler.cc","src_func":"RunNextTask"},"dur":2078,"tdur":927,"tts":1674604722},
{"pid":14907,"tid":14907,"ts":214676052077,"ph":"X","cat":"disabled-by-default-devtools.timeline","name":"GPUTask","args":{"data":{"renderer_pid":14868,"used_bytes":25749900}},"dur":2062,"tdur":910,"tts":1674604729},
{"pid":14907,"tid":14907,"ts":214676054176,"ph":"X","cat":"toplevel","name":"MessageLoop::RunTask","args":{"src_file":"../../gpu/command_buffer/service/scheduler.cc","src_func":"RunNextTask"},"dur":2088,"tdur":467,"tts":1674605677},
{"pid":14907,"tid":14907,"ts":214676054194,"ph":"X","cat":"disabled-by-default-devtools.timeline","name":"GPUTask","args":{"data":{"renderer_pid":14868,"used_bytes":25749900}},"dur":2059,"tdur":440,"tts":1674605694},
{"pid":14907,"tid":14907,"ts":214676056272,"ph":"X","cat":"toplevel","name":"MessageLoop::RunTask","args":{"src_file":"../../gpu/command_buffer/service/scheduler.cc","src_func":"RunNextTask"},"dur":160,"tdur":160,"tts":1674606153},
{"pid":14907,"tid":14907,"ts":214676056287,"ph":"X","cat":"disabled-by-default-devtools.timeline","name":"GPUTask","args":{"data":{"renderer_pid":23971,"used_bytes":46939284}},"dur":138,"tdur":139,"tts":1674606167},
{"pid":14907,"tid":14907,"ts":214676056449,"ph":"X","cat":"toplevel","name":"MessageLoop::RunTask","args":{"src_file":"../../gpu/command_buffer/service/scheduler.cc","src_func":"RunNextTask"},"dur":726,"tdur":412,"tts":1674606329},
{"pid":14907,"tid":14953,"ts":214676029955,"ph":"X","cat":"toplevel","name":"MessageLoop::RunTask","args":{"src_file":"../../ipc/ipc_channel_proxy.cc","src_func":"Send"},"dur":111,"tdur":110,"tts":407044570},
{"pid":14907,"tid":14953,"ts":214676032042,"ph":"X","cat":"toplevel","name":"MessagePumpLibevent::OnLibeventNotification","args":{"src_file":"../../mojo/core/channel_posix.cc","src_func":"StartOnIOThread"},"dur":124,"tdur":122,"tts":407044704},
{"pid":14907,"tid":14953,"ts":214676032095,"ph":"X","cat":"ipc,toplevel","name":"ChannelMojo::OnMessageReceived","args":{"class":9,"line":114},"dur":35,"tdur":35,"tts":407044755},
{"pid":14907,"tid":14953,"ts":214676032156,"ph":"X","cat":"ipc,toplevel","name":"ChannelMojo::OnMessageReceived","args":{"class":9,"line":242},"dur":5,"tdur":5,"tts":407044816},
{"pid":14907,"tid":14953,"ts":214676033071,"ph":"X","cat":"toplevel","name":"MessagePumpLibevent::OnLibeventNotification","args":{"src_file":"../../mojo/core/channel_posix.cc","src_func":"StartOnIOThread"},"dur":104,"tdur":103,"tts":407044876},
{"pid":14907,"tid":14953,"ts":214676033118,"ph":"X","cat":"ipc,toplevel","name":"ChannelMojo::OnMessageReceived","args":{"class":9,"line":114},"dur":20,"tdur":20,"tts":407044922},
{"pid":14907,"tid":14953,"ts":214676033148,"ph":"X","cat":"ipc,toplevel","name":"ChannelMojo::OnMessageReceived","args":{"class":9,"line":114},"dur":7,"tdur":7,"tts":407044952},
{"pid":14907,"tid":14953,"ts":214676033169,"ph":"X","cat":"ipc,toplevel","name":"ChannelMojo::OnMessageReceived","args":{"class":9,"line":242},"dur":3,"tdur":3,"tts":407044973},
{"pid":14907,"tid":14953,"ts":214676033179,"ph":"X","cat":"toplevel","name":"MessagePumpLibevent::OnLibeventNotification","args":{"src_file":"../../mojo/core/channel_posix.cc","src_func":"StartOnIOThread"},"dur":15,"tdur":15,"tts":407044983},
{"pid":14907,"tid":14953,"ts":214676033188,"ph":"X","cat":"ipc,toplevel","name":"ChannelMojo::OnMessageReceived","args":{"class":9,"line":114},"dur":3,"tdur":3,"tts":407044992},
{"pid":14907,"tid":14953,"ts":214676033875,"ph":"X","cat":"toplevel","name":"MessagePumpLibevent::OnLibeventNotification","args":{"src_file":"../../mojo/core/channel_posix.cc","src_func":"StartOnIOThread"},"dur":94,"tdur":93,"tts":407045028},
{"pid":14907,"tid":14953,"ts":214676033923,"ph":"X","cat":"ipc,toplevel","name":"ChannelMojo::OnMessageReceived","args":{"class":9,"line":114},"dur":21,"tdur":21,"tts":407045075},
{"pid":14907,"tid":14953,"ts":214676033962,"ph":"X","cat":"ipc,toplevel","name":"ChannelMojo::OnMessageReceived","args":{"class":9,"line":242},"dur":4,"tdur":3,"tts":407045115},
{"pid":14907,"tid":14953,"ts":214676034311,"ph":"X","cat":"toplevel","name":"MessagePumpLibevent::OnLibeventNotification","args":{"src_file":"../../mojo/core/channel_posix.cc","src_func":"StartOnIOThread"},"dur":61,"tdur":60,"tts":407045154},
{"pid":14907,"tid":14953,"ts":214676034351,"ph":"X","cat":"ipc,toplevel","name":"ChannelMojo::OnMessageReceived","args":{"class":9,"line":114},"dur":16,"tdur":15,"tts":407045194},
{"pid":14907,"tid":14953,"ts":214676039156,"ph":"X","cat":"toplevel","name":"MessagePumpLibevent::OnLibeventNotification","args":{"src_file":"../../mojo/core/channel_posix.cc","src_func":"StartOnIOThread"},"dur":98,"tdur":97,"tts":407045244},
{"pid":14907,"tid":14953,"ts":214676039209,"ph":"X","cat":"ipc,toplevel","name":"ChannelMojo::OnMessageReceived","args":{"class":9,"line":114},"dur":23,"tdur":23,"tts":407045296},
{"pid":14907,"tid":14953,"ts":214676039246,"ph":"X","cat":"ipc,toplevel","name":"ChannelMojo::OnMessageReceived","args":{"class":9,"line":245},"dur":4,"tdur":4,"tts":407045333},
{"pid":14907,"tid":14953,"ts":214676041144,"ph":"X","cat":"toplevel","name":"MessagePumpLibevent::OnLibeventNotification","args":{"src_file":"../../mojo/core/channel_posix.cc","src_func":"StartOnIOThread"},"dur":129,"tdur":127,"tts":407045392},
{"pid":14907,"tid":14953,"ts":214676041195,"ph":"X","cat":"ipc,toplevel","name":"ChannelMojo::OnMessageReceived","args":{"class":9,"line":114},"dur":28,"tdur":27,"tts":407045442},
{"pid":14907,"tid":14953,"ts":214676041236,"ph":"X","cat":"ipc,toplevel","name":"ChannelMojo::OnMessageReceived","args":{"class":9,"line":232},"dur":4,"tdur":4,"tts":407045482},
{"pid":14907,"tid":14953,"ts":214676041251,"ph":"X","cat":"ipc,toplevel","name":"ChannelMojo::OnMessageReceived","args":{"class":9,"line":114},"dur":4,"tdur":5,"tts":407045497},
{"pid":14907,"tid":14953,"ts":214676041266,"ph":"X","cat":"ipc,toplevel","name":"ChannelMojo::OnMessageReceived","args":{"class":9,"line":232},"dur":3,"tdur":2,"tts":407045513},
{"pid":14907,"tid":14953,"ts":214676041277,"ph":"X","cat":"toplevel","name":"MessagePumpLibevent::OnLibeventNotification","args":{"src_file":"../../mojo/core/channel_posix.cc","src_func":"StartOnIOThread"},"dur":36,"tdur":35,"tts":407045524},
{"pid":14907,"tid":14953,"ts":214676041291,"ph":"X","cat":"ipc,toplevel","name":"ChannelMojo::OnMessageReceived","args":{"class":9,"line":114},"dur":5,"tdur":5,"tts":407045537},
{"pid":14907,"tid":14953,"ts":214676041306,"ph":"X","cat":"ipc,toplevel","name":"ChannelMojo::OnMessageReceived","args":{"class":9,"line":232},"dur":4,"tdur":4,"tts":407045552},
{"pid":14907,"tid":14953,"ts":214676041468,"ph":"X","cat":"toplevel","name":"MessagePumpLibevent::OnLibeventNotification","args":{"src_file":"../../mojo/core/channel_posix.cc","src_func":"StartOnIOThread"},"dur":56,"tdur":55,"tts":407045585},
{"pid":14907,"tid":14953,"ts":214676041510,"ph":"X","cat":"ipc,toplevel","name":"ChannelMojo::OnMessageReceived","args":{"class":9,"line":114},"dur":7,"tdur":7,"tts":407045627},
{"pid":14907,"tid":14953,"ts":214676041528,"ph":"X","cat":"toplevel","name":"MessagePumpLibevent::OnLibeventNotification","args":{"src_file":"../../mojo/core/channel_posix.cc","src_func":"StartOnIOThread"},"dur":21,"tdur":20,"tts":407045645},
{"pid":14907,"tid":14953,"ts":214676041541,"ph":"X","cat":"ipc,toplevel","name":"ChannelMojo::OnMessageReceived","args":{"class":9,"line":114},"dur":4,"tdur":4,"tts":407045657},
{"pid":14907,"tid":14953,"ts":214676045773,"ph":"X","cat":"toplevel","name":"MessageLoop::RunTask","args":{"src_file":"../../ipc/ipc_channel_proxy.cc","src_func":"Send"},"dur":42,"tdur":41,"tts":407045714},
{"pid":14907,"tid":14953,"ts":214676045817,"ph":"X","cat":"toplevel","name":"MessageLoop::RunTask","args":{"src_file":"../../ipc/ipc_channel_proxy.cc","src_func":"Send"},"dur":8,"tdur":7,"tts":407045757},
{"pid":14907,"tid":14953,"ts":214676046330,"ph":"X","cat":"toplevel","name":"MessageLoop::RunTask","args":{"src_file":"../../ipc/ipc_channel_proxy.cc","src_func":"Send"},"dur":34,"tdur":33,"tts":407045806},
{"pid":14907,"tid":14953,"ts":214676047497,"ph":"X","cat":"toplevel","name":"MessagePumpLibevent::OnLibeventNotification","args":{"src_file":"../../mojo/core/channel_posix.cc","src_func":"StartOnIOThread"},"dur":89,"tdur":87,"tts":407045891},
{"pid":14907,"tid":14953,"ts":214676047554,"ph":"X","cat":"ipc,toplevel","name":"ChannelMojo::OnMessageReceived","args":{"class":9,"line":114},"dur":24,"tdur":23,"tts":407045947},
{"pid":14907,"tid":14953,"ts":214676048677,"ph":"X","cat":"toplevel","name":"MessagePumpLibevent::OnLibeventNotification","args":{"src_file":"../../mojo/core/channel_posix.cc","src_func":"StartOnIOThread"},"dur":96,"tdur":94,"tts":407046016},
{"pid":14907,"tid":14953,"ts":214676048747,"ph":"X","cat":"ipc,toplevel","name":"ChannelMojo::OnMessageReceived","args":{"class":9,"line":114},"dur":19,"tdur":19,"tts":407046084},
{"pid":14907,"tid":14953,"ts":214676048863,"ph":"X","cat":"toplevel","name":"MessageLoop::RunTask","args":{"src_file":"../../ipc/ipc_channel_proxy.cc","src_func":"Send"},"dur":28,"tdur":27,"tts":407046129},
{"pid":14907,"tid":14953,"ts":214676049438,"ph":"X","cat":"toplevel","name":"MessagePumpLibevent::OnLibeventNotification","args":{"src_file":"../../mojo/core/channel_posix.cc","src_func":"StartOnIOThread"},"dur":70,"tdur":69,"tts":407046173},
{"pid":14907,"tid":14953,"ts":214676049484,"ph":"X","cat":"ipc,toplevel","name":"ChannelMojo::OnMessageReceived","args":{"class":9,"line":114},"dur":16,"tdur":16,"tts":407046218},
{"pid":14907,"tid":14953,"ts":214676049511,"ph":"X","cat":"toplevel","name":"MessagePumpLibevent::OnLibeventNotification","args":{"src_file":"../../mojo/core/channel_posix.cc","src_func":"StartOnIOThread"},"dur":27,"tdur":27,"tts":407046245},
{"pid":14907,"tid":14953,"ts":214676049532,"ph":"X","cat":"ipc,toplevel","name":"ChannelMojo::OnMessageReceived","args":{"class":9,"line":242},"dur":4,"tdur":3,"tts":407046266},
{"pid":14907,"tid":14953,"ts":214676049540,"ph":"X","cat":"toplevel","name":"MessagePumpLibevent::OnLibeventNotification","args":{"src_file":"../../mojo/core/channel_posix.cc","src_func":"StartOnIOThread"},"dur":28,"tdur":28,"tts":407046274},
{"pid":14907,"tid":14953,"ts":214676049550,"ph":"X","cat":"ipc,toplevel","name":"ChannelMojo::OnMessageReceived","args":{"class":9,"line":114},"dur":4,"tdur":4,"tts":407046284},
{"pid":14907,"tid":14953,"ts":214676049563,"ph":"X","cat":"ipc,toplevel","name":"ChannelMojo::OnMessageReceived","args":{"class":9,"line":242},"dur":3,"tdur":3,"tts":407046297},
{"pid":14907,"tid":14953,"ts":214676049966,"ph":"X","cat":"toplevel","name":"MessagePumpLibevent::OnLibeventNotification","args":{"src_file":"../../mojo/core/channel_posix.cc","src_func":"StartOnIOThread"},"dur":64,"tdur":63,"tts":407046319},
{"pid":14907,"tid":14953,"ts":214676050006,"ph":"X","cat":"ipc,toplevel","name":"ChannelMojo::OnMessageReceived","args":{"class":9,"line":114},"dur":17,"tdur":16,"tts":407046359},
{"pid":14907,"tid":14953,"ts":214676050334,"ph":"X","cat":"toplevel","name":"MessagePumpLibevent::OnLibeventNotification","args":{"src_file":"../../mojo/core/channel_posix.cc","src_func":"StartOnIOThread"},"dur":83,"tdur":81,"tts":407046400},
{"pid":14907,"tid":14953,"ts":214676050385,"ph":"X","cat":"ipc,toplevel","name":"ChannelMojo::OnMessageReceived","args":{"class":9,"line":114},"dur":24,"tdur":24,"tts":407046450},
{"pid":14907,"tid":14953,"ts":214676051466,"ph":"X","cat":"toplevel","name":"MessagePumpLibevent::OnLibeventNotification","args":{"src_file":"../../mojo/core/channel_posix.cc","src_func":"StartOnIOThread"},"dur":69,"tdur":68,"tts":407046503},
{"pid":14907,"tid":14953,"ts":214676051521,"ph":"X","cat":"ipc,toplevel","name":"ChannelMojo::OnMessageReceived","args":{"class":9,"line":242},"dur":9,"tdur":9,"tts":407046557},
{"pid":14907,"tid":14953,"ts":214676051536,"ph":"X","cat":"toplevel","name":"MessagePumpLibevent::OnLibeventNotification","args":{"src_file":"../../mojo/core/channel_posix.cc","src_func":"StartOnIOThread"},"dur":35,"tdur":35,"tts":407046572},
{"pid":14907,"tid":14953,"ts":214676051551,"ph":"X","cat":"ipc,toplevel","name":"ChannelMojo::OnMessageReceived","args":{"class":9,"line":114},"dur":8,"tdur":8,"tts":407046587},
{"pid":14907,"tid":14953,"ts":214676051566,"ph":"X","cat":"ipc,toplevel","name":"ChannelMojo::OnMessageReceived","args":{"class":9,"line":114},"dur":3,"tdur":3,"tts":407046602},
{"pid":14907,"tid":14953,"ts":214676051575,"ph":"X","cat":"toplevel","name":"MessagePumpLibevent::OnLibeventNotification","args":{"src_file":"../../mojo/core/channel_posix.cc","src_func":"StartOnIOThread"},"dur":30,"tdur":30,"tts":407046611},
{"pid":14907,"tid":14953,"ts":214676051585,"ph":"X","cat":"ipc,toplevel","name":"ChannelMojo::OnMessageReceived","args":{"class":9,"line":114},"dur":6,"tdur":5,"tts":407046621},
{"pid":14907,"tid":14953,"ts":214676051600,"ph":"X","cat":"ipc,toplevel","name":"ChannelMojo::OnMessageReceived","args":{"class":9,"line":242},"dur":2,"tdur":2,"tts":407046636},
{"pid":14907,"tid":14953,"ts":214676051607,"ph":"X","cat":"toplevel","name":"MessagePumpLibevent::OnLibeventNotification","args":{"src_file":"../../mojo/core/channel_posix.cc","src_func":"StartOnIOThread"},"dur":27,"tdur":27,"tts":407046643},
{"pid":14907,"tid":14953,"ts":214676051616,"ph":"X","cat":"ipc,toplevel","name":"ChannelMojo::OnMessageReceived","args":{"class":9,"line":114},"dur":5,"tdur":5,"tts":407046652},
{"pid":14907,"tid":14953,"ts":214676051629,"ph":"X","cat":"ipc,toplevel","name":"ChannelMojo::OnMessageReceived","args":{"class":9,"line":242},"dur":3,"tdur":2,"tts":407046665},
{"pid":14907,"tid":14953,"ts":214676051636,"ph":"X","cat":"toplevel","name":"MessagePumpLibevent::OnLibeventNotification","args":{"src_file":"../../mojo/core/channel_posix.cc","src_func":"StartOnIOThread"},"dur":26,"tdur":26,"tts":407046671},
{"pid":14907,"tid":14953,"ts":214676051645,"ph":"X","cat":"ipc,toplevel","name":"ChannelMojo::OnMessageReceived","args":{"class":9,"line":114},"dur":4,"tdur":4,"tts":407046681},
{"pid":14907,"tid":14953,"ts":214676051657,"ph":"X","cat":"ipc,toplevel","name":"ChannelMojo::OnMessageReceived","args":{"class":9,"line":242},"dur":2,"tdur":2,"tts":407046693},
{"pid":14907,"tid":14953,"ts":214676051663,"ph":"X","cat":"toplevel","name":"MessagePumpLibevent::OnLibeventNotification","args":{"src_file":"../../mojo/core/channel_posix.cc","src_func":"StartOnIOThread"},"dur":30,"tdur":30,"tts":407046699},
{"pid":14907,"tid":14953,"ts":214676051673,"ph":"X","cat":"ipc,toplevel","name":"ChannelMojo::OnMessageReceived","args":{"class":9,"line":114},"dur":7,"tdur":7,"tts":407046709},
{"pid":14907,"tid":14953,"ts":214676051688,"ph":"X","cat":"ipc,toplevel","name":"ChannelMojo::OnMessageReceived","args":{"class":9,"line":242},"dur":3,"tdur":2,"tts":407046724},
{"pid":14907,"tid":14953,"ts":214676051695,"ph":"X","cat":"toplevel","name":"MessagePumpLibevent::OnLibeventNotification","args":{"src_file":"../../mojo/core/channel_posix.cc","src_func":"StartOnIOThread"},"dur":26,"tdur":26,"tts":407046731},
{"pid":14907,"tid":14953,"ts":214676051704,"ph":"X","cat":"ipc,toplevel","name":"ChannelMojo::OnMessageReceived","args":{"class":9,"line":114},"dur":4,"tdur":4,"tts":407046740},
{"pid":14907,"tid":14953,"ts":214676051717,"ph":"X","cat":"ipc,toplevel","name":"ChannelMojo::OnMessageReceived","args":{"class":9,"line":242},"dur":2,"tdur":2,"tts":407046753},
{"pid":14907,"tid":14953,"ts":214676051723,"ph":"X","cat":"toplevel","name":"MessagePumpLibevent::OnLibeventNotification","args":{"src_file":"../../mojo/core/channel_posix.cc","src_func":"StartOnIOThread"},"dur":35,"tdur":35,"tts":407046759},
{"pid":14907,"tid":14953,"ts":214676051733,"ph":"X","cat":"ipc,toplevel","name":"ChannelMojo::OnMessageReceived","args":{"class":9,"line":114},"dur":3,"tdur":2,"tts":407046769},
{"pid":14907,"tid":14953,"ts":214676051742,"ph":"X","cat":"ipc,toplevel","name":"ChannelMojo::OnMessageReceived","args":{"class":9,"line":114},"dur":3,"tdur":4,"tts":407046777},
{"pid":14907,"tid":14953,"ts":214676051753,"ph":"X","cat":"ipc,toplevel","name":"ChannelMojo::OnMessageReceived","args":{"class":9,"line":242},"dur":3,"tdur":3,"tts":407046789},
{"pid":14907,"tid":14953,"ts":214676051760,"ph":"X","cat":"toplevel","name":"MessagePumpLibevent::OnLibeventNotification","args":{"src_file":"../../mojo/core/channel_posix.cc","src_func":"StartOnIOThread"},"dur":26,"tdur":25,"tts":407046796},
{"pid":14907,"tid":14953,"ts":214676051769,"ph":"X","cat":"ipc,toplevel","name":"ChannelMojo::OnMessageReceived","args":{"class":9,"line":114},"dur":4,"tdur":4,"tts":407046805},
{"pid":14907,"tid":14953,"ts":214676051781,"ph":"X","cat":"ipc,toplevel","name":"ChannelMojo::OnMessageReceived","args":{"class":9,"line":242},"dur":2,"tdur":2,"tts":407046817},
{"pid":14907,"tid":14953,"ts":214676052682,"ph":"X","cat":"toplevel","name":"MessagePumpLibevent::OnLibeventNotification","args":{"src_file":"../../mojo/core/channel_posix.cc","src_func":"StartOnIOThread"},"dur":75,"tdur":73,"tts":407046835},
{"pid":14907,"tid":14953,"ts":214676052723,"ph":"X","cat":"ipc,toplevel","name":"ChannelMojo::OnMessageReceived","args":{"class":9,"line":114},"dur":12,"tdur":12,"tts":407046875},
{"pid":14907,"tid":14953,"ts":214676052751,"ph":"X","cat":"ipc,toplevel","name":"ChannelMojo::OnMessageReceived","args":{"class":9,"line":242},"dur":3,"tdur":3,"tts":407046903},
{"pid":14907,"tid":14953,"ts":214676052760,"ph":"X","cat":"toplevel","name":"MessagePumpLibevent::OnLibeventNotification","args":{"src_file":"../../mojo/core/channel_posix.cc","src_func":"StartOnIOThread"},"dur":26,"tdur":26,"tts":407046912},
{"pid":14907,"tid":14953,"ts":214676052770,"ph":"X","cat":"ipc,toplevel","name":"ChannelMojo::OnMessageReceived","args":{"class":9,"line":114},"dur":3,"tdur":3,"tts":407046922},
{"pid":14907,"tid":14953,"ts":214676052782,"ph":"X","cat":"ipc,toplevel","name":"ChannelMojo::OnMessageReceived","args":{"class":9,"line":242},"dur":2,"tdur":2,"tts":407046934},
{"pid":14907,"tid":14953,"ts":214676052788,"ph":"X","cat":"toplevel","name":"MessagePumpLibevent::OnLibeventNotification","args":{"src_file":"../../mojo/core/channel_posix.cc","src_func":"StartOnIOThread"},"dur":25,"tdur":25,"tts":407046940},
{"pid":14907,"tid":14953,"ts":214676052797,"ph":"X","cat":"ipc,toplevel","name":"ChannelMojo::OnMessageReceived","args":{"class":9,"line":114},"dur":4,"tdur":4,"tts":407046949},
{"pid":14907,"tid":14953,"ts":214676052809,"ph":"X","cat":"ipc,toplevel","name":"ChannelMojo::OnMessageReceived","args":{"class":9,"line":242},"dur":2,"tdur":2,"tts":407046961},
{"pid":14907,"tid":14953,"ts":214676052815,"ph":"X","cat":"toplevel","name":"MessagePumpLibevent::OnLibeventNotification","args":{"src_file":"../../mojo/core/channel_posix.cc","src_func":"StartOnIOThread"},"dur":34,"tdur":34,"tts":407046967},
{"pid":14907,"tid":14953,"ts":214676052824,"ph":"X","cat":"ipc,toplevel","name":"ChannelMojo::OnMessageReceived","args":{"class":9,"line":114},"dur":6,"tdur":6,"tts":407046976},
{"pid":14907,"tid":14953,"ts":214676052843,"ph":"X","cat":"ipc,toplevel","name":"ChannelMojo::OnMessageReceived","args":{"class":9,"line":242},"dur":3,"tdur":3,"tts":407046995},
{"pid":14907,"tid":14953,"ts":214676053160,"ph":"X","cat":"toplevel","name":"MessagePumpLibevent::OnLibeventNotification","args":{"src_file":"../../mojo/core/channel_posix.cc","src_func":"StartOnIOThread"},"dur":95,"tdur":95,"tts":407047019},
{"pid":14907,"tid":14953,"ts":214676053194,"ph":"X","cat":"ipc,toplevel","name":"ChannelMojo::OnMessageReceived","args":{"class":9,"line":114},"dur":29,"tdur":29,"tts":407047053},
{"pid":14907,"tid":14953,"ts":214676053246,"ph":"X","cat":"ipc,toplevel","name":"ChannelMojo::OnMessageReceived","args":{"class":9,"line":242},"dur":5,"tdur":4,"tts":407047105},
{"pid":14907,"tid":14953,"ts":214676053260,"ph":"X","cat":"toplevel","name":"MessagePumpLibevent::OnLibeventNotification","args":{"src_file":"../../mojo/core/channel_posix.cc","src_func":"StartOnIOThread"},"dur":51,"tdur":51,"tts":407047118},
{"pid":14907,"tid":14953,"ts":214676053277,"ph":"X","cat":"ipc,toplevel","name":"ChannelMojo::OnMessageReceived","args":{"class":9,"line":114},"dur":10,"tdur":10,"tts":407047135},
{"pid":14907,"tid":14953,"ts":214676053303,"ph":"X","cat":"ipc,toplevel","name":"ChannelMojo::OnMessageReceived","args":{"class":9,"line":242},"dur":4,"tdur":4,"tts":407047162},
{"pid":14907,"tid":14953,"ts":214676053688,"ph":"X","cat":"toplevel","name":"MessagePumpLibevent::OnLibeventNotification","args":{"src_file":"../../mojo/core/channel_posix.cc","src_func":"StartOnIOThread"},"dur":97,"tdur":96,"tts":407047184},
{"pid":14907,"tid":14953,"ts":214676053734,"ph":"X","cat":"ipc,toplevel","name":"ChannelMojo::OnMessageReceived","args":{"class":9,"line":114},"dur":18,"tdur":17,"tts":407047230},
{"pid":14907,"tid":14953,"ts":214676053775,"ph":"X","cat":"ipc,toplevel","name":"ChannelMojo::OnMessageReceived","args":{"class":9,"line":242},"dur":6,"tdur":5,"tts":407047271},
{"pid":14907,"tid":14953,"ts":214676053790,"ph":"X","cat":"toplevel","name":"MessagePumpLibevent::OnLibeventNotification","args":{"src_file":"../../mojo/core/channel_posix.cc","src_func":"StartOnIOThread"},"dur":40,"tdur":40,"tts":407047285},
{"pid":14907,"tid":14953,"ts":214676053805,"ph":"X","cat":"ipc,toplevel","name":"ChannelMojo::OnMessageReceived","args":{"class":9,"line":114},"dur":5,"tdur":5,"tts":407047300},
{"pid":14907,"tid":14953,"ts":214676053823,"ph":"X","cat":"ipc,toplevel","name":"ChannelMojo::OnMessageReceived","args":{"class":9,"line":242},"dur":3,"tdur":3,"tts":407047318},
{"pid":14907,"tid":14953,"ts":214676053833,"ph":"X","cat":"toplevel","name":"MessagePumpLibevent::OnLibeventNotification","args":{"src_file":"../../mojo/core/channel_posix.cc","src_func":"StartOnIOThread"},"dur":35,"tdur":35,"tts":407047328},
{"pid":14907,"tid":14953,"ts":214676053846,"ph":"X","cat":"ipc,toplevel","name":"ChannelMojo::OnMessageReceived","args":{"class":9,"line":114},"dur":5,"tdur":5,"tts":407047341},
{"pid":14907,"tid":14953,"ts":214676053863,"ph":"X","cat":"ipc,toplevel","name":"ChannelMojo::OnMessageReceived","args":{"class":9,"line":242},"dur":2,"tdur":2,"tts":407047358},
{"pid":14907,"tid":14953,"ts":214676054026,"ph":"X","cat":"toplevel","name":"MessagePumpLibevent::OnLibeventNotification","args":{"src_file":"../../mojo/core/channel_posix.cc","src_func":"StartOnIOThread"},"dur":34,"tdur":33,"tts":407047378},
{"pid":14907,"tid":14953,"ts":214676054045,"ph":"X","cat":"ipc,toplevel","name":"ChannelMojo::OnMessageReceived","args":{"class":9,"line":114},"dur":9,"tdur":9,"tts":407047397},
{"pid":14907,"tid":14953,"ts":214676054074,"ph":"X","cat":"toplevel","name":"MessagePumpLibevent::OnLibeventNotification","args":{"src_file":"../../mojo/core/channel_posix.cc","src_func":"StartOnIOThread"},"dur":28,"tdur":28,"tts":407047421},
{"pid":14907,"tid":14953,"ts":214676054095,"ph":"X","cat":"ipc,toplevel","name":"ChannelMojo::OnMessageReceived","args":{"class":9,"line":242},"dur":3,"tdur":3,"tts":407047442},
{"pid":14907,"tid":14953,"ts":214676054501,"ph":"X","cat":"toplevel","name":"MessagePumpLibevent::OnLibeventNotification","args":{"src_file":"../../mojo/core/channel_posix.cc","src_func":"StartOnIOThread"},"dur":84,"tdur":83,"tts":407047463},
{"pid":14907,"tid":14953,"ts":214676054542,"ph":"X","cat":"ipc,toplevel","name":"ChannelMojo::OnMessageReceived","args":{"class":9,"line":114},"dur":20,"tdur":20,"tts":407047504},
{"pid":14907,"tid":14953,"ts":214676054580,"ph":"X","cat":"ipc,toplevel","name":"ChannelMojo::OnMessageReceived","args":{"class":9,"line":242},"dur":3,"tdur":3,"tts":407047541},
{"pid":14907,"tid":14953,"ts":214676054588,"ph":"X","cat":"toplevel","name":"MessagePumpLibevent::OnLibeventNotification","args":{"src_file":"../../mojo/core/channel_posix.cc","src_func":"StartOnIOThread"},"dur":27,"tdur":27,"tts":407047549},
{"pid":14907,"tid":14953,"ts":214676054597,"ph":"X","cat":"ipc,toplevel","name":"ChannelMojo::OnMessageReceived","args":{"class":9,"line":114},"dur":5,"tdur":5,"tts":407047558},
{"pid":14907,"tid":14953,"ts":214676054610,"ph":"X","cat":"ipc,toplevel","name":"ChannelMojo::OnMessageReceived","args":{"class":9,"line":242},"dur":3,"tdur":2,"tts":407047572},
{"pid":14907,"tid":14953,"ts":214676054818,"ph":"X","cat":"toplevel","name":"MessagePumpLibevent::OnLibeventNotification","args":{"src_file":"../../mojo/core/channel_posix.cc","src_func":"StartOnIOThread"},"dur":68,"tdur":69,"tts":407047590},
{"pid":14907,"tid":14953,"ts":214676054847,"ph":"X","cat":"ipc,toplevel","name":"ChannelMojo::OnMessageReceived","args":{"class":9,"line":114},"dur":13,"tdur":12,"tts":407047620},
{"pid":14907,"tid":14953,"ts":214676054878,"ph":"X","cat":"ipc,toplevel","name":"ChannelMojo::OnMessageReceived","args":{"class":9,"line":242},"dur":4,"tdur":5,"tts":407047650},
{"pid":14907,"tid":14953,"ts":214676055287,"ph":"X","cat":"toplevel","name":"MessagePumpLibevent::OnLibeventNotification","args":{"src_file":"../../mojo/core/channel_posix.cc","src_func":"StartOnIOThread"},"dur":86,"tdur":85,"tts":407047677},
{"pid":14907,"tid":14953,"ts":214676055330,"ph":"X","cat":"ipc,toplevel","name":"ChannelMojo::OnMessageReceived","args":{"class":9,"line":114},"dur":14,"tdur":14,"tts":407047720},
{"pid":14907,"tid":14953,"ts":214676055365,"ph":"X","cat":"ipc,toplevel","name":"ChannelMojo::OnMessageReceived","args":{"class":9,"line":242},"dur":4,"tdur":3,"tts":407047755},
{"pid":14907,"tid":14953,"ts":214676055377,"ph":"X","cat":"toplevel","name":"MessagePumpLibevent::OnLibeventNotification","args":{"src_file":"../../mojo/core/channel_posix.cc","src_func":"StartOnIOThread"},"dur":53,"tdur":53,"tts":407047766},
{"pid":14907,"tid":14953,"ts":214676055391,"ph":"X","cat":"ipc,toplevel","name":"ChannelMojo::OnMessageReceived","args":{"class":9,"line":114},"dur":4,"tdur":4,"tts":407047780},
{"pid":14907,"tid":14953,"ts":214676055403,"ph":"X","cat":"ipc,toplevel","name":"ChannelMojo::OnMessageReceived","args":{"class":9,"line":114},"dur":5,"tdur":4,"tts":407047793},
{"pid":14907,"tid":14953,"ts":214676055421,"ph":"X","cat":"ipc,toplevel","name":"ChannelMojo::OnMessageReceived","args":{"class":9,"line":242},"dur":6,"tdur":6,"tts":407047810},
{"pid":14907,"tid":14953,"ts":214676055435,"ph":"X","cat":"toplevel","name":"MessagePumpLibevent::OnLibeventNotification","args":{"src_file":"../../mojo/core/channel_posix.cc","src_func":"StartOnIOThread"},"dur":21,"tdur":21,"tts":407047824},
{"pid":14907,"tid":14953,"ts":214676055447,"ph":"X","cat":"ipc,toplevel","name":"ChannelMojo::OnMessageReceived","args":{"class":9,"line":114},"dur":5,"tdur":6,"tts":407047836},
{"pid":14907,"tid":14953,"ts":214676055459,"ph":"X","cat":"toplevel","name":"MessagePumpLibevent::OnLibeventNotification","args":{"src_file":"../../mojo/core/channel_posix.cc","src_func":"StartOnIOThread"},"dur":23,"tdur":24,"tts":407047848},
{"pid":14907,"tid":14953,"ts":214676055475,"ph":"X","cat":"ipc,toplevel","name":"ChannelMojo::OnMessageReceived","args":{"class":9,"line":242},"dur":4,"tdur":4,"tts":407047864},
{"pid":14907,"tid":14953,"ts":214676056077,"ph":"X","cat":"toplevel","name":"MessagePumpLibevent::OnLibeventNotification","args":{"src_file":"../../mojo/core/channel_posix.cc","src_func":"StartOnIOThread"},"dur":57,"tdur":56,"tts":407047888},
{"pid":14907,"tid":14953,"ts":214676056113,"ph":"X","cat":"ipc,toplevel","name":"ChannelMojo::OnMessageReceived","args":{"class":9,"line":114},"dur":16,"tdur":16,"tts":407047923},
{"pid":14907,"tid":14953,"ts":214676056139,"ph":"X","cat":"toplevel","name":"MessagePumpLibevent::OnLibeventNotification","args":{"src_file":"../../mojo/core/channel_posix.cc","src_func":"StartOnIOThread"},"dur":20,"tdur":20,"tts":407047949},
{"pid":14907,"tid":14953,"ts":214676056154,"ph":"X","cat":"ipc,toplevel","name":"ChannelMojo::OnMessageReceived","args":{"class":9,"line":242},"dur":3,"tdur":3,"tts":407047964},
{"pid":14907,"tid":14953,"ts":214676056161,"ph":"X","cat":"toplevel","name":"MessagePumpLibevent::OnLibeventNotification","args":{"src_file":"../../mojo/core/channel_posix.cc","src_func":"StartOnIOThread"},"dur":24,"tdur":24,"tts":407047971},
{"pid":14907,"tid":14953,"ts":214676056170,"ph":"X","cat":"ipc,toplevel","name":"ChannelMojo::OnMessageReceived","args":{"class":9,"line":114},"dur":3,"tdur":3,"tts":407047980},
{"pid":14907,"tid":14953,"ts":214676056181,"ph":"X","cat":"ipc,toplevel","name":"ChannelMojo::OnMessageReceived","args":{"class":9,"line":242},"dur":2,"tdur":2,"tts":407047991},
{"pid":14907,"tid":14953,"ts":214676056186,"ph":"X","cat":"toplevel","name":"MessagePumpLibevent::OnLibeventNotification","args":{"src_file":"../../mojo/core/channel_posix.cc","src_func":"StartOnIOThread"},"dur":12,"tdur":12,"tts":407047996},
{"pid":14907,"tid":14953,"ts":214676056193,"ph":"X","cat":"ipc,toplevel","name":"ChannelMojo::OnMessageReceived","args":{"class":9,"line":114},"dur":3,"tdur":3,"tts":407048003},
{"pid":14907,"tid":14953,"ts":214676056199,"ph":"X","cat":"toplevel","name":"MessagePumpLibevent::OnLibeventNotification","args":{"src_file":"../../mojo/core/channel_posix.cc","src_func":"StartOnIOThread"},"dur":14,"tdur":14,"tts":407048009},
{"pid":14907,"tid":14953,"ts":214676056208,"ph":"X","cat":"ipc,toplevel","name":"ChannelMojo::OnMessageReceived","args":{"class":9,"line":242},"dur":3,"tdur":3,"tts":407048018},
{"pid":14907,"tid":14953,"ts":214676056235,"ph":"X","cat":"toplevel","name":"MessagePumpLibevent::OnLibeventNotification","args":{"src_file":"../../mojo/core/channel_posix.cc","src_func":"StartOnIOThread"},"dur":14,"tdur":15,"tts":407048031},
{"pid":14907,"tid":14953,"ts":214676056243,"ph":"X","cat":"ipc,toplevel","name":"ChannelMojo::OnMessageReceived","args":{"class":9,"line":114},"dur":4,"tdur":4,"tts":407048040},
{"pid":14907,"tid":14953,"ts":214676056250,"ph":"X","cat":"toplevel","name":"MessageLoop::RunTask","args":{"src_file":"../../ipc/ipc_channel_proxy.cc","src_func":"Send"},"dur":16,"tdur":16,"tts":407048047},
{"pid":14907,"tid":14953,"ts":214676056269,"ph":"X","cat":"toplevel","name":"MessagePumpLibevent::OnLibeventNotification","args":{"src_file":"../../mojo/core/channel_posix.cc","src_func":"StartOnIOThread"},"dur":14,"tdur":14,"tts":407048065},
{"pid":14907,"tid":14953,"ts":214676056279,"ph":"X","cat":"ipc,toplevel","name":"ChannelMojo::OnMessageReceived","args":{"class":9,"line":242},"dur":1,"tdur":2,"tts":407048075},
{"pid":14907,"tid":14953,"ts":214676056579,"ph":"X","cat":"toplevel","name":"MessagePumpLibevent::OnLibeventNotification","args":{"src_file":"../../mojo/core/channel_posix.cc","src_func":"StartOnIOThread"},"dur":19,"tdur":19,"tts":407048090},
{"pid":14907,"tid":14953,"ts":214676056591,"ph":"X","cat":"ipc,toplevel","name":"ChannelMojo::OnMessageReceived","args":{"class":9,"line":114},"dur":4,"tdur":4,"tts":407048102},
{"pid":14907,"tid":14953,"ts":214676056612,"ph":"X","cat":"toplevel","name":"MessagePumpLibevent::OnLibeventNotification","args":{"src_file":"../../mojo/core/channel_posix.cc","src_func":"StartOnIOThread"},"dur":15,"tdur":16,"tts":407048115},
{"pid":14907,"tid":14953,"ts":214676056623,"ph":"X","cat":"ipc,toplevel","name":"ChannelMojo::OnMessageReceived","args":{"class":9,"line":242},"dur":2,"tdur":2,"tts":407048127},
{"pid":14907,"tid":14953,"ts":214676056749,"ph":"X","cat":"toplevel","name":"MessagePumpLibevent::OnLibeventNotification","args":{"src_file":"../../mojo/core/channel_posix.cc","src_func":"StartOnIOThread"},"dur":14,"tdur":14,"tts":407048138},
{"pid":14907,"tid":14953,"ts":214676056757,"ph":"X","cat":"ipc,toplevel","name":"ChannelMojo::OnMessageReceived","args":{"class":9,"line":114},"dur":5,"tdur":4,"tts":407048146},
{"pid":14907,"tid":14953,"ts":214676057698,"ph":"X","cat":"toplevel","name":"MessagePumpLibevent::OnLibeventNotification","args":{"src_file":"../../mojo/core/channel_posix.cc","src_func":"StartOnIOThread"},"dur":88,"tdur":88,"tts":407048167},
{"pid":14907,"tid":14953,"ts":214676057746,"ph":"X","cat":"ipc,toplevel","name":"ChannelMojo::OnMessageReceived","args":{"class":9,"line":114},"dur":16,"tdur":15,"tts":407048215},
{"pid":14907,"tid":14953,"ts":214676057780,"ph":"X","cat":"ipc,toplevel","name":"ChannelMojo::OnMessageReceived","args":{"class":9,"line":242},"dur":3,"tdur":3,"tts":407048249},
{"pid":14907,"tid":14953,"ts":214676057791,"ph":"X","cat":"toplevel","name":"MessagePumpLibevent::OnLibeventNotification","args":{"src_file":"../../mojo/core/channel_posix.cc","src_func":"StartOnIOThread"},"dur":20,"tdur":20,"tts":407048259},
{"pid":14907,"tid":14953,"ts":214676057799,"ph":"X","cat":"ipc,toplevel","name":"ChannelMojo::OnMessageReceived","args":{"class":9,"line":114},"dur":3,"tdur":3,"tts":407048268},
{"pid":14907,"tid":14953,"ts":214676057808,"ph":"X","cat":"ipc,toplevel","name":"ChannelMojo::OnMessageReceived","args":{"class":9,"line":242},"dur":1,"tdur":2,"tts":407048276},
{"pid":14907,"tid":14953,"ts":214676057812,"ph":"X","cat":"toplevel","name":"MessagePumpLibevent::OnLibeventNotification","args":{"src_file":"../../mojo/core/channel_posix.cc","src_func":"StartOnIOThread"},"dur":20,"tdur":20,"tts":407048280},
{"pid":14907,"tid":14953,"ts":214676057818,"ph":"X","cat":"ipc,toplevel","name":"ChannelMojo::OnMessageReceived","args":{"class":9,"line":114},"dur":3,"tdur":2,"tts":407048287},
{"pid":14907,"tid":14953,"ts":214676057828,"ph":"X","cat":"ipc,toplevel","name":"ChannelMojo::OnMessageReceived","args":{"class":9,"line":242},"dur":2,"tdur":2,"tts":407048296},
{"pid":14907,"tid":14953,"ts":214676057873,"ph":"X","cat":"toplevel","name":"MessagePumpLibevent::OnLibeventNotification","args":{"src_file":"../../mojo/core/channel_posix.cc","src_func":"StartOnIOThread"},"dur":35,"tdur":35,"tts":407048311},
{"pid":14907,"tid":14953,"ts":214676057890,"ph":"X","cat":"ipc,toplevel","name":"ChannelMojo::OnMessageReceived","args":{"class":9,"line":114},"dur":7,"tdur":7,"tts":407048328},
{"pid":14907,"tid":14953,"ts":214676057905,"ph":"X","cat":"ipc,toplevel","name":"ChannelMojo::OnMessageReceived","args":{"class":9,"line":242},"dur":1,"tdur":1,"tts":407048343},
{"pid":14907,"tid":14953,"ts":214676058492,"ph":"X","cat":"toplevel","name":"MessagePumpLibevent::OnLibeventNotification","args":{"src_file":"../../mojo/core/channel_posix.cc","src_func":"StartOnIOThread"},"dur":71,"tdur":69,"tts":407048362},
{"pid":14907,"tid":14953,"ts":214676058536,"ph":"X","cat":"ipc,toplevel","name":"ChannelMojo::OnMessageReceived","args":{"class":9,"line":114},"dur":11,"tdur":11,"tts":407048405},
{"pid":14907,"tid":14953,"ts":214676058559,"ph":"X","cat":"ipc,toplevel","name":"ChannelMojo::OnMessageReceived","args":{"class":9,"line":242},"dur":2,"tdur":2,"tts":407048428},
{"pid":14907,"tid":14953,"ts":214676058567,"ph":"X","cat":"toplevel","name":"MessagePumpLibevent::OnLibeventNotification","args":{"src_file":"../../mojo/core/channel_posix.cc","src_func":"StartOnIOThread"},"dur":29,"tdur":28,"tts":407048436},
{"pid":14907,"tid":14953,"ts":214676058577,"ph":"X","cat":"ipc,toplevel","name":"ChannelMojo::OnMessageReceived","args":{"class":9,"line":114},"dur":5,"tdur":4,"tts":407048446},
{"pid":14907,"tid":14953,"ts":214676058591,"ph":"X","cat":"ipc,toplevel","name":"ChannelMojo::OnMessageReceived","args":{"class":9,"line":242},"dur":3,"tdur":2,"tts":407048460},
{"pid":14907,"tid":14953,"ts":214676058597,"ph":"X","cat":"toplevel","name":"MessagePumpLibevent::OnLibeventNotification","args":{"src_file":"../../mojo/core/channel_posix.cc","src_func":"StartOnIOThread"},"dur":19,"tdur":19,"tts":407048466},
{"pid":14907,"tid":14953,"ts":214676058605,"ph":"X","cat":"ipc,toplevel","name":"ChannelMojo::OnMessageReceived","args":{"class":9,"line":114},"dur":2,"tdur":3,"tts":407048473},
{"pid":14907,"tid":14953,"ts":214676058613,"ph":"X","cat":"ipc,toplevel","name":"ChannelMojo::OnMessageReceived","args":{"class":9,"line":242},"dur":2,"tdur":2,"tts":407048482},
{"pid":14907,"tid":14953,"ts":214676058617,"ph":"X","cat":"toplevel","name":"MessagePumpLibevent::OnLibeventNotification","args":{"src_file":"../../mojo/core/channel_posix.cc","src_func":"StartOnIOThread"},"dur":33,"tdur":33,"tts":407048486},
{"pid":14907,"tid":14953,"ts":214676058625,"ph":"X","cat":"ipc,toplevel","name":"ChannelMojo::OnMessageReceived","args":{"class":9,"line":114},"dur":3,"tdur":3,"tts":407048493},
{"pid":14907,"tid":14953,"ts":214676058633,"ph":"X","cat":"ipc,toplevel","name":"ChannelMojo::OnMessageReceived","args":{"class":9,"line":114},"dur":3,"tdur":4,"tts":407048501},
{"pid":14907,"tid":14953,"ts":214676058645,"ph":"X","cat":"ipc,toplevel","name":"ChannelMojo::OnMessageReceived","args":{"class":9,"line":242},"dur":2,"tdur":2,"tts":407048514},
{"pid":14907,"tid":14953,"ts":214676059105,"ph":"X","cat":"toplevel","name":"MessagePumpLibevent::OnLibeventNotification","args":{"src_file":"../../mojo/core/channel_posix.cc","src_func":"StartOnIOThread"},"dur":86,"tdur":85,"tts":407048535},
{"pid":14907,"tid":14953,"ts":214676059158,"ph":"X","cat":"ipc,toplevel","name":"ChannelMojo::OnMessageReceived","args":{"class":9,"line":114},"dur":14,"tdur":13,"tts":407048588},
{"pid":14907,"tid":14953,"ts":214676059186,"ph":"X","cat":"ipc,toplevel","name":"ChannelMojo::OnMessageReceived","args":{"class":9,"line":242},"dur":3,"tdur":2,"tts":407048616},
{"pid":14907,"tid":14953,"ts":214676059194,"ph":"X","cat":"toplevel","name":"MessagePumpLibevent::OnLibeventNotification","args":{"src_file":"../../mojo/core/channel_posix.cc","src_func":"StartOnIOThread"},"dur":18,"tdur":19,"tts":407048623},
{"pid":14907,"tid":14953,"ts":214676059201,"ph":"X","cat":"ipc,toplevel","name":"ChannelMojo::OnMessageReceived","args":{"class":9,"line":114},"dur":3,"tdur":2,"tts":407048631},
{"pid":14907,"tid":14953,"ts":214676059209,"ph":"X","cat":"ipc,toplevel","name":"ChannelMojo::OnMessageReceived","args":{"class":9,"line":242},"dur":2,"tdur":1,"tts":407048639},
{"pid":14907,"tid":14953,"ts":214676059319,"ph":"X","cat":"toplevel","name":"MessagePumpLibevent::OnLibeventNotification","args":{"src_file":"../../mojo/core/channel_posix.cc","src_func":"StartOnIOThread"},"dur":28,"tdur":27,"tts":407048672},
{"pid":14907,"tid":14953,"ts":214676059340,"ph":"X","cat":"ipc,toplevel","name":"ChannelMojo::OnMessageReceived","args":{"class":9,"line":114},"dur":5,"tdur":5,"tts":407048692},
{"pid":14907,"tid":14953,"ts":214676059724,"ph":"X","cat":"toplevel","name":"MessagePumpLibevent::OnLibeventNotification","args":{"src_file":"../../mojo/core/channel_posix.cc","src_func":"StartOnIOThread"},"dur":57,"tdur":56,"tts":407048734},
{"pid":14907,"tid":14953,"ts":214676059757,"ph":"X","cat":"ipc,toplevel","name":"ChannelMojo::OnMessageReceived","args":{"class":9,"line":126},"dur":20,"tdur":20,"tts":407048766},
{"pid":14907,"tid":14953,"ts":214676064031,"ph":"X","cat":"toplevel","name":"MessageLoop::RunTask","args":{"src_file":"../../ipc/ipc_channel_proxy.cc","src_func":"Send"},"dur":29,"tdur":29,"tts":407048810},
{"pid":14907,"tid":14953,"ts":214676064062,"ph":"X","cat":"toplevel","name":"MessageLoop::RunTask","args":{"src_file":"../../ipc/ipc_channel_proxy.cc","src_func":"Send"},"dur":6,"tdur":6,"tts":407048840},
{"pid":14907,"tid":14953,"ts":214676066381,"ph":"X","cat":"toplevel","name":"MessagePumpLibevent::OnLibeventNotification","args":{"src_file":"../../mojo/core/channel_posix.cc","src_func":"StartOnIOThread"},"dur":48,"tdur":49,"tts":407048869},
{"pid":14907,"tid":14953,"ts":214676066412,"ph":"X","cat":"ipc,toplevel","name":"ChannelMojo::OnMessageReceived","args":{"class":9,"line":114},"dur":14,"tdur":14,"tts":407048900},
{"pid":14907,"tid":14953,"ts":214676067027,"ph":"X","cat":"toplevel","name":"MessagePumpLibevent::OnLibeventNotification","args":{"src_file":"../../mojo/core/channel_posix.cc","src_func":"StartOnIOThread"},"dur":70,"tdur":68,"tts":407048933},
{"pid":14907,"tid":14953,"ts":214676067059,"ph":"X","cat":"ipc,toplevel","name":"ChannelMojo::OnMessageReceived","args":{"class":9,"line":114},"dur":35,"tdur":35,"tts":407048963},
{"pid":14907,"tid":14953,"ts":214676067099,"ph":"X","cat":"toplevel","name":"MessagePumpLibevent::OnLibeventNotification","args":{"src_file":"../../mojo/core/channel_posix.cc","src_func":"StartOnIOThread"},"dur":46,"tdur":47,"tts":407049003},
{"pid":14907,"tid":14953,"ts":214676067105,"ph":"X","cat":"ipc,toplevel","name":"ChannelMojo::OnMessageReceived","args":{"class":9,"line":114},"dur":2,"tdur":3,"tts":407049009},
{"pid":14907,"tid":14907,"ts":214676056455,"ph":"X","cat":"disabled-by-default-devtools.timeline","name":"GPUTask","args":{"data":{"renderer_pid":23971,"used_bytes":46939284}},"dur":712,"tdur":398,"tts":1674606335},
{"pid":14907,"tid":14907,"ts":214676057182,"ph":"X","cat":"toplevel","name":"MessageLoop::RunTask","args":{"src_file":"../../gpu/command_buffer/service/scheduler.cc","src_func":"RunNextTask"},"dur":94,"tdur":94,"tts":1674606748},
{"pid":14907,"tid":14907,"ts":214676057192,"ph":"X","cat":"disabled-by-default-devtools.timeline","name":"GPUTask","args":{"data":{"renderer_pid":23971,"used_bytes":46677140}},"dur":80,"tdur":80,"tts":1674606758},
{"pid":14907,"tid":14907,"ts":214676057295,"ph":"X","cat":"toplevel","name":"MessageLoop::RunTask","args":{"src_file":"../../gpu/command_buffer/service/scheduler.cc","src_func":"RunNextTask"},"dur":145,"tdur":145,"tts":1674606861},
{"pid":14907,"tid":14907,"ts":214676057299,"ph":"X","cat":"disabled-by-default-devtools.timeline","name":"GPUTask","args":{"data":{"renderer_pid":23971,"used_bytes":46677140}},"dur":136,"tdur":136,"tts":1674606865},
{"pid":14907,"tid":14907,"ts":214676057444,"ph":"X","cat":"toplevel","name":"MessageLoop::RunTask","args":{"src_file":"../../gpu/command_buffer/service/scheduler.cc","src_func":"RunNextTask"},"dur":55,"tdur":55,"tts":1674607010},
{"pid":14907,"tid":14907,"ts":214676057450,"ph":"X","cat":"disabled-by-default-devtools.timeline","name":"GPUTask","args":{"data":{"renderer_pid":23971,"used_bytes":46939284}},"dur":45,"tdur":45,"tts":1674607016},
{"pid":14907,"tid":14907,"ts":214676057509,"ph":"X","cat":"toplevel","name":"MessageLoop::RunTask","args":{"src_file":"../../gpu/command_buffer/service/scheduler.cc","src_func":"RunNextTask"},"dur":445,"tdur":385,"tts":1674607075},
{"pid":14907,"tid":14907,"ts":214676057513,"ph":"X","cat":"disabled-by-default-devtools.timeline","name":"GPUTask","args":{"data":{"renderer_pid":23971,"used_bytes":46939284}},"dur":436,"tdur":376,"tts":1674607079},
{"pid":14907,"tid":14907,"ts":214676057959,"ph":"X","cat":"toplevel","name":"MessageLoop::RunTask","args":{"src_file":"../../gpu/command_buffer/service/scheduler.cc","src_func":"RunNextTask"},"dur":68,"tdur":67,"tts":1674607465},
{"pid":14907,"tid":14907,"ts":214676057967,"ph":"X","cat":"disabled-by-default-devtools.timeline","name":"GPUTask","args":{"data":{"renderer_pid":23971,"used_bytes":47201428}},"dur":57,"tdur":57,"tts":1674607473},
{"pid":14907,"tid":14907,"ts":214676058042,"ph":"X","cat":"toplevel","name":"MessageLoop::RunTask","args":{"src_file":"../../gpu/command_buffer/service/scheduler.cc","src_func":"RunNextTask"},"dur":371,"tdur":320,"tts":1674607548},
{"pid":14907,"tid":14907,"ts":214676058044,"ph":"X","cat":"disabled-by-default-devtools.timeline","name":"GPUTask","args":{"data":{"renderer_pid":23971,"used_bytes":47201428}},"dur":363,"tdur":313,"tts":1674607550},
{"pid":14907,"tid":14907,"ts":214676058416,"ph":"X","cat":"toplevel","name":"MessageLoop::RunTask","args":{"src_file":"../../gpu/command_buffer/service/scheduler.cc","src_func":"RunNextTask"},"dur":68,"tdur":68,"tts":1674607872},
{"pid":14907,"tid":14907,"ts":214676058423,"ph":"X","cat":"disabled-by-default-devtools.timeline","name":"GPUTask","args":{"data":{"renderer_pid":23971,"used_bytes":47463572}},"dur":57,"tdur":57,"tts":1674607879},
{"pid":14907,"tid":14907,"ts":214676058501,"ph":"X","cat":"toplevel","name":"MessageLoop::RunTask","args":{"src_file":"../../gpu/command_buffer/service/scheduler.cc","src_func":"RunNextTask"},"dur":385,"tdur":339,"tts":1674607957},
{"pid":14907,"tid":14907,"ts":214676058506,"ph":"X","cat":"disabled-by-default-devtools.timeline","name":"GPUTask","args":{"data":{"renderer_pid":23971,"used_bytes":47463572}},"dur":375,"tdur":329,"tts":1674607962},
{"pid":14907,"tid":14907,"ts":214676058889,"ph":"X","cat":"toplevel","name":"MessageLoop::RunTask","args":{"src_file":"../../gpu/command_buffer/service/scheduler.cc","src_func":"RunNextTask"},"dur":56,"tdur":56,"tts":1674608298},
{"pid":14907,"tid":14907,"ts":214676058894,"ph":"X","cat":"disabled-by-default-devtools.timeline","name":"GPUTask","args":{"data":{"renderer_pid":23971,"used_bytes":47725716}},"dur":48,"tdur":49,"tts":1674608303},
{"pid":14907,"tid":14907,"ts":214676058958,"ph":"X","cat":"toplevel","name":"MessageLoop::RunTask","args":{"src_file":"../../gpu/command_buffer/service/scheduler.cc","src_func":"RunNextTask"},"dur":307,"tdur":264,"tts":1674608368},
{"pid":14907,"tid":14907,"ts":214676058961,"ph":"X","cat":"disabled-by-default-devtools.timeline","name":"GPUTask","args":{"data":{"renderer_pid":23971,"used_bytes":47725716}},"dur":300,"tdur":259,"tts":1674608370},
{"pid":14907,"tid":14907,"ts":214676059267,"ph":"X","cat":"toplevel","name":"MessageLoop::RunTask","args":{"src_file":"../../gpu/command_buffer/service/scheduler.cc","src_func":"RunNextTask"},"dur":46,"tdur":46,"tts":1674608634},
{"pid":14907,"tid":14907,"ts":214676059272,"ph":"X","cat":"disabled-by-default-devtools.timeline","name":"GPUTask","args":{"data":{"renderer_pid":23971,"used_bytes":47987860}},"dur":39,"tdur":39,"tts":1674608639},
{"pid":14907,"tid":14907,"ts":214676059325,"ph":"X","cat":"toplevel","name":"MessageLoop::RunTask","args":{"src_file":"../../gpu/command_buffer/service/scheduler.cc","src_func":"RunNextTask"},"dur":265,"tdur":233,"tts":1674608693},
{"pid":14907,"tid":14907,"ts":214676059328,"ph":"X","cat":"disabled-by-default-devtools.timeline","name":"GPUTask","args":{"data":{"renderer_pid":23971,"used_bytes":47987860}},"dur":259,"tdur":228,"tts":1674608695},
{"pid":14907,"tid":14907,"ts":214676059592,"ph":"X","cat":"toplevel","name":"MessageLoop::RunTask","args":{"src_file":"../../gpu/command_buffer/service/scheduler.cc","src_func":"RunNextTask"},"dur":41,"tdur":41,"tts":1674608928},
{"pid":14907,"tid":14907,"ts":214676059596,"ph":"X","cat":"disabled-by-default-devtools.timeline","name":"GPUTask","args":{"data":{"renderer_pid":23971,"used_bytes":48250004}},"dur":35,"tdur":35,"tts":1674608932},
{"pid":14907,"tid":14907,"ts":214676059643,"ph":"X","cat":"toplevel","name":"MessageLoop::RunTask","args":{"src_file":"../../gpu/command_buffer/service/scheduler.cc","src_func":"RunNextTask"},"dur":356,"tdur":321,"tts":1674608979},
{"pid":14907,"tid":14907,"ts":214676059645,"ph":"X","cat":"disabled-by-default-devtools.timeline","name":"GPUTask","args":{"data":{"renderer_pid":23971,"used_bytes":48250004}},"dur":345,"tdur":311,"tts":1674608981},
{"pid":14907,"tid":14907,"ts":214676060003,"ph":"X","cat":"toplevel","name":"MessageLoop::RunTask","args":{"src_file":"../../gpu/command_buffer/service/scheduler.cc","src_func":"RunNextTask"},"dur":85,"tdur":84,"tts":1674609305},
{"pid":14907,"tid":14907,"ts":214676060012,"ph":"X","cat":"disabled-by-default-devtools.timeline","name":"GPUTask","args":{"data":{"renderer_pid":23971,"used_bytes":48512148}},"dur":72,"tdur":72,"tts":1674609314},
{"pid":14907,"tid":14907,"ts":214676060103,"ph":"X","cat":"toplevel","name":"MessageLoop::RunTask","args":{"src_file":"../../gpu/command_buffer/service/scheduler.cc","src_func":"RunNextTask"},"dur":312,"tdur":262,"tts":1674609404},
{"pid":14907,"tid":14907,"ts":214676060106,"ph":"X","cat":"disabled-by-default-devtools.timeline","name":"GPUTask","args":{"data":{"renderer_pid":23971,"used_bytes":48512148}},"dur":305,"tdur":255,"tts":1674609407},
{"pid":14907,"tid":14907,"ts":214676060418,"ph":"X","cat":"toplevel","name":"MessageLoop::RunTask","args":{"src_file":"../../gpu/command_buffer/service/scheduler.cc","src_func":"RunNextTask"},"dur":69,"tdur":69,"tts":1674609669},
{"pid":14907,"tid":14907,"ts":214676060423,"ph":"X","cat":"disabled-by-default-devtools.timeline","name":"GPUTask","args":{"data":{"renderer_pid":23971,"used_bytes":48774292}},"dur":55,"tdur":55,"tts":1674609674},
{"pid":14907,"tid":14907,"ts":214676060499,"ph":"X","cat":"toplevel","name":"MessageLoop::RunTask","args":{"src_file":"../../gpu/command_buffer/service/scheduler.cc","src_func":"RunNextTask"},"dur":27,"tdur":27,"tts":1674609750},
{"pid":14907,"tid":14907,"ts":214676060503,"ph":"X","cat":"disabled-by-default-devtools.timeline","name":"GPUTask","args":{"data":{"renderer_pid":23971,"used_bytes":48774292}},"dur":21,"tdur":21,"tts":1674609754},
{"pid":14907,"tid":14907,"ts":214676060527,"ph":"X","cat":"toplevel","name":"MessageLoop::RunTask","args":{"src_file":"../../gpu/command_buffer/service/scheduler.cc","src_func":"RunNextTask"},"dur":271,"tdur":232,"tts":1674609778},
{"pid":14907,"tid":14907,"ts":214676060529,"ph":"X","cat":"disabled-by-default-devtools.timeline","name":"GPUTask","args":{"data":{"renderer_pid":23971,"used_bytes":48774292}},"dur":261,"tdur":222,"tts":1674609780},
{"pid":14907,"tid":14907,"ts":214676060806,"ph":"X","cat":"toplevel","name":"MessageLoop::RunTask","args":{"src_file":"../../gpu/command_buffer/service/scheduler.cc","src_func":"RunNextTask"},"dur":42,"tdur":42,"tts":1674610019},
{"pid":14907,"tid":14907,"ts":214676060811,"ph":"X","cat":"disabled-by-default-devtools.timeline","name":"GPUTask","args":{"data":{"renderer_pid":23971,"used_bytes":49036436}},"dur":35,"tdur":36,"tts":1674610023},
{"pid":14907,"tid":14907,"ts":214676060850,"ph":"X","cat":"toplevel","name":"MessageLoop::RunTask","args":{"src_file":"../../gpu/command_buffer/service/scheduler.cc","src_func":"RunNextTask"},"dur":254,"tdur":226,"tts":1674610062},
{"pid":14907,"tid":14907,"ts":214676060852,"ph":"X","cat":"disabled-by-default-devtools.timeline","name":"GPUTask","args":{"data":{"renderer_pid":23971,"used_bytes":49036436}},"dur":244,"tdur":216,"tts":1674610064},
{"pid":14907,"tid":14907,"ts":214676061115,"ph":"X","cat":"toplevel","name":"MessageLoop::RunTask","args":{"src_file":"../../gpu/command_buffer/service/scheduler.cc","src_func":"RunNextTask"},"dur":38,"tdur":39,"tts":1674610298},
{"pid":14907,"tid":14907,"ts":214676061118,"ph":"X","cat":"disabled-by-default-devtools.timeline","name":"GPUTask","args":{"data":{"renderer_pid":23971,"used_bytes":49298580}},"dur":33,"tdur":32,"tts":1674610302},
{"pid":14907,"tid":14907,"ts":214676061154,"ph":"X","cat":"toplevel","name":"MessageLoop::RunTask","args":{"src_file":"../../gpu/command_buffer/service/scheduler.cc","src_func":"RunNextTask"},"dur":258,"tdur":225,"tts":1674610338},
{"pid":14907,"tid":14907,"ts":214676061156,"ph":"X","cat":"disabled-by-default-devtools.timeline","name":"GPUTask","args":{"data":{"renderer_pid":23971,"used_bytes":49298580}},"dur":253,"tdur":220,"tts":1674610340},
{"pid":14907,"tid":14907,"ts":214676061421,"ph":"X","cat":"toplevel","name":"MessageLoop::RunTask","args":{"src_file":"../../gpu/command_buffer/service/scheduler.cc","src_func":"RunNextTask"},"dur":41,"tdur":41,"tts":1674610572},
{"pid":14907,"tid":14907,"ts":214676061425,"ph":"X","cat":"disabled-by-default-devtools.timeline","name":"GPUTask","args":{"data":{"renderer_pid":23971,"used_bytes":49560724}},"dur":34,"tdur":34,"tts":1674610576},
{"pid":14907,"tid":14907,"ts":214676061463,"ph":"X","cat":"toplevel","name":"MessageLoop::RunTask","args":{"src_file":"../../gpu/command_buffer/service/scheduler.cc","src_func":"RunNextTask"},"dur":244,"tdur":217,"tts":1674610614},
{"pid":14907,"tid":14907,"ts":214676061465,"ph":"X","cat":"disabled-by-default-devtools.timeline","name":"GPUTask","args":{"data":{"renderer_pid":23971,"used_bytes":49560724}},"dur":239,"tdur":212,"tts":1674610616},
{"pid":14907,"tid":14907,"ts":214676061717,"ph":"X","cat":"toplevel","name":"MessageLoop::RunTask","args":{"src_file":"../../gpu/command_buffer/service/scheduler.cc","src_func":"RunNextTask"},"dur":41,"tdur":40,"tts":1674610841},
{"pid":14907,"tid":14907,"ts":214676061722,"ph":"X","cat":"disabled-by-default-devtools.timeline","name":"GPUTask","args":{"data":{"renderer_pid":23971,"used_bytes":49822868}},"dur":33,"tdur":34,"tts":1674610845},
{"pid":14907,"tid":14907,"ts":214676061759,"ph":"X","cat":"toplevel","name":"MessageLoop::RunTask","args":{"src_file":"../../gpu/command_buffer/service/scheduler.cc","src_func":"RunNextTask"},"dur":247,"tdur":218,"tts":1674610882},
{"pid":14907,"tid":14907,"ts":214676061761,"ph":"X","cat":"disabled-by-default-devtools.timeline","name":"GPUTask","args":{"data":{"renderer_pid":23971,"used_bytes":49822868}},"dur":242,"tdur":213,"tts":1674610885},
{"pid":14907,"tid":14907,"ts":214676062015,"ph":"X","cat":"toplevel","name":"MessageLoop::RunTask","args":{"src_file":"../../gpu/command_buffer/service/scheduler.cc","src_func":"RunNextTask"},"dur":31,"tdur":31,"tts":1674611109},
{"pid":14907,"tid":14907,"ts":214676062018,"ph":"X","cat":"disabled-by-default-devtools.timeline","name":"GPUTask","args":{"data":{"renderer_pid":23971,"used_bytes":50085012}},"dur":26,"tdur":26,"tts":1674611113},
{"pid":14907,"tid":14907,"ts":214676062047,"ph":"X","cat":"toplevel","name":"MessageLoop::RunTask","args":{"src_file":"../../gpu/command_buffer/service/scheduler.cc","src_func":"RunNextTask"},"dur":226,"tdur":201,"tts":1674611142},
{"pid":14907,"tid":14907,"ts":214676062049,"ph":"X","cat":"disabled-by-default-devtools.timeline","name":"GPUTask","args":{"data":{"renderer_pid":23971,"used_bytes":50085012}},"dur":222,"tdur":197,"tts":1674611144},
{"pid":14907,"tid":14907,"ts":214676062281,"ph":"X","cat":"toplevel","name":"MessageLoop::RunTask","args":{"src_file":"../../gpu/command_buffer/service/scheduler.cc","src_func":"RunNextTask"},"dur":34,"tdur":34,"tts":1674611351},
{"pid":14907,"tid":14907,"ts":214676062284,"ph":"X","cat":"disabled-by-default-devtools.timeline","name":"GPUTask","args":{"data":{"renderer_pid":23971,"used_bytes":50347156}},"dur":29,"tdur":29,"tts":1674611354},
{"pid":14907,"tid":14907,"ts":214676062316,"ph":"X","cat":"toplevel","name":"MessageLoop::RunTask","args":{"src_file":"../../gpu/command_buffer/service/scheduler.cc","src_func":"RunNextTask"},"dur":236,"tdur":209,"tts":1674611386},
{"pid":14907,"tid":14907,"ts":214676062319,"ph":"X","cat":"disabled-by-default-devtools.timeline","name":"GPUTask","args":{"data":{"renderer_pid":23971,"used_bytes":50347156}},"dur":231,"tdur":204,"tts":1674611389},
{"pid":14907,"tid":14907,"ts":214676062560,"ph":"X","cat":"toplevel","name":"MessageLoop::RunTask","args":{"src_file":"../../gpu/command_buffer/service/scheduler.cc","src_func":"RunNextTask"},"dur":39,"tdur":38,"tts":1674611604},
{"pid":14907,"tid":14907,"ts":214676062565,"ph":"X","cat":"disabled-by-default-devtools.timeline","name":"GPUTask","args":{"data":{"renderer_pid":23971,"used_bytes":50609300}},"dur":31,"tdur":32,"tts":1674611608},
{"pid":14907,"tid":14907,"ts":214676062600,"ph":"X","cat":"toplevel","name":"MessageLoop::RunTask","args":{"src_file":"../../gpu/command_buffer/service/scheduler.cc","src_func":"RunNextTask"},"dur":314,"tdur":286,"tts":1674611643},
{"pid":14907,"tid":14907,"ts":214676062602,"ph":"X","cat":"disabled-by-default-devtools.timeline","name":"GPUTask","args":{"data":{"renderer_pid":23971,"used_bytes":50609300}},"dur":305,"tdur":277,"tts":1674611646},
{"pid":14907,"tid":14907,"ts":214676062918,"ph":"X","cat":"toplevel","name":"MessageLoop::RunTask","args":{"src_file":"../../ui/gl/gl_surface_presentation_helper.cc","src_func":"ScheduleCheckPendingFrames"},"dur":1109,"tdur":365,"tts":1674611934},
{"pid":14907,"tid":14907,"ts":214676064046,"ph":"X","cat":"toplevel","name":"MessageLoop::RunTask","args":{"src_file":"../../gpu/command_buffer/service/scheduler.cc","src_func":"RunNextTask"},"dur":123,"tdur":123,"tts":1674612317},
{"pid":14907,"tid":14907,"ts":214676064067,"ph":"X","cat":"disabled-by-default-devtools.timeline","name":"GPUTask","args":{"data":{"renderer_pid":23971,"used_bytes":50871444}},"dur":96,"tdur":96,"tts":1674612338},
{"pid":14907,"tid":14907,"ts":214676064172,"ph":"X","cat":"toplevel","name":"MessageLoop::RunTask","args":{"src_file":"../../gpu/command_buffer/service/scheduler.cc","src_func":"RunNextTask"},"dur":436,"tdur":436,"tts":1674612443},
{"pid":14907,"tid":14907,"ts":214676064176,"ph":"X","cat":"disabled-by-default-devtools.timeline","name":"GPUTask","args":{"data":{"renderer_pid":23971,"used_bytes":50871444}},"dur":426,"tdur":426,"tts":1674612447},
{"pid":14907,"tid":14907,"ts":214676064624,"ph":"X","cat":"toplevel","name":"MessageLoop::RunTask","args":{"src_file":"../../gpu/command_buffer/service/scheduler.cc","src_func":"RunNextTask"},"dur":88,"tdur":87,"tts":1674612896},
{"pid":14907,"tid":14907,"ts":214676064631,"ph":"X","cat":"disabled-by-default-devtools.timeline","name":"GPUTask","args":{"data":{"renderer_pid":23971,"used_bytes":51133588}},"dur":77,"tdur":76,"tts":1674612903},
{"pid":14907,"tid":14907,"ts":214676064714,"ph":"X","cat":"toplevel","name":"MessageLoop::RunTask","args":{"src_file":"../../gpu/command_buffer/service/scheduler.cc","src_func":"RunNextTask"},"dur":305,"tdur":305,"tts":1674612985},
{"pid":14907,"tid":14907,"ts":214676064716,"ph":"X","cat":"disabled-by-default-devtools.timeline","name":"GPUTask","args":{"data":{"renderer_pid":23971,"used_bytes":51133588}},"dur":299,"tdur":300,"tts":1674612987},
{"pid":14907,"tid":14907,"ts":214676065032,"ph":"X","cat":"toplevel","name":"MessageLoop::RunTask","args":{"src_file":"../../gpu/command_buffer/service/scheduler.cc","src_func":"RunNextTask"},"dur":52,"tdur":51,"tts":1674613304},
{"pid":14907,"tid":14907,"ts":214676065037,"ph":"X","cat":"disabled-by-default-devtools.timeline","name":"GPUTask","args":{"data":{"renderer_pid":23971,"used_bytes":51395732}},"dur":45,"tdur":45,"tts":1674613308},
{"pid":14907,"tid":14907,"ts":214676065085,"ph":"X","cat":"toplevel","name":"MessageLoop::RunTask","args":{"src_file":"../../gpu/command_buffer/service/scheduler.cc","src_func":"RunNextTask"},"dur":133,"tdur":132,"tts":1674613357},
{"pid":14907,"tid":14907,"ts":214676065088,"ph":"X","cat":"disabled-by-default-devtools.timeline","name":"GPUTask","args":{"data":{"renderer_pid":23971,"used_bytes":51395732}},"dur":128,"tdur":128,"tts":1674613359},
{"pid":14907,"tid":14907,"ts":214676065226,"ph":"X","cat":"toplevel","name":"MessageLoop::RunTask","args":{"src_file":"../../gpu/command_buffer/service/scheduler.cc","src_func":"RunNextTask"},"dur":34,"tdur":33,"tts":1674613498},
{"pid":14907,"tid":14907,"ts":214676065230,"ph":"X","cat":"disabled-by-default-devtools.timeline","name":"GPUTask","args":{"data":{"renderer_pid":23971,"used_bytes":51657876}},"dur":28,"tdur":28,"tts":1674613501},
{"pid":14907,"tid":14907,"ts":214676065261,"ph":"X","cat":"toplevel","name":"MessageLoop::RunTask","args":{"src_file":"../../gpu/command_buffer/service/scheduler.cc","src_func":"RunNextTask"},"dur":125,"tdur":124,"tts":1674613533},
{"pid":14907,"tid":14907,"ts":214676065263,"ph":"X","cat":"disabled-by-default-devtools.timeline","name":"GPUTask","args":{"data":{"renderer_pid":23971,"used_bytes":51657876}},"dur":121,"tdur":120,"tts":1674613535},
{"pid":14907,"tid":14907,"ts":214676065393,"ph":"X","cat":"toplevel","name":"MessageLoop::RunTask","args":{"src_file":"../../gpu/command_buffer/service/scheduler.cc","src_func":"RunNextTask"},"dur":31,"tdur":30,"tts":1674613665},
{"pid":14907,"tid":14907,"ts":214676065396,"ph":"X","cat":"disabled-by-default-devtools.timeline","name":"GPUTask","args":{"data":{"renderer_pid":23971,"used_bytes":51920020}},"dur":26,"tdur":25,"tts":1674613668},
{"pid":14907,"tid":14907,"ts":214676065425,"ph":"X","cat":"toplevel","name":"MessageLoop::RunTask","args":{"src_file":"../../gpu/command_buffer/service/scheduler.cc","src_func":"RunNextTask"},"dur":117,"tdur":117,"tts":1674613696},
{"pid":14907,"tid":14907,"ts":214676065427,"ph":"X","cat":"disabled-by-default-devtools.timeline","name":"GPUTask","args":{"data":{"renderer_pid":23971,"used_bytes":51920020}},"dur":113,"tdur":113,"tts":1674613699},
{"pid":14907,"tid":14907,"ts":214676065550,"ph":"X","cat":"toplevel","name":"MessageLoop::RunTask","args":{"src_file":"../../gpu/command_buffer/service/scheduler.cc","src_func":"RunNextTask"},"dur":25,"tdur":25,"tts":1674613821},
{"pid":14907,"tid":14907,"ts":214676065553,"ph":"X","cat":"disabled-by-default-devtools.timeline","name":"GPUTask","args":{"data":{"renderer_pid":23971,"used_bytes":52182164}},"dur":20,"tdur":20,"tts":1674613824},
{"pid":14907,"tid":14907,"ts":214676065576,"ph":"X","cat":"toplevel","name":"MessageLoop::RunTask","args":{"src_file":"../../gpu/command_buffer/service/scheduler.cc","src_func":"RunNextTask"},"dur":107,"tdur":108,"tts":1674613847},
{"pid":14907,"tid":14907,"ts":214676065578,"ph":"X","cat":"disabled-by-default-devtools.timeline","name":"GPUTask","args":{"data":{"renderer_pid":23971,"used_bytes":52182164}},"dur":103,"tdur":103,"tts":1674613849},
{"pid":14907,"tid":14907,"ts":214676065690,"ph":"X","cat":"toplevel","name":"MessageLoop::RunTask","args":{"src_file":"../../gpu/command_buffer/service/scheduler.cc","src_func":"RunNextTask"},"dur":24,"tdur":24,"tts":1674613961},
{"pid":14907,"tid":14907,"ts":214676065693,"ph":"X","cat":"disabled-by-default-devtools.timeline","name":"GPUTask","args":{"data":{"renderer_pid":23971,"used_bytes":52444308}},"dur":19,"tdur":19,"tts":1674613964},
{"pid":14907,"tid":14907,"ts":214676065715,"ph":"X","cat":"toplevel","name":"MessageLoop::RunTask","args":{"src_file":"../../gpu/command_buffer/service/scheduler.cc","src_func":"RunNextTask"},"dur":154,"tdur":154,"tts":1674613986},
{"pid":14907,"tid":14907,"ts":214676065718,"ph":"X","cat":"disabled-by-default-devtools.timeline","name":"GPUTask","args":{"data":{"renderer_pid":23971,"used_bytes":52444308}},"dur":146,"tdur":146,"tts":1674613989},
{"pid":14907,"tid":14907,"ts":214676065880,"ph":"X","cat":"toplevel","name":"MessageLoop::RunTask","args":{"src_file":"../../gpu/command_buffer/service/scheduler.cc","src_func":"RunNextTask"},"dur":42,"tdur":43,"tts":1674614151},
{"pid":14907,"tid":14907,"ts":214676065887,"ph":"X","cat":"disabled-by-default-devtools.timeline","name":"GPUTask","args":{"data":{"renderer_pid":23971,"used_bytes":52706452}},"dur":33,"tdur":33,"tts":1674614158},
{"pid":14907,"tid":14907,"ts":214676065924,"ph":"X","cat":"toplevel","name":"MessageLoop::RunTask","args":{"src_file":"../../gpu/command_buffer/service/scheduler.cc","src_func":"RunNextTask"},"dur":109,"tdur":109,"tts":1674614195},
{"pid":14907,"tid":14907,"ts":214676065926,"ph":"X","cat":"disabled-by-default-devtools.timeline","name":"GPUTask","args":{"data":{"renderer_pid":23971,"used_bytes":52706452}},"dur":104,"tdur":105,"tts":1674614197},
{"pid":14907,"tid":14907,"ts":214676066040,"ph":"X","cat":"toplevel","name":"MessageLoop::RunTask","args":{"src_file":"../../gpu/command_buffer/service/scheduler.cc","src_func":"RunNextTask"},"dur":29,"tdur":29,"tts":1674614311},
{"pid":14907,"tid":14907,"ts":214676066043,"ph":"X","cat":"disabled-by-default-devtools.timeline","name":"GPUTask","args":{"data":{"renderer_pid":23971,"used_bytes":52968596}},"dur":24,"tdur":24,"tts":1674614314},
{"pid":14907,"tid":14907,"ts":214676066070,"ph":"X","cat":"toplevel","name":"MessageLoop::RunTask","args":{"src_file":"../../gpu/command_buffer/service/scheduler.cc","src_func":"RunNextTask"},"dur":23,"tdur":22,"tts":1674614342},
{"pid":14907,"tid":14907,"ts":214676066074,"ph":"X","cat":"disabled-by-default-devtools.timeline","name":"GPUTask","args":{"data":{"renderer_pid":23971,"used_bytes":52968596}},"dur":12,"tdur":12,"tts":1674614345},
{"pid":14907,"tid":14907,"ts":214676066099,"ph":"X","cat":"toplevel","name":"MessageLoop::RunTask","args":{"src_file":"../../gpu/command_buffer/service/scheduler.cc","src_func":"RunNextTask"},"dur":145,"tdur":145,"tts":1674614371},
{"pid":14907,"tid":14907,"ts":214676066103,"ph":"X","cat":"disabled-by-default-devtools.timeline","name":"GPUTask","args":{"data":{"renderer_pid":23971,"used_bytes":52968596}},"dur":139,"tdur":139,"tts":1674614374},
{"pid":14907,"tid":14907,"ts":214676066247,"ph":"X","cat":"toplevel","name":"MessageLoop::RunTask","args":{"src_file":"../../gpu/command_buffer/service/scheduler.cc","src_func":"RunNextTask"},"dur":40,"tdur":40,"tts":1674614518},
{"pid":14907,"tid":14907,"ts":214676066251,"ph":"X","cat":"disabled-by-default-devtools.timeline","name":"GPUTask","args":{"data":{"renderer_pid":23971,"used_bytes":53230740}},"dur":32,"tdur":32,"tts":1674614522},
{"pid":14907,"tid":14907,"ts":214676066296,"ph":"X","cat":"toplevel","name":"MessageLoop::RunTask","args":{"src_file":"../../gpu/command_buffer/service/scheduler.cc","src_func":"RunNextTask"},"dur":137,"tdur":136,"tts":1674614568},
{"pid":14907,"tid":14907,"ts":214676066299,"ph":"X","cat":"disabled-by-default-devtools.timeline","name":"GPUTask","args":{"data":{"renderer_pid":23971,"used_bytes":53230740}},"dur":131,"tdur":130,"tts":1674614571},
{"pid":14907,"tid":14907,"ts":214676066435,"ph":"X","cat":"toplevel","name":"MessageLoop::RunTask","args":{"src_file":"../../gpu/command_buffer/service/scheduler.cc","src_func":"RunNextTask"},"dur":609,"tdur":233,"tts":1674614706},
{"pid":14907,"tid":14907,"ts":214676066440,"ph":"X","cat":"disabled-by-default-devtools.timeline","name":"GPUTask","args":{"data":{"renderer_pid":14868,"used_bytes":25749900}},"dur":598,"tdur":222,"tts":1674614711},
{"pid":14907,"tid":14907,"ts":214676067063,"ph":"X","cat":"toplevel","name":"MessageLoop::RunTask","args":{"src_file":"../../gpu/command_buffer/service/scheduler.cc","src_func":"RunNextTask"},"dur":615,"tdur":180,"tts":1674614957},
{"pid":14907,"tid":14907,"ts":214676067073,"ph":"X","cat":"disabled-by-default-devtools.timeline","name":"GPUTask","args":{"data":{"renderer_pid":23971,"used_bytes":53492884}},"dur":597,"tdur":162,"tts":1674614968},
{"pid":14907,"tid":14907,"ts":214676067683,"ph":"X","cat":"toplevel","name":"MessageLoop::RunTask","args":{"src_file":"../../gpu/command_buffer/service/scheduler.cc","src_func":"RunNextTask"},"dur":156,"tdur":156,"tts":1674615142},
{"pid":14907,"tid":14907,"ts":214676067690,"ph":"X","cat":"disabled-by-default-devtools.timeline","name":"GPUTask","args":{"data":{"renderer_pid":23971,"used_bytes":53492884}},"dur":146,"tdur":146,"tts":1674615149},
{"pid":14907,"tid":14907,"ts":214676067850,"ph":"X","cat":"toplevel","name":"MessageLoop::RunTask","args":{"src_file":"../../gpu/command_buffer/service/scheduler.cc","src_func":"RunNextTask"},"dur":46,"tdur":45,"tts":1674615310},
{"pid":14907,"tid":14907,"ts":214676067854,"ph":"X","cat":"disabled-by-default-devtools.timeline","name":"GPUTask","args":{"data":{"renderer_pid":23971,"used_bytes":53755028}},"dur":39,"tdur":40,"tts":1674615313},
{"pid":14907,"tid":14907,"ts":214676067897,"ph":"X","cat":"toplevel","name":"MessageLoop::RunTask","args":{"src_file":"../../gpu/command_buffer/service/scheduler.cc","src_func":"RunNextTask"},"dur":117,"tdur":117,"tts":1674615357},
{"pid":14907,"tid":14907,"ts":214676067899,"ph":"X","cat":"disabled-by-default-devtools.timeline","name":"GPUTask","args":{"data":{"renderer_pid":23971,"used_bytes":53755028}},"dur":113,"tdur":112,"tts":1674615359},
{"pid":14907,"tid":14907,"ts":214676068022,"ph":"X","cat":"toplevel","name":"MessageLoop::RunTask","args":{"src_file":"../../gpu/command_buffer/service/scheduler.cc","src_func":"RunNextTask"},"dur":26,"tdur":27,"tts":1674615481},
{"pid":14907,"tid":14907,"ts":214676068025,"ph":"X","cat":"disabled-by-default-devtools.timeline","name":"GPUTask","args":{"data":{"renderer_pid":23971,"used_bytes":54017172}},"dur":21,"tdur":21,"tts":1674615485},
{"pid":14907,"tid":14907,"ts":214676068049,"ph":"X","cat":"toplevel","name":"MessageLoop::RunTask","args":{"src_file":"../../gpu/command_buffer/service/scheduler.cc","src_func":"RunNextTask"},"dur":137,"tdur":136,"tts":1674615509},
{"pid":14907,"tid":14907,"ts":214676068051,"ph":"X","cat":"disabled-by-default-devtools.timeline","name":"GPUTask","args":{"data":{"renderer_pid":23971,"used_bytes":54017172}},"dur":132,"tdur":132,"tts":1674615511},
{"pid":14907,"tid":14907,"ts":214676068193,"ph":"X","cat":"toplevel","name":"MessageLoop::RunTask","args":{"src_file":"../../gpu/command_buffer/service/scheduler.cc","src_func":"RunNextTask"},"dur":29,"tdur":28,"tts":1674615653},
{"pid":14907,"tid":14907,"ts":214676068197,"ph":"X","cat":"disabled-by-default-devtools.timeline","name":"GPUTask","args":{"data":{"renderer_pid":23971,"used_bytes":54279316}},"dur":23,"tdur":23,"tts":1674615657},
{"pid":14907,"tid":14907,"ts":214676068223,"ph":"X","cat":"toplevel","name":"MessageLoop::RunTask","args":{"src_file":"../../gpu/command_buffer/service/scheduler.cc","src_func":"RunNextTask"},"dur":132,"tdur":131,"tts":1674615683},
{"pid":14907,"tid":14907,"ts":214676068227,"ph":"X","cat":"disabled-by-default-devtools.timeline","name":"GPUTask","args":{"data":{"renderer_pid":23971,"used_bytes":54279316}},"dur":125,"tdur":125,"tts":1674615686},
{"pid":14907,"tid":14953,"ts":214676067111,"ph":"X","cat":"ipc,toplevel","name":"ChannelMojo::OnMessageReceived","args":{"class":9,"line":126},"dur":31,"tdur":31,"tts":407049016},
{"pid":14907,"tid":14953,"ts":214676072918,"ph":"X","cat":"toplevel","name":"MessageLoop::RunTask","args":{"src_file":"../../ipc/ipc_channel_proxy.cc","src_func":"Send"},"dur":68,"tdur":67,"tts":407049094},
{"pid":14907,"tid":14953,"ts":214676080099,"ph":"X","cat":"toplevel","name":"MessageLoop::RunTask","args":{"src_file":"../../ipc/ipc_channel_proxy.cc","src_func":"Send"},"dur":90,"tdur":89,"tts":407049215},
{"pid":14907,"tid":14953,"ts":214676081233,"ph":"X","cat":"toplevel","name":"MessagePumpLibevent::OnLibeventNotification","args":{"src_file":"../../mojo/core/channel_posix.cc","src_func":"StartOnIOThread"},"dur":88,"tdur":86,"tts":407049328},
{"pid":14907,"tid":14953,"ts":214676081281,"ph":"X","cat":"ipc,toplevel","name":"ChannelMojo::OnMessageReceived","args":{"class":9,"line":114},"dur":31,"tdur":30,"tts":407049375},
{"pid":14907,"tid":14953,"ts":214676087185,"ph":"X","cat":"toplevel","name":"MessagePumpLibevent::OnLibeventNotification","args":{"src_file":"../../mojo/core/channel_posix.cc","src_func":"StartOnIOThread"},"dur":81,"tdur":80,"tts":407049437},
{"pid":14907,"tid":14953,"ts":214676087232,"ph":"X","cat":"ipc,toplevel","name":"ChannelMojo::OnMessageReceived","args":{"class":9,"line":114},"dur":28,"tdur":29,"tts":407049482},
{"pid":14907,"tid":14953,"ts":214676087709,"ph":"X","cat":"toplevel","name":"MessagePumpLibevent::OnLibeventNotification","args":{"src_file":"../../mojo/core/channel_posix.cc","src_func":"StartOnIOThread"},"dur":103,"tdur":102,"tts":407049544},
{"pid":14907,"tid":14953,"ts":214676087779,"ph":"X","cat":"ipc,toplevel","name":"ChannelMojo::OnMessageReceived","args":{"class":9,"line":114},"dur":27,"tdur":26,"tts":407049613},
{"pid":14907,"tid":14953,"ts":214676087975,"ph":"X","cat":"toplevel","name":"MessagePumpLibevent::OnLibeventNotification","args":{"src_file":"../../mojo/core/channel_posix.cc","src_func":"StartOnIOThread"},"dur":29,"tdur":29,"tts":407049661},
{"pid":14907,"tid":14953,"ts":214676087989,"ph":"X","cat":"ipc,toplevel","name":"ChannelMojo::OnMessageReceived","args":{"class":9,"line":114},"dur":10,"tdur":9,"tts":407049676},
{"pid":14907,"tid":14953,"ts":214676088611,"ph":"X","cat":"toplevel","name":"MessagePumpLibevent::OnLibeventNotification","args":{"src_file":"../../mojo/core/channel_posix.cc","src_func":"StartOnIOThread"},"dur":70,"tdur":69,"tts":407049717},
{"pid":14907,"tid":14953,"ts":214676088652,"ph":"X","cat":"ipc,toplevel","name":"ChannelMojo::OnMessageReceived","args":{"class":9,"line":126},"dur":23,"tdur":24,"tts":407049756},
{"pid":14907,"tid":14953,"ts":214676090107,"ph":"X","cat":"toplevel","name":"MessagePumpLibevent::OnLibeventNotification","args":{"src_file":"../../mojo/core/channel_posix.cc","src_func":"StartOnIOThread"},"dur":137,"tdur":137,"tts":407049817},
{"pid":14907,"tid":14953,"ts":214676090158,"ph":"X","cat":"ipc,toplevel","name":"ChannelMojo::OnMessageReceived","args":{"class":9,"line":114},"dur":35,"tdur":35,"tts":407049867},
{"pid":14907,"tid":14953,"ts":214676090204,"ph":"X","cat":"ipc,toplevel","name":"ChannelMojo::OnMessageReceived","args":{"class":9,"line":114},"dur":3,"tdur":3,"tts":407049913},
{"pid":14907,"tid":14953,"ts":214676090214,"ph":"X","cat":"ipc,toplevel","name":"ChannelMojo::OnMessageReceived","args":{"class":9,"line":126},"dur":25,"tdur":25,"tts":407049923},
{"pid":14907,"tid":14953,"ts":214676092155,"ph":"X","cat":"toplevel","name":"MessageLoop::RunTask","args":{"src_file":"../../ipc/ipc_channel_proxy.cc","src_func":"Send"},"dur":57,"tdur":57,"tts":407049990},
{"pid":14907,"tid":14953,"ts":214676096905,"ph":"X","cat":"toplevel","name":"MessageLoop::RunTask","args":{"src_file":"../../ipc/ipc_channel_proxy.cc","src_func":"Send"},"dur":95,"tdur":93,"tts":407050082},
{"pid":14907,"tid":14953,"ts":214676097659,"ph":"X","cat":"toplevel","name":"MessagePumpLibevent::OnLibeventNotification","args":{"src_file":"../../mojo/core/channel_posix.cc","src_func":"StartOnIOThread"},"dur":68,"tdur":67,"tts":407050194},
{"pid":14907,"tid":14953,"ts":214676097700,"ph":"X","cat":"ipc,toplevel","name":"ChannelMojo::OnMessageReceived","args":{"class":9,"line":114},"dur":22,"tdur":22,"tts":407050234},
{"pid":14907,"tid":14953,"ts":214676102301,"ph":"X","cat":"toplevel","name":"MessagePumpLibevent::OnLibeventNotification","args":{"src_file":"../../mojo/core/channel_posix.cc","src_func":"StartOnIOThread"},"dur":93,"tdur":91,"tts":407050309},
{"pid":14907,"tid":14953,"ts":214676102358,"ph":"X","cat":"ipc,toplevel","name":"ChannelMojo::OnMessageReceived","args":{"class":9,"line":114},"dur":30,"tdur":30,"tts":407050364},
{"pid":14907,"tid":14953,"ts":214676102478,"ph":"X","cat":"toplevel","name":"MessagePumpLibevent::OnLibeventNotification","args":{"src_file":"../../mojo/core/channel_posix.cc","src_func":"StartOnIOThread"},"dur":52,"tdur":51,"tts":407050432},
{"pid":14907,"tid":14953,"ts":214676102505,"ph":"X","cat":"ipc,toplevel","name":"ChannelMojo::OnMessageReceived","args":{"class":9,"line":126},"dur":21,"tdur":21,"tts":407050458},
{"pid":14907,"tid":14953,"ts":214676103506,"ph":"X","cat":"toplevel","name":"MessagePumpLibevent::OnLibeventNotification","args":{"src_file":"../../mojo/core/channel_posix.cc","src_func":"StartOnIOThread"},"dur":100,"tdur":99,"tts":407050512},
{"pid":14907,"tid":14953,"ts":214676103543,"ph":"X","cat":"ipc,toplevel","name":"ChannelMojo::OnMessageReceived","args":{"class":9,"line":114},"dur":23,"tdur":23,"tts":407050549},
{"pid":14907,"tid":14953,"ts":214676103576,"ph":"X","cat":"ipc,toplevel","name":"ChannelMojo::OnMessageReceived","args":{"class":9,"line":114},"dur":3,"tdur":3,"tts":407050582},
{"pid":14907,"tid":14953,"ts":214676103586,"ph":"X","cat":"ipc,toplevel","name":"ChannelMojo::OnMessageReceived","args":{"class":9,"line":126},"dur":17,"tdur":17,"tts":407050591},
{"pid":14907,"tid":14953,"ts":214676105190,"ph":"X","cat":"toplevel","name":"MessageLoop::RunTask","args":{"src_file":"../../ipc/ipc_channel_proxy.cc","src_func":"Send"},"dur":90,"tdur":89,"tts":407050648},
{"pid":14907,"tid":14953,"ts":214676113977,"ph":"X","cat":"toplevel","name":"MessageLoop::RunTask","args":{"src_file":"../../ipc/ipc_channel_proxy.cc","src_func":"Send"},"dur":74,"tdur":73,"tts":407050802},
{"pid":14907,"tid":14953,"ts":214676119716,"ph":"X","cat":"toplevel","name":"MessagePumpLibevent::OnLibeventNotification","args":{"src_file":"../../mojo/core/channel_posix.cc","src_func":"StartOnIOThread"},"dur":86,"tdur":84,"tts":407050906},
{"pid":14907,"tid":14953,"ts":214676119768,"ph":"X","cat":"ipc,toplevel","name":"ChannelMojo::OnMessageReceived","args":{"class":9,"line":114},"dur":28,"tdur":28,"tts":407050956},
{"pid":14907,"tid":14953,"ts":214676121913,"ph":"X","cat":"toplevel","name":"MessagePumpLibevent::OnLibeventNotification","args":{"src_file":"../../mojo/core/channel_posix.cc","src_func":"StartOnIOThread"},"dur":73,"tdur":72,"tts":407051011},
{"pid":14907,"tid":14953,"ts":214676121956,"ph":"X","cat":"ipc,toplevel","name":"ChannelMojo::OnMessageReceived","args":{"class":9,"line":114},"dur":23,"tdur":24,"tts":407051053},
{"pid":14907,"tid":14953,"ts":214676122727,"ph":"X","cat":"toplevel","name":"MessagePumpLibevent::OnLibeventNotification","args":{"src_file":"../../mojo/core/channel_posix.cc","src_func":"StartOnIOThread"},"dur":124,"tdur":122,"tts":407051129},
{"pid":14907,"tid":14953,"ts":214676122812,"ph":"X","cat":"ipc,toplevel","name":"ChannelMojo::OnMessageReceived","args":{"class":9,"line":114},"dur":31,"tdur":31,"tts":407051212},
{"pid":14907,"tid":14953,"ts":214676125037,"ph":"X","cat":"toplevel","name":"MessageLoop::RunTask","args":{"src_file":"../../ipc/ipc_channel_proxy.cc","src_func":"Send"},"dur":63,"tdur":62,"tts":407051286},
{"pid":14907,"tid":14953,"ts":214676130325,"ph":"X","cat":"toplevel","name":"MessageLoop::RunTask","args":{"src_file":"../../ipc/ipc_channel_proxy.cc","src_func":"Send"},"dur":64,"tdur":63,"tts":407051396},
{"pid":14907,"tid":14953,"ts":214676163990,"ph":"X","cat":"toplevel","name":"MessagePumpLibevent::OnLibeventNotification","args":{"src_file":"../../mojo/core/channel_posix.cc","src_func":"StartOnIOThread"},"dur":80,"tdur":78,"tts":407051488},
{"pid":14907,"tid":14953,"ts":214676164032,"ph":"X","cat":"ipc,toplevel","name":"ChannelMojo::OnMessageReceived","args":{"class":9,"line":114},"dur":30,"tdur":30,"tts":407051529},
{"pid":14907,"tid":14953,"ts":214676168946,"ph":"X","cat":"toplevel","name":"MessagePumpLibevent::OnLibeventNotification","args":{"src_file":"../../mojo/core/channel_posix.cc","src_func":"StartOnIOThread"},"dur":70,"tdur":68,"tts":407051598},
[truncated: 707,580 more chars]
