# Supplementary material for: Citation.js: a format-independent, modular bibliography tool for the browser and command line
Source: PeerJ Comput Sci. 2019 Aug 12;5:e214. doi: 10.7717/peerj-cs.214 (PMC7924481; doi:10.7717/peerj-cs.214)
Supplement: Data S3 [file peerj-cs-05-214-s004.json]

{"label":"","duration":4776.457911999998,"markers":[{"end":1237.2354689999993,"endStack":null,"isOffMainThread":false,"name":"nsCycleCollector::ForgetSkippable","processType":2,"stack":null,"start":1237.1144419999982,"index":0},{"causeName":"<script> element","end":1552.5854599999984,"endStack":null,"isOffMainThread":false,"name":"Javascript","processType":2,"stack":1,"start":1502.835078,"index":1},{"causeName":"<script> element","end":1600.6199829999969,"endStack":null,"isOffMainThread":false,"name":"Javascript","processType":2,"stack":2,"start":1554.8699860000015,"index":2},{"end":1600.9228409999996,"endStack":null,"isAnimationOnly":false,"isOffMainThread":false,"name":"Styles","processType":2,"stack":null,"start":1600.9016509999965,"index":3},{"end":1600.9311559999987,"endStack":null,"isAnimationOnly":false,"isOffMainThread":false,"name":"Styles","processType":2,"stack":null,"start":1600.9232819999997,"index":4},{"end":1600.9417859999994,"endStack":null,"isAnimationOnly":false,"isOffMainThread":false,"name":"Styles","processType":2,"stack":null,"start":1600.932449,"index":5},{"end":1600.976290999999,"endStack":null,"isAnimationOnly":false,"isOffMainThread":false,"name":"Styles","processType":2,"stack":null,"start":1600.9665529999984,"index":6},{"end":1600.9822219999987,"endStack":null,"isAnimationOnly":false,"isOffMainThread":false,"name":"Styles","processType":2,"stack":null,"start":1600.976631999998,"index":7},{"end":1600.9959679999993,"endStack":null,"isAnimationOnly":false,"isOffMainThread":false,"name":"Styles","processType":2,"stack":null,"start":1600.982583000001,"index":8},{"end":1601.0029809999978,"endStack":null,"isAnimationOnly":false,"isOffMainThread":false,"name":"Styles","processType":2,"stack":null,"start":1600.9969100000017,"index":9},{"end":1601.0083010000017,"endStack":null,"isAnimationOnly":false,"isOffMainThread":false,"name":"Styles","processType":2,"stack":null,"start":1601.003342,"index":10},{"end":1601.0426659999976,"endStack":null,"isAnimationOnly":false,"isOffMainThread":false,"name":"Styles","processType":2,"stack":null,"start":1601.035753,"index":11},{"end":1601.0480360000001,"endStack":null,"isAnimationOnly":false,"isOffMainThread":false,"name":"Styles","processType":2,"stack":null,"start":1601.0430159999996,"index":12},{"end":1601.0593369999988,"endStack":null,"isAnimationOnly":false,"isOffMainThread":false,"name":"Styles","processType":2,"stack":null,"start":1601.0484259999976,"index":13},{"end":1601.064997999998,"endStack":null,"isAnimationOnly":false,"isOffMainThread":false,"name":"Styles","processType":2,"stack":null,"start":1601.0596880000012,"index":14},{"end":1601.0702869999986,"endStack":null,"isAnimationOnly":false,"isOffMainThread":false,"name":"Styles","processType":2,"stack":null,"start":1601.065327999997,"index":15},{"end":1601.1128769999996,"endStack":null,"isAnimationOnly":false,"isOffMainThread":false,"name":"Styles","processType":2,"stack":null,"start":1601.0973679999988,"index":16},{"end":1601.1458989999992,"endStack":null,"isAnimationOnly":false,"isOffMainThread":false,"name":"Styles","processType":2,"stack":null,"start":1601.1345680000013,"index":17},{"end":1601.3582879999994,"endStack":null,"isAnimationOnly":false,"isOffMainThread":false,"name":"Styles","processType":2,"stack":null,"start":1601.3539199999977,"index":18},{"end":1601.5074779999995,"endStack":null,"isOffMainThread":false,"name":"Reflow","processType":2,"stack":null,"start":1601.3714619999992,"index":19},{"end":1601.6500449999985,"endStack":null,"isAnimationOnly":false,"isOffMainThread":false,"name":"Styles","processType":2,"stack":null,"start":1601.6008129999973,"index":20},{"end":1601.6642119999997,"endStack":null,"isAnimationOnly":false,"isOffMainThread":false,"name":"Styles","processType":2,"stack":null,"start":1601.651407999998,"index":21},{"end":1601.6684600000008,"endStack":null,"isOffMainThread":false,"name":"StylesApplyChanges","processType":2,"stack":null,"start":1601.6645519999984,"index":22},{"end":1601.6884370000007,"endStack":null,"isOffMainThread":false,"name":"Reflow","processType":2,"stack":null,"start":1601.6721570000009,"index":23},{"end":1601.7097869999961,"endStack":null,"isOffMainThread":false,"name":"Reflow","processType":2,"stack":null,"start":1601.7008910000004,"index":24},{"end":1609.0147529999995,"endStack":null,"eventPhase":2,"isOffMainThread":false,"name":"DOMEvent","processType":2,"stack":null,"start":1605.9653609999987,"type":"DOMContentLoaded","index":25},{"end":1610.673404000001,"endStack":null,"eventPhase":2,"isOffMainThread":false,"name":"DOMEvent","processType":2,"stack":null,"start":1609.0222170000015,"type":"DOMContentLoaded","index":26},{"end":1611.7489019999994,"endStack":null,"eventPhase":3,"isOffMainThread":false,"name":"DOMEvent","processType":2,"stack":null,"start":1610.689585,"type":"DOMContentLoaded","index":27},{"end":1612.002457999999,"endStack":null,"name":"document::DOMContentLoaded","stack":null,"start":1612.002457999999,"unixTime":1546084633292078,"index":28},{"end":1612.9097000000002,"endStack":null,"isAnimationOnly":false,"isOffMainThread":false,"name":"Styles","processType":2,"stack":null,"start":1612.6905789999983,"index":29},{"end":1612.9448159999993,"endStack":null,"isAnimationOnly":false,"isOffMainThread":false,"name":"Styles","processType":2,"stack":null,"start":1612.9120949999997,"index":30},{"end":1613.0095469999978,"endStack":null,"isOffMainThread":false,"name":"StylesApplyChanges","processType":2,"stack":null,"start":1612.9451969999973,"index":31},{"end":1614.444368999997,"endStack":null,"isOffMainThread":false,"name":"Reflow","processType":2,"stack":null,"start":1614.245637,"index":32},{"end":1614.5692339999987,"endStack":null,"name":"document::Load","stack":null,"start":1614.5692339999987,"unixTime":1546084633294645,"index":33},{"end":1618.6256939999985,"endStack":null,"isOffMainThread":false,"name":"CompositeForwardTransaction","processType":2,"stack":null,"start":1618.5636180000001},{"end":1625.5580709999995,"endStack":null,"isOffMainThread":false,"name":"nsCycleCollector::ForgetSkippable","processType":2,"stack":null,"start":1625.2900379999992,"index":35},{"end":1626.0715839999975,"endStack":null,"isOffMainThread":true,"name":"Composite","processType":2,"stack":null,"start":1625.4228669999975},{"end":1693.2982650000013,"endStack":null,"isOffMainThread":false,"name":"nsCycleCollector::ForgetSkippable","processType":2,"stack":null,"start":1693.1031289999992,"index":37},{"end":1825.230776999997,"endStack":null,"isAnimationOnly":false,"isOffMainThread":false,"name":"Styles","processType":2,"stack":null,"start":1825.2224019999994,"index":38},{"end":2242.893735999998,"endStack":null,"isOffMainThread":false,"name":"nsCycleCollector::ForgetSkippable","processType":2,"stack":null,"start":2242.6360529999984,"index":39},{"end":3042.3234489999995,"endStack":null,"isOffMainThread":false,"name":"nsCycleCollector::ForgetSkippable","processType":2,"stack":null,"start":3041.902639,"index":40},{"end":3293.0486269999965,"endStack":null,"isOffMainThread":false,"name":"nsCycleCollector::Collect","processType":2,"stack":null,"start":3292.550873,"index":41},{"end":3373.584417000002,"endStack":null,"isOffMainThread":false,"name":"nsCycleCollector::Collect","processType":2,"stack":null,"start":3373.164338999999,"index":42},{"end":3375.834638999997,"endStack":null,"isOffMainThread":false,"name":"nsCycleCollector::Collect","processType":2,"stack":null,"start":3375.6592200000014,"index":43,"submarkers":[]}],"frames":[null,{"line":1,"column":0,"source":"https://cdn.jsdelivr.net/npm/citation-js","functionDisplayName":"","parent":0,"asyncParent":0},{"line":3,"column":0,"source":"http://localhost/~larsgw/Citation/dev/profiler.html","functionDisplayName":"","parent":0,"asyncParent":0}],"memory":[],"ticks":[1221.3620579999988,1230.7336309999991,1241.0485740000004,1258.2162239999961,1275.2212689999978,1291.3338799999983,1308.4119319999954,1324.5701779999981,1341.9607959999958,1358.1767609999988,1375.694937999997,1392.0086759999976,1408.1430579999978,1425.202323999998,1441.2972420000006,1458.4523870000012,1474.5857069999984,1492.135463999999,1553.1694360000001,1601.1742129999984,1628.0023679999977,1641.1489729999994,1658.5479069999965,1678.1958509999968,1691.8761179999965,1709.283787999997,1725.1224839999995,1742.0369089999986,1758.4033449999988,1775.5933179999956,1791.3864489999978,1808.7588729999952,1824.494426000001,1842.1492599999983,1857.9992280000006,1875.1493649999975,1891.2459849999977,1908.4353059999994,1925.2586299999966,1941.3641969999953,1958.5766109999968,1974.7108619999963,1992.0109609999963,2008.379431999998,2025.4760179999976,2041.4389579999988,2058.5830129999995,2074.833862999996,2091.880997,2108.232544999999,2125.141650999998,2141.407006999998,2158.567895,2174.639989999996,2192.1465549999994,2208.1820009999974,2225.0068779999965,2241.1895599999953,2258.467106,2275.3582469999965,2291.618473999999,2308.5985629999996,2324.7401269999973,2341.9820169999985,2358.135182999995,2375.5395569999964,2391.271512999996,2408.582290999995,2424.635339999997,2441.8950019999975,2458.203529999995,2475.232909999999,2491.234260999998,2508.467454999998,2524.641499999998,2542.0350839999955,2558.1767189999955,2575.4117149999984,2591.384071999997,2608.431254999996,2624.366192999998,2641.6986709999983,2658.702183999998,2675.058520999999,2692.2096889999957,2708.3153369999964,2725.3963739999963,2741.3201709999958,2758.6531799999975,2774.827345999998,2792.1935489999996,2808.248660999998,2825.013264999998,2841.4032449999977,2858.4307929999995,2874.5282339999976,2891.7402269999984,2908.669098999999,2924.786877999999,2942.175482999999,2958.2687769999975,2975.3390539999964,2991.5537159999985,3008.559431999998,3024.731002999997,3041.989984,3058.219453999998,3075.362105999997,3091.521303999998,3108.530075999999,3124.612358999999,3142.0295669999978,3158.159649999998,3175.274211,3191.471238999995,3208.2319549999957,3224.638506999996,3241.7479669999957,3258.1383399999977,3275.020644,3291.4083699999974,3308.403605999996,3324.5215659999994,3341.776238999999,3358.6996509999954,3374.8976909999983,3392.173082999998,3408.239286,3425.242847999998,3442.8134229999996,3458.4978599999995,3474.610980999998,3491.7117659999967,3507.7849819999974,3524.947941999999,3541.0657219999957,3558.4277559999973,3575.549289999999,3591.702535999997,3608.636897999997,3624.7240500000007,3642.1440929999953,3658.2785750000003,3675.4030729999977,3691.4975090000007,3708.5108089999994,3724.497081999998,3741.8511409999956,3758.188452999999,3775.382972999996,3792.2465719999964,3808.343692999999,3825.2711119999985,3841.396816999997,3858.796771999998,3874.8670829999974,3891.987083,3908.199289999997,3925.3026690000006,3941.4482709999975,3958.2369299999955,3974.4869579999977,3991.804768999995,4008.682142999998,4024.840891,4042.255442999998,4058.151576999997,4075.3265599999977,4091.5393179999955,4108.4853330000005,4124.835337999997,4141.965066000001,4157.938865999997,4175.052534999999,4191.181745999995,4208.558957999998,4224.604672999998,4241.760549999995,4258.154898999997,4275.2118709999995,4291.558921,4308.362536999997,4324.636842,4341.687500999997,4357.817212999998,4374.8047350000015,4392.2861429999975,4408.127753999997,4425.461504999999,4441.332301999999,4458.623602999996,4475.142835999999,4492.208893999999,4508.239630999997,4525.236950999999,4541.474524999998,4558.393107,4574.743642999998,4591.8221749999975,4607.706516999999,4625.222158999997,4642.230479999998],"allocations":{"sites":[],"timestamps":[],"frames":[],"sizes":[]},"profile":{"libs":[{"start":94479123398656,"end":94479123618320,"offset":0,"name":"","path":"","debugName":"","debugPath":"","breakpadId":"","arch":""},{"start":139999167578112,"end":139999168165080,"offset":0,"name":"libfreeblpriv3.so","path":"/usr/lib/x86_64-linux-gnu/nss/libfreeblpriv3.so","debugName":"libfreeblpriv3.so","debugPath":"/usr/lib/x86_64-linux-gnu/nss/libfreeblpriv3.so","breakpadId":"C386D524B635D381415252C1E4235D9B0","arch":""},{"start":139999171350528,"end":139999171631744,"offset":0,"name":"libsoftokn3.so","path":"/usr/lib/x86_64-linux-gnu/nss/libsoftokn3.so","debugName":"libsoftokn3.so","debugPath":"/usr/lib/x86_64-linux-gnu/nss/libsoftokn3.so","breakpadId":"0891E5749BDBF9428759DFAFE64823000","arch":""},{"start":139999194550272,"end":139999194813112,"offset":0,"name":"libgvfscommon.so","path":"/usr/lib/x86_64-linux-gnu/gvfs/libgvfscommon.so","debugName":"libgvfscommon.so","debugPath":"/usr/lib/x86_64-linux-gnu/gvfs/libgvfscommon.so","breakpadId":"959DF92456D824E8B8405CF563784AFA0","arch":""},{"start":139999194816512,"end":139999195038496,"offset":0,"name":"libgvfsdbus.so","path":"/usr/lib/x86_64-linux-gnu/gio/modules/libgvfsdbus.so","debugName":"libgvfsdbus.so","debugPath":"/usr/lib/x86_64-linux-gnu/gio/modules/libgvfsdbus.so","breakpadId":"F827E71BAB4CA7339EE8A39234E0CF7F0","arch":""},{"start":139999301640192,"end":139999303852320,"offset":0,"name":"libICE.so.6","path":"/usr/lib/x86_64-linux-gnu/libICE.so.6","debugName":"libICE.so.6","debugPath":"/usr/lib/x86_64-linux-gnu/libICE.so.6","breakpadId":"70E5190175BD7493583AE68B8B46DFBF0","arch":""},{"start":139999303856128,"end":139999305982304,"offset":0,"name":"libSM.so.6","path":"/usr/lib/x86_64-linux-gnu/libSM.so.6","debugName":"libSM.so.6","debugPath":"/usr/lib/x86_64-linux-gnu/libSM.so.6","breakpadId":"AD5FB82223B888CABB8E9ED4CD5C19AF0","arch":""},{"start":139999305986048,"end":139999308108048,"offset":0,"name":"libxcb-util.so.0","path":"/usr/lib/x86_64-linux-gnu/libxcb-util.so.0","debugName":"libxcb-util.so.0","debugPath":"/usr/lib/x86_64-linux-gnu/libxcb-util.so.0","breakpadId":"6315084A1B1E02D48132CA69CAE3DCFB0","arch":""},{"start":139999308111872,"end":139999308128544,"offset":0,"name":"libplds4.so","path":"/usr/lib/x86_64-linux-gnu/libplds4.so","debugName":"libplds4.so","debugPath":"/usr/lib/x86_64-linux-gnu/libplds4.so","breakpadId":"139F0295113E93A472B40BF2EC7B183F0","arch":""},{"start":139999308132352,"end":139999310656256,"offset":0,"name":"libXt.so.6","path":"/usr/lib/x86_64-linux-gnu/libXt.so.6","debugName":"libXt.so.6","debugPath":"/usr/lib/x86_64-linux-gnu/libXt.so.6","breakpadId":"5A658D05B669ADC0AAC187590FFC8C340","arch":""},{"start":139999310659584,"end":139999312794072,"offset":0,"name":"libstartup-notification-1.so.0","path":"/usr/lib/x86_64-linux-gnu/libstartup-notification-1.so.0","debugName":"libstartup-notification-1.so.0","debugPath":"/usr/lib/x86_64-linux-gnu/libstartup-notification-1.so.0","breakpadId":"6875CE6A2C439ED3989D0E62FDDD80CA0","arch":""},{"start":139999312797696,"end":139999312966008,"offset":0,"name":"libdbus-glib-1.so.2","path":"/usr/lib/x86_64-linux-gnu/libdbus-glib-1.so.2","debugName":"libdbus-glib-1.so.2","debugPath":"/usr/lib/x86_64-linux-gnu/libdbus-glib-1.so.2","breakpadId":"8E1F052EF74E312DF4B5B3A6D43260E80","arch":""},{"start":139999312969728,"end":139999314015024,"offset":0,"name":"libasound.so.2","path":"/usr/lib/x86_64-linux-gnu/libasound.so.2","debugName":"libasound.so.2","debugPath":"/usr/lib/x86_64-linux-gnu/libasound.so.2","breakpadId":"0B81DD076BCE620AA542FCE92547FFE50","arch":""},{"start":139999314018304,"end":139999318536184,"offset":0,"name":"libvpx.so.5","path":"/usr/lib/x86_64-linux-gnu/libvpx.so.5","debugName":"libvpx.so.5","debugPath":"/usr/lib/x86_64-linux-gnu/libvpx.so.5","breakpadId":"83285C6EF54E735086A73109A6FBD2CE0","arch":""},{"start":139999318536192,"end":139999320983816,"offset":0,"name":"libevent-2.1.so.6","path":"/usr/lib/x86_64-linux-gnu/libevent-2.1.so.6","debugName":"libevent-2.1.so.6","debugPath":"/usr/lib/x86_64-linux-gnu/libevent-2.1.so.6","breakpadId":"1F941C4093972424C1FFAB54647033500","arch":""},{"start":139999320985600,"end":139999322168728,"offset":0,"name":"libsqlite3.so.0","path":"/usr/lib/x86_64-linux-gnu/libsqlite3.so.0","debugName":"libsqlite3.so.0","debugPath":"/usr/lib/x86_64-linux-gnu/libsqlite3.so.0","breakpadId":"73EC2626F9BC5B6F54AB778A70431C1F0","arch":""},{"start":139999322169344,"end":139999322373104,"offset":0,"name":"libnssutil3.so","path":"/usr/lib/x86_64-linux-gnu/libnssutil3.so","debugName":"libnssutil3.so","debugPath":"/usr/lib/x86_64-linux-gnu/libnssutil3.so","breakpadId":"64962982CD1FA3A9B3E7C77BC70DBDCA0","arch":""},{"start":139999322374144,"end":139999323735912,"offset":0,"name":"libnss3.so","path":"/usr/lib/x86_64-linux-gnu/libnss3.so","debugName":"libnss3.so","debugPath":"/usr/lib/x86_64-linux-gnu/libnss3.so","breakpadId":"B0FF3D0E11D1CE40D95C321B3D5293130","arch":""},{"start":139999323738112,"end":139999323929568,"offset":0,"name":"libsmime3.so","path":"/usr/lib/x86_64-linux-gnu/libsmime3.so","debugName":"libsmime3.so","debugPath":"/usr/lib/x86_64-linux-gnu/libsmime3.so","breakpadId":"3855116C293B42149875008313DDD8860","arch":""},{"start":139999323930624,"end":139999324288488,"offset":0,"name":"libssl3.so","path":"/usr/lib/x86_64-linux-gnu/libssl3.so","debugName":"libssl3.so","debugPath":"/usr/lib/x86_64-linux-gnu/libssl3.so","breakpadId":"CA452E4D3381489B62EF40747E3C25D10","arch":""},{"start":139999324291072,"end":139999324316048,"offset":0,"name":"libplc4.so","path":"/usr/lib/x86_64-linux-gnu/libplc4.so","debugName":"libplc4.so","debugPath":"/usr/lib/x86_64-linux-gnu/libplc4.so","breakpadId":"DFB667DA2773FC5DD93490245D1B29740","arch":""},{"start":139999324319744,"end":139999324336168,"offset":0,"name":"libX11-xcb.so.1","path":"/usr/lib/x86_64-linux-gnu/libX11-xcb.so.1","debugName":"libX11-xcb.so.1","debugPath":"/usr/lib/x86_64-linux-gnu/libX11-xcb.so.1","breakpadId":"BFEDA62284EC8E0498DB96DC7BC1E6C10","arch":""},{"start":139999324340224,"end":139999326648968,"offset":0,"name":"libjsoncpp.so.1","path":"/usr/lib/x86_64-linux-gnu/libjsoncpp.so.1","debugName":"libjsoncpp.so.1","debugPath":"/usr/lib/x86_64-linux-gnu/libjsoncpp.so.1","breakpadId":"3C2005998B320E505483167FB36DE64F0","arch":""},{"start":139999326650368,"end":139999436244032,"offset":0,"name":"libxul.so","path":"/usr/lib/firefox/libxul.so","debugName":"libxul.so","debugPath":"/usr/lib/firefox/libxul.so","breakpadId":"8B47065CAC77E355E008E4E6E3AF31E20","arch":""},{"start":139999436247040,"end":139999436386912,"offset":0,"name":"libgpg-error.so.0","path":"/lib/x86_64-linux-gnu/libgpg-error.so.0","debugName":"libgpg-error.so.0","debugPath":"/lib/x86_64-linux-gnu/libgpg-error.so.0","breakpadId":"8EB70964CD6F1DEC92C1E994954271690","arch":""},{"start":139999436390400,"end":139999437561800,"offset":0,"name":"libgcrypt.so.20","path":"/lib/x86_64-linux-gnu/libgcrypt.so.20","debugName":"libgcrypt.so.20","debugPath":"/lib/x86_64-linux-gnu/libgcrypt.so.20","breakpadId":"9B861156066D35E66B604764C024B9190","arch":""},{"start":139999437561856,"end":139999439774080,"offset":0,"name":"liblz4.so.1","path":"/usr/lib/x86_64-linux-gnu/liblz4.so.1","debugName":"liblz4.so.1","debugPath":"/usr/lib/x86_64-linux-gnu/liblz4.so.1","breakpadId":"59B91B31DF6A6B7952D89D6AD3BB9DF00","arch":""},{"start":139999439777792,"end":139999442027152,"offset":0,"name":"liblzma.so.5","path":"/lib/x86_64-linux-gnu/liblzma.so.5","debugName":"liblzma.so.5","debugPath":"/lib/x86_64-linux-gnu/liblzma.so.5","breakpadId":"3C08CB3554B949DD2478DB6C7F9C998D0","arch":""},{"start":139999442030592,"end":139999444218224,"offset":0,"name":"libbsd.so.0","path":"/lib/x86_64-linux-gnu/libbsd.so.0","debugName":"libbsd.so.0","debugPath":"/lib/x86_64-linux-gnu/libbsd.so.0","breakpadId":"8E5515590F51439334AF26CE895502D00","arch":""},{"start":139999444221952,"end":139999446347792,"offset":0,"name":"libdatrie.so.1","path":"/usr/lib/x86_64-linux-gnu/libdatrie.so.1","debugName":"libdatrie.so.1","debugPath":"/usr/lib/x86_64-linux-gnu/libdatrie.so.1","breakpadId":"E0C49DF7AB5CD5C5FF6C54CB7F2D040F0","arch":""},{"start":139999446351872,"end":139999446697768,"offset":0,"name":"libblkid.so.1","path":"/lib/x86_64-linux-gnu/libblkid.so.1","debugName":"libblkid.so.1","debugPath":"/lib/x86_64-linux-gnu/libblkid.so.1","breakpadId":"AB3C8A85E59C2104D564BDFC80B7AB3F0","arch":""},{"start":139999446700032,"end":139999447269968,"offset":0,"name":"libsystemd.so.0","path":"/lib/x86_64-linux-gnu/libsystemd.so.0","debugName":"libsystemd.so.0","debugPath":"/lib/x86_64-linux-gnu/libsystemd.so.0","breakpadId":"759D9DACCBCB97A7225B0A1041A3D00E0","arch":""},{"start":139999447273472,"end":139999449391344,"offset":0,"name":"libXdmcp.so.6","path":"/usr/lib/x86_64-linux-gnu/libXdmcp.so.6","debugName":"libXdmcp.so.6","debugPath":"/usr/lib/x86_64-linux-gnu/libXdmcp.so.6","breakpadId":"56A8121D70665BC91B02E341400060D20","arch":""},{"start":139999449395200,"end":139999451504928,"offset":0,"name":"libXau.so.6","path":"/usr/lib/x86_64-linux-gnu/libXau.so.6","debugName":"libXau.so.6","debugPath":"/usr/lib/x86_64-linux-gnu/libXau.so.6","breakpadId":"AB358FF46949953E7BF0B776A3669A8F0","arch":""},{"start":139999451508736,"end":139999451541528,"offset":0,"name":"libuuid.so.1","path":"/lib/x86_64-linux-gnu/libuuid.so.1","debugName":"libuuid.so.1","debugPath":"/lib/x86_64-linux-gnu/libuuid.so.1","breakpadId":"5CCB39CC075375C485CFD5A84E1FD3510","arch":""},{"start":139999451545600,"end":139999451791520,"offset":0,"name":"libexpat.so.1","path":"/lib/x86_64-linux-gnu/libexpat.so.1","debugName":"libexpat.so.1","debugPath":"/lib/x86_64-linux-gnu/libexpat.so.1","breakpadId":"6F9133052F5F6AEAB196A2C5C29C6C160","arch":""},{"start":139999451795456,"end":139999451910456,"offset":0,"name":"libfribidi.so.0","path":"/usr/lib/x86_64-linux-gnu/libfribidi.so.0","debugName":"libfribidi.so.0","debugPath":"/usr/lib/x86_64-linux-gnu/libfribidi.so.0","breakpadId":"466B904A1C587A82D7B5A5D34B8926B30","arch":""},{"start":139999451914240,"end":139999451957392,"offset":0,"name":"libthai.so.0","path":"/usr/lib/x86_64-linux-gnu/libthai.so.0","debugName":"libthai.so.0","debugPath":"/usr/lib/x86_64-linux-gnu/libthai.so.0","breakpadId":"D5AA9E96D0D634A7F13D9DCD8F9D34C00","arch":""},{"start":139999451959296,"end":139999452139736,"offset":0,"name":"libgraphite2.so.3","path":"/usr/lib/x86_64-linux-gnu/libgraphite2.so.3","debugName":"libgraphite2.so.3","debugPath":"/usr/lib/x86_64-linux-gnu/libgraphite2.so.3","breakpadId":"65D28137A84B96861AD13738E49EC8BA0","arch":""},{"start":139999452143616,"end":139999452529960,"offset":0,"name":"libmount.so.1","path":"/lib/x86_64-linux-gnu/libmount.so.1","debugName":"libmount.so.1","debugPath":"/lib/x86_64-linux-gnu/libmount.so.1","breakpadId":"D93BEAA216A9B3BA3C80F71679D345EF0","arch":""},{"start":139999452532736,"end":139999452637824,"offset":0,"name":"libresolv.so.2","path":"/lib/x86_64-linux-gnu/libresolv.so.2","debugName":"libresolv.so.2","debugPath":"/lib/x86_64-linux-gnu/libresolv.so.2","breakpadId":"35A4AA80FE1A0AF45E3B99965D58299B0","arch":""},{"start":139999452639232,"end":139999454898864,"offset":0,"name":"libselinux.so.1","path":"/lib/x86_64-linux-gnu/libselinux.so.1","debugName":"libselinux.so.1","debugPath":"/lib/x86_64-linux-gnu/libselinux.so.1","breakpadId":"72EC4D1AF1D8EE4E29719A9DCC42E1870","arch":""},{"start":139999454900224,"end":139999455371528,"offset":0,"name":"libpcre.so.3","path":"/lib/x86_64-linux-gnu/libpcre.so.3","debugName":"libpcre.so.3","debugPath":"/lib/x86_64-linux-gnu/libpcre.so.3","breakpadId":"3DA6F5FE1A9993D0B4E18D0723AAD3D30","arch":""},{"start":139999455375360,"end":139999455413864,"offset":0,"name":"libffi.so.6","path":"/usr/lib/x86_64-linux-gnu/libffi.so.6","debugName":"libffi.so.6","debugPath":"/usr/lib/x86_64-linux-gnu/libffi.so.6","breakpadId":"3721D59EF348D0F508D615DFF0368A6E0","arch":""},{"start":139999455416320,"end":139999455626144,"offset":0,"name":"libatspi.so.0","path":"/usr/lib/x86_64-linux-gnu/libatspi.so.0","debugName":"libatspi.so.0","debugPath":"/usr/lib/x86_64-linux-gnu/libatspi.so.0","breakpadId":"D4EF0F6089F4B4658DC36546DB4E96DA0","arch":""},{"start":139999455629312,"end":139999455965904,"offset":0,"name":"libdbus-1.so.3","path":"/lib/x86_64-linux-gnu/libdbus-1.so.3","debugName":"libdbus-1.so.3","debugPath":"/lib/x86_64-linux-gnu/libdbus-1.so.3","breakpadId":"B95F86829C426EE67CA582A235D770760","arch":""},{"start":139999455969280,"end":139999458185616,"offset":0,"name":"libz.so.1","path":"/lib/x86_64-linux-gnu/libz.so.1","debugName":"libz.so.1","debugPath":"/lib/x86_64-linux-gnu/libz.so.1","breakpadId":"BCC4F73A19EBC8B63F76E2822B9A23040","arch":""},{"start":139999458189312,"end":139999460323976,"offset":0,"name":"libXrender.so.1","path":"/usr/lib/x86_64-linux-gnu/libXrender.so.1","debugName":"libXrender.so.1","debugPath":"/usr/lib/x86_64-linux-gnu/libXrender.so.1","breakpadId":"D2FA823C70A545186F55682E6FC741980","arch":""},{"start":139999460327424,"end":139999460385080,"offset":0,"name":"libxcb-render.so.0","path":"/usr/lib/x86_64-linux-gnu/libxcb-render.so.0","debugName":"libxcb-render.so.0","debugPath":"/usr/lib/x86_64-linux-gnu/libxcb-render.so.0","breakpadId":"0A20BA2B0CF700690842D6B6C2FC573F0","arch":""},{"start":139999460388864,"end":139999460405352,"offset":0,"name":"libxcb-shm.so.0","path":"/usr/lib/x86_64-linux-gnu/libxcb-shm.so.0","debugName":"libxcb-shm.so.0","debugPath":"/usr/lib/x86_64-linux-gnu/libxcb-shm.so.0","breakpadId":"0898541994D309B7D81BD69D74D8DB120","arch":""},{"start":139999460409344,"end":139999460622352,"offset":0,"name":"libpng16.so.16","path":"/usr/lib/x86_64-linux-gnu/libpng16.so.16","debugName":"libpng16.so.16","debugPath":"/usr/lib/x86_64-linux-gnu/libpng16.so.16","breakpadId":"69A38035EE6E7E236DA6BAFD7B6AA9CA0","arch":""},{"start":139999460626432,"end":139999461302600,"offset":0,"name":"libpixman-1.so.0","path":"/usr/lib/x86_64-linux-gnu/libpixman-1.so.0","debugName":"libpixman-1.so.0","debugPath":"/usr/lib/x86_64-linux-gnu/libpixman-1.so.0","breakpadId":"3E45654366D59B662428C87FB53547410","arch":""},{"start":139999461306368,"end":139999461475464,"offset":0,"name":"libxcb.so.1","path":"/usr/lib/x86_64-linux-gnu/libxcb.so.1","debugName":"libxcb.so.1","debugPath":"/usr/lib/x86_64-linux-gnu/libxcb.so.1","breakpadId":"59B5D2AAFE0B955DBF504D7AC7884FD20","arch":""},{"start":139999461478400,"end":139999463647512,"offset":0,"name":"libXext.so.6","path":"/usr/lib/x86_64-linux-gnu/libXext.so.6","debugName":"libXext.so.6","debugPath":"/usr/lib/x86_64-linux-gnu/libXext.so.6","breakpadId":"C9E7CA2F1BCFA65B2085611C360601B40","arch":""},{"start":139999463649280,"end":139999463699224,"offset":0,"name":"libXcursor.so.1","path":"/usr/lib/x86_64-linux-gnu/libXcursor.so.1","debugName":"libXcursor.so.1","debugPath":"/usr/lib/x86_64-linux-gnu/libXcursor.so.1","breakpadId":"7E56EF6C7CB1EDB35186BB0ED27CE5BF0","arch":""},{"start":139999463702528,"end":139999465841096,"offset":0,"name":"libXrandr.so.2","path":"/usr/lib/x86_64-linux-gnu/libXrandr.so.2","debugName":"libXrandr.so.2","debugPath":"/usr/lib/x86_64-linux-gnu/libXrandr.so.2","breakpadId":"6EF3D7602320D25A635EA08611227EB50","arch":""},{"start":139999465844736,"end":139999466610704,"offset":0,"name":"libfreetype.so.6","path":"/usr/lib/x86_64-linux-gnu/libfreetype.so.6","debugName":"libfreetype.so.6","debugPath":"/usr/lib/x86_64-linux-gnu/libfreetype.so.6","breakpadId":"9A5C091CABBA2B992A4850C68E4F16800","arch":""},{"start":139999466614784,"end":139999466899080,"offset":0,"name":"libfontconfig.so.1","path":"/usr/lib/x86_64-linux-gnu/libfontconfig.so.1","debugName":"libfontconfig.so.1","debugPath":"/usr/lib/x86_64-linux-gnu/libfontconfig.so.1","breakpadId":"0F69543A1A56AE15B8862B08A2D8508C0","arch":""},{"start":139999466901504,"end":139999468065096,"offset":0,"name":"libglib-2.0.so.0","path":"/usr/lib/x86_64-linux-gnu/libglib-2.0.so.0","debugName":"libglib-2.0.so.0","debugPath":"/usr/lib/x86_64-linux-gnu/libglib-2.0.so.0","breakpadId":"D4D1A8BE53493953B400D08C84388C520","arch":""},{"start":139999468068864,"end":139999468411752,"offset":0,"name":"libgobject-2.0.so.0","path":"/usr/lib/x86_64-linux-gnu/libgobject-2.0.so.0","debugName":"libgobject-2.0.so.0","debugPath":"/usr/lib/x86_64-linux-gnu/libgobject-2.0.so.0","breakpadId":"00DEDDA35E8B69DEC33AD48C471290980","arch":""},{"start":139999468412928,"end":139999468716680,"offset":0,"name":"libpango-1.0.so.0","path":"/usr/lib/x86_64-linux-gnu/libpango-1.0.so.0","debugName":"libpango-1.0.so.0","debugPath":"/usr/lib/x86_64-linux-gnu/libpango-1.0.so.0","breakpadId":"00A4B7F96BA5D4DF1B39E9A547E8C0760","arch":""},{"start":139999468720128,"end":139999468818760,"offset":0,"name":"libpangoft2-1.0.so.0","path":"/usr/lib/x86_64-linux-gnu/libpangoft2-1.0.so.0","debugName":"libpangoft2-1.0.so.0","debugPath":"/usr/lib/x86_64-linux-gnu/libpangoft2-1.0.so.0","breakpadId":"F81CC81535F49C372E518455EADCA67C0","arch":""},{"start":139999468822528,"end":139999469872632,"offset":0,"name":"libharfbuzz.so.0","path":"/usr/lib/x86_64-linux-gnu/libharfbuzz.so.0","debugName":"libharfbuzz.so.0","debugPath":"/usr/lib/x86_64-linux-gnu/libharfbuzz.so.0","breakpadId":"93B216203B4935E039EA94BA931F6FFC0","arch":""},{"start":139999469875200,"end":139999471592032,"offset":0,"name":"libgio-2.0.so.0","path":"/usr/lib/x86_64-linux-gnu/libgio-2.0.so.0","debugName":"libgio-2.0.so.0","debugPath":"/usr/lib/x86_64-linux-gnu/libgio-2.0.so.0","breakpadId":"2A1F65D7DB52FEA9CBBF1397290E47CF0","arch":""},{"start":139999471595520,"end":139999472848480,"offset":0,"name":"libepoxy.so.0","path":"/usr/lib/x86_64-linux-gnu/libepoxy.so.0","debugName":"libepoxy.so.0","debugPath":"/usr/lib/x86_64-linux-gnu/libepoxy.so.0","breakpadId":"1432BF76E91C88168F54748B859D51100","arch":""},{"start":139999472848896,"end":139999472915816,"offset":0,"name":"libwayland-client.so.0","path":"/usr/lib/x86_64-linux-gnu/libwayland-client.so.0","debugName":"libwayland-client.so.0","debugPath":"/usr/lib/x86_64-linux-gnu/libwayland-client.so.0","breakpadId":"C17A379C93B1F585D6A216E1473537820","arch":""},{"start":139999472918528,"end":139999472955888,"offset":0,"name":"libwayland-cursor.so.0","path":"/usr/lib/x86_64-linux-gnu/libwayland-cursor.so.0","debugName":"libwayland-cursor.so.0","debugPath":"/usr/lib/x86_64-linux-gnu/libwayland-cursor.so.0","breakpadId":"3A31810A2ED7B5892594B9940E70685D0","arch":""},{"start":139999472959488,"end":139999473226392,"offset":0,"name":"libxkbcommon.so.0","path":"/usr/lib/x86_64-linux-gnu/libxkbcommon.so.0","debugName":"libxkbcommon.so.0","debugPath":"/usr/lib/x86_64-linux-gnu/libxkbcommon.so.0","breakpadId":"D5518DCBB1DEF821C0F9A0C57C4AD9750","arch":""},{"start":139999473229824,"end":139999473443568,"offset":0,"name":"libatk-bridge-2.0.so.0","path":"/usr/lib/x86_64-linux-gnu/libatk-bridge-2.0.so.0","debugName":"libatk-bridge-2.0.so.0","debugPath":"/usr/lib/x86_64-linux-gnu/libatk-bridge-2.0.so.0","breakpadId":"D0BE739C83649291D2432BA68F1DD1240","arch":""},{"start":139999473446912,"end":139999473607864,"offset":0,"name":"libatk-1.0.so.0","path":"/usr/lib/x86_64-linux-gnu/libatk-1.0.so.0","debugName":"libatk-1.0.so.0","debugPath":"/usr/lib/x86_64-linux-gnu/libatk-1.0.so.0","breakpadId":"8EC506624D41E7D8013B93EB5DC4768C0","arch":""},{"start":139999473610752,"end":139999474790000,"offset":0,"name":"libcairo.so.2","path":"/usr/lib/x86_64-linux-gnu/libcairo.so.2","debugName":"libcairo.so.2","debugPath":"/usr/lib/x86_64-linux-gnu/libcairo.so.2","breakpadId":"826FDCE774A356EBDE4CBFE013F9972B0","arch":""},{"start":139999474790400,"end":139999476908312,"offset":0,"name":"libXfixes.so.3","path":"/usr/lib/x86_64-linux-gnu/libXfixes.so.3","debugName":"libXfixes.so.3","debugPath":"/usr/lib/x86_64-linux-gnu/libXfixes.so.3","breakpadId":"33AD2700BA9A1363C53559F1214C4CA70","arch":""},{"start":139999476912128,"end":139999479017656,"offset":0,"name":"libXdamage.so.1","path":"/usr/lib/x86_64-linux-gnu/libXdamage.so.1","debugName":"libXdamage.so.1","debugPath":"/usr/lib/x86_64-linux-gnu/libXdamage.so.1","breakpadId":"F04A7E8E8FDC19371877FCB5B4BC6F980","arch":""},{"start":139999479021568,"end":139999481127064,"offset":0,"name":"libXcomposite.so.1","path":"/usr/lib/x86_64-linux-gnu/libXcomposite.so.1","debugName":"libXcomposite.so.1","debugPath":"/usr/lib/x86_64-linux-gnu/libXcomposite.so.1","breakpadId":"C6C260FDCF5AAA6E3F92C2B9A12899E30","arch":""},{"start":139999481131008,"end":139999483290280,"offset":0,"name":"libXi.so.6","path":"/usr/lib/x86_64-linux-gnu/libXi.so.6","debugName":"libXi.so.6","debugPath":"/usr/lib/x86_64-linux-gnu/libXi.so.6","breakpadId":"CDE63FDB8158F51FD870215053C03A7A0","arch":""},{"start":139999483293696,"end":139999484607864,"offset":0,"name":"libX11.so.6","path":"/usr/lib/x86_64-linux-gnu/libX11.so.6","debugName":"libX11.so.6","debugPath":"/usr/lib/x86_64-linux-gnu/libX11.so.6","breakpadId":"6C0C7D713EAE3F40EE9E7E79BF314B690","arch":""},{"start":139999484608512,"end":139999485630000,"offset":0,"name":"libgdk-3.so.0","path":"/usr/lib/x86_64-linux-gnu/libgdk-3.so.0","debugName":"libgdk-3.so.0","debugPath":"/usr/lib/x86_64-linux-gnu/libgdk-3.so.0","breakpadId":"9F80D91BDFEF44B5526280F9881115200","arch":""},{"start":139999485632512,"end":139999493224160,"offset":0,"name":"libgtk-3.so.0","path":"/usr/lib/x86_64-linux-gnu/libgtk-3.so.0","debugName":"libgtk-3.so.0","debugPath":"/usr/lib/x86_64-linux-gnu/libgtk-3.so.0","breakpadId":"581A47390CC6A3D96D9F95EF290866180","arch":""},{"start":139999495340032,"end":139999495356712,"offset":0,"name":"libXinerama.so.1","path":"/usr/lib/x86_64-linux-gnu/libXinerama.so.1","debugName":"libXinerama.so.1","debugPath":"/usr/lib/x86_64-linux-gnu/libXinerama.so.1","breakpadId":"57A3C2A849E939F5B0E8DA0F437BED800","arch":""},{"start":139999495360512,"end":139999495512408,"offset":0,"name":"libgdk_pixbuf-2.0.so.0","path":"/usr/lib/x86_64-linux-gnu/libgdk_pixbuf-2.0.so.0","debugName":"libgdk_pixbuf-2.0.so.0","debugPath":"/usr/lib/x86_64-linux-gnu/libgdk_pixbuf-2.0.so.0","breakpadId":"3BE215198675B35445089EDD8475953A0","arch":""},{"start":139999495770112,"end":139999497351496,"offset":0,"name":"libm.so.6","path":"/lib/x86_64-linux-gnu/libm.so.6","debugName":"libm.so.6","debugPath":"/lib/x86_64-linux-gnu/libm.so.6","breakpadId":"784BBE8670155944F8A32170DB4266060","arch":""},{"start":139999497355264,"end":139999497395168,"offset":0,"name":"librt.so.1","path":"/lib/x86_64-linux-gnu/librt.so.1","debugName":"librt.so.1","debugPath":"/lib/x86_64-linux-gnu/librt.so.1","breakpadId":"E7381781DDCDC5F367EEE506D0B0F1AF0","arch":""},{"start":139999497396224,"end":139999497661760,"offset":0,"name":"libnspr4.so","path":"/usr/lib/x86_64-linux-gnu/libnspr4.so","debugName":"libnspr4.so","debugPath":"/usr/lib/x86_64-linux-gnu/libnspr4.so","breakpadId":"DE20D1FA8D9A6FBB9681515C890241B40","arch":""},{"start":139999497670656,"end":139999499507712,"offset":0,"name":"libc.so.6","path":"/lib/x86_64-linux-gnu/libc.so.6","debugName":"libc.so.6","debugPath":"/lib/x86_64-linux-gnu/libc.so.6","breakpadId":"B85BAECD514A64C3471BDD287DBE9DF70","arch":""},{"start":139999499509760,"end":139999499613232,"offset":0,"name":"libgcc_s.so.1","path":"/lib/x86_64-linux-gnu/libgcc_s.so.1","debugName":"libgcc_s.so.1","debugPath":"/lib/x86_64-linux-gnu/libgcc_s.so.1","breakpadId":"E4227A48393E97CF5B429026217864450","arch":""},{"start":139999499616256,"end":139999501201408,"offset":0,"name":"libstdc++.so.6","path":"/usr/lib/x86_64-linux-gnu/libstdc++.so.6","debugName":"libstdc++.so.6","debugPath":"/usr/lib/x86_64-linux-gnu/libstdc++.so.6","breakpadId":"81D149A381593A75620C5C5A9A7DAE4E0","arch":""},{"start":139999501201408,"end":139999501218064,"offset":0,"name":"libdl.so.2","path":"/lib/x86_64-linux-gnu/libdl.so.2","debugName":"libdl.so.2","debugPath":"/lib/x86_64-linux-gnu/libdl.so.2","breakpadId":"68701C60CBF768C214DB9CBCA61B1A2C0","arch":""},{"start":139999501221888,"end":139999501354176,"offset":0,"name":"libpthread.so.0","path":"/lib/x86_64-linux-gnu/libpthread.so.0","debugName":"libpthread.so.0","debugPath":"/lib/x86_64-linux-gnu/libpthread.so.0","breakpadId":"F4AF795CF0FC7D6F4CC89A873EADE7910","arch":""},{"start":139999501369344,"end":139999501385784,"offset":0,"name":"libwayland-egl.so.1","path":"/usr/lib/x86_64-linux-gnu/libwayland-egl.so.1","debugName":"libwayland-egl.so.1","debugPath":"/usr/lib/x86_64-linux-gnu/libwayland-egl.so.1","breakpadId":"8E22BAD8DE747875162A14CAA5A348C10","arch":""},{"start":139999501389824,"end":139999501435160,"offset":0,"name":"libcairo-gobject.so.2","path":"/usr/lib/x86_64-linux-gnu/libcairo-gobject.so.2","debugName":"libcairo-gobject.so.2","debugPath":"/usr/lib/x86_64-linux-gnu/libcairo-gobject.so.2","breakpadId":"B8AF80B11E059AB89181391695BA7F6E0","arch":""},{"start":139999501438976,"end":139999501496504,"offset":0,"name":"libpangocairo-1.0.so.0","path":"/usr/lib/x86_64-linux-gnu/libpangocairo-1.0.so.0","debugName":"libpangocairo-1.0.so.0","debugPath":"/usr/lib/x86_64-linux-gnu/libpangocairo-1.0.so.0","breakpadId":"EE2970E14D4FF5E448C9C559EF5D6F0C0","arch":""},{"start":139999501500416,"end":139999501521016,"offset":0,"name":"libgmodule-2.0.so.0","path":"/usr/lib/x86_64-linux-gnu/libgmodule-2.0.so.0","debugName":"libgmodule-2.0.so.0","debugPath":"/usr/lib/x86_64-linux-gnu/libgmodule-2.0.so.0","breakpadId":"C928A4CF4D92E822E5070F442BDBCD4A0","arch":""},{"start":139999501524992,"end":139999501541424,"offset":0,"name":"libmozgtk.so","path":"/usr/lib/firefox/libmozgtk.so","debugName":"libmozgtk.so","debugPath":"/usr/lib/firefox/libmozgtk.so","breakpadId":"B7177021D9B57EC1301479B2163A79B40","arch":""},{"start":139999501545472,"end":139999501590896,"offset":0,"name":"liblgpllibs.so","path":"/usr/lib/firefox/liblgpllibs.so","debugName":"liblgpllibs.so","debugPath":"/usr/lib/firefox/liblgpllibs.so","breakpadId":"C333FE0515963629830A1FB43D09B8BD0","arch":""},{"start":139999501594624,"end":139999501743144,"offset":0,"name":"libmozsandbox.so","path":"/usr/lib/firefox/libmozsandbox.so","debugName":"libmozsandbox.so","debugPath":"/usr/lib/firefox/libmozsandbox.so","breakpadId":"643317D98F030B703EE2465BFDFED5BE0","arch":""},{"start":139999501754368,"end":139999501922704,"offset":0,"name":"ld-linux-x86-64.so.2","path":"/lib64/ld-linux-x86-64.so.2","debugName":"ld-linux-x86-64.so.2","debugPath":"/lib64/ld-linux-x86-64.so.2","breakpadId":"F42680DD9337CDFA0AA3924FB2DD6B000","arch":""},{"start":140720719421440,"end":140720719425467,"offset":0,"name":"linux-vdso.so.1","path":"linux-vdso.so.1","debugName":"linux-vdso.so.1","debugPath":"linux-vdso.so.1","breakpadId":"","arch":""}],"meta":{"version":13,"startTime":1546084604918.9475,"shutdownTime":null,"categories":[{"name":"Idle","color":"transparent"},{"name":"Other","color":"grey"},{"name":"Layout","color":"purple"},{"name":"JavaScript","color":"yellow"},{"name":"GC / CC","color":"orange"},{"name":"Network","color":"lightblue"},{"name":"Graphics","color":"green"},{"name":"DOM","color":"blue"}],"interval":1,"stackwalk":0,"debug":0,"gcpoison":0,"asyncstack":0,"processType":2,"platform":"X11","oscpu":"Linux x86_64","misc":"rv:64.0","abi":"x86_64-gcc3","toolkit":"gtk3","product":"Firefox","appBuildID":"20181212002647","sourceURL":"","physicalCPUs":4,"logicalCPUs":8,"extensions":{"schema":{"id":0,"name":1,"baseURL":2},"data":[["formautofill@mozilla.org","Form Autofill","moz-extension://3747872f-b243-4361-af24-ef40b3f9375c/"],["screenshots@mozilla.org","Firefox Screenshots","moz-extension://19fa224c-21f9-458d-8c5b-b0dd5dc11092/"],["webcompat@mozilla.org","Web Compat","moz-extension://acf7ba12-db07-4ea9-96dc-8a5916d4df5a/"]]}},"memory":{"initial_heap":0,"samples":{"schema":{"time":0,"rss":1,"uss":2},"data":[]}},"threads":[{"processType":"tab","name":"GeckoMain","tid":24306,"pid":24306,"registerTime":30.232927,"unregisterTime":null,"samples":{"schema":{"stack":0,"time":1,"responsiveness":2,"rss":3,"uss":4},"data":[[9,1212.4546549999977],[17,1213.3164519999991],[30,1214.327097999998],[40,1215.3145710000026],[42,1216.3183339999996],[61,1217.3214960000005],[41,1218.3172940000004],[72,1219.3199559999994],[77,1220.6311050000004],[92,1221.3166119999987],[100,1222.3011289999995],[105,1223.310974],[119,1224.2980859999989],[122,1225.293995],[127,1226.2965860000004],[141,1227.2944180000013],[153,1228.2949449999978],[154,1229.2953820000002],[156,1230.3086829999993],[104,1231.2948830000023],[157,1232.6642229999961],[157,1233.3172980000018],[157,1234.3081070000007],[157,1235.305268],[157,1236.3034800000023],[1,1237.3099790000015],[157,1238.3154450000002],[157,1239.302897999998],[157,1240.3115199999993],[157,1241.4512589999977],[157,1242.3252589999975],[157,1243.3268979999993],[157,1244.321995000002],[157,1245.3187859999998],[157,1246.3242820000014],[157,1247.32013],[157,1248.316049000001],[157,1249.318059000001],[157,1250.3361089999999],[157,1251.387361000001],[157,1252.3174760000002],[157,1253.3185639999974],[157,1254.3306830000001],[157,1255.3188869999976],[157,1256.321267999996],[157,1257.3136799999993],[157,1258.3215610000007],[157,1259.330323000002],[157,1260.3062140000002],[157,1261.3067819999997],[157,1262.310716],[157,1263.3062839999984],[157,1264.309276],[157,1265.3296100000007],[157,1266.3266110000004],[157,1267.3160369999969],[157,1268.296495999999],[157,1269.3162100000009],[157,1270.3171379999985],[157,1271.3244969999978],[157,1272.3187429999998],[157,1273.2997130000003],[157,1274.333883999996],[157,1275.3171079999993],[157,1276.2992109999977],[157,1277.295871000002],[157,1278.2933419999972],[157,1279.305311],[157,1280.300186999997],[157,1281.3026879999998],[157,1282.3029150000002],[157,1283.3289899999982],[157,1284.3053619999991],[157,1285.326316999999],[157,1286.319781000002],[157,1287.3262099999993],[157,1288.3060389999991],[157,1289.3145409999997],[157,1290.3203379999977],[157,1291.3076199999996],[157,1292.3113029999986],[157,1293.2961709999981],[157,1294.3080489999993],[157,1295.2942199999998],[157,1296.3186219999989],[157,1297.3311409999988],[157,1298.344422000002],[157,1299.319030999999],[157,1300.3192969999982],[157,1301.3213069999983],[157,1302.3227960000004],[157,1303.3300359999994],[157,1304.3296319999972],[157,1305.3204910000022],[157,1306.319073999999],[157,1307.3199729999978],[157,1308.3170529999989],[157,1309.3094549999987],[157,1310.3227469999983],[157,1311.3127339999992],[157,1312.3167780000003],[157,1313.2992010000016],[157,1314.3154170000016],[157,1315.2987119999962],[157,1316.3143380000001],[157,1317.3249239999968],[1,1318.3240579999983],[157,1319.5501089999998],[157,1320.3070389999993],[157,1321.320319999999],[157,1322.3173399999978],[157,1323.317676999999],[157,1324.3244259999992],[1,1325.306257999997],[157,1326.3202809999966],[157,1327.3186739999983],[157,1328.764025999997],[157,1329.329196999999],[157,1330.3000779999966],[157,1331.8783089999997],[157,1332.321551000001],[157,1333.3519039999992],[157,1334.5403439999973],[157,1335.3017519999994],[157,1336.4281059999994],[157,1337.3221129999984],[157,1338.3244029999987],[157,1339.3159339999984],[157,1340.5324660000006],[157,1341.3174290000024],[157,1342.3007440000001],[157,1343.3211679999986],[157,1344.3307720000012],[157,1345.3212409999978],[157,1346.3862090000002],[157,1347.3172449999984],[157,1348.316981],[157,1349.3176480000002],[157,1350.3195579999992],[157,1351.380678999998],[157,1352.9019430000008],[157,1353.3123029999988],[157,1354.3012589999998],[157,1355.2949029999982],[157,1356.3102289999988],[1,1357.296198],[157,1358.6545770000012],[157,1359.3161379999983],[157,1360.3293789999989],[157,1362.1138869999995],[157,1362.3001769999973],[167,1363.4928440000003],[158,1364.7023839999965],[158,1365.3033710000018],[158,1366.6644349999988],[174,1367.3081729999976],[187,1368.2993019999958],[209,1369.5108949999994],[222,1370.305505999997],[226,1371.2982489999995],[227,1372.3015809999997],[231,1373.2978699999985],[158,1374.3033270000014],[247,1375.2967400000016],[254,1376.2994319999998],[257,1377.301582],[263,1378.3200429999997],[157,1379.3187369999978],[157,1380.320928000001],[157,1381.3159439999981],[157,1382.3251980000023],[157,1383.3173590000006],[157,1384.3402489999971],[157,1385.3042069999974],[157,1386.3223370000014],[157,1387.3346669999992],[157,1388.3172300000006],[157,1389.3009960000018],[157,1390.4027830000014],[157,1391.3209349999997],[157,1392.3229649999994],[157,1393.3083340000012],[157,1394.3169259999995],[157,1395.3173029999998],[157,1396.4385369999982],[157,1397.3186080000014],[157,1398.318123000001],[157,1399.3206739999987],[157,1400.317794999999],[157,1401.3191739999966],[157,1402.2978599999988],[157,1403.3223519999992],[157,1404.3378770000018],[157,1405.3212729999977],[157,1406.3208179999965],[157,1407.318811000001],[1,1408.3050609999991],[157,1409.351083999998],[157,1410.3131790000007],[157,1411.317253000001],[157,1412.3876309999978],[157,1413.3150209999985],[157,1414.3201369999988],[157,1415.5372100000022],[157,1416.3165819999995],[157,1417.4686139999976],[157,1418.3060849999965],[157,1419.3213499999983],[157,1420.320964999999],[157,1421.3184569999976],[157,1422.485475999998],[279,1423.8278150000006],[282,1424.314156999997],[157,1425.3174700000018],[157,1426.3193390000015],[157,1427.3302259999982],[157,1428.3196719999978],[157,1429.5492589999994],[157,1430.316598999998],[157,1431.3218749999978],[157,1432.3208189999968],[157,1433.3245720000014],[157,1434.5146649999988],[157,1435.3152069999996],[157,1436.316595999997],[157,1437.3206900000005],[157,1438.322759999999],[157,1439.319790999998],[158,1440.316511000001],[157,1441.611441000001],[157,1442.3025469999993],[157,1443.3063399999992],[157,1444.3178479999988],[157,1445.3153199999979],[157,1446.306289],[157,1447.644429],[1,1448.314997999998],[1,1449.3167169999979],[1,1450.3161619999992],[1,1451.3157269999974],[1,1452.3162239999983],[1,1453.3063019999972],[283,1454.3222079999978],[157,1455.2950530000016],[157,1456.299998999999],[157,1458.0408549999993],[157,1458.2893609999992],[157,1459.296451000002],[157,1460.3163739999982],[157,1461.3247759999977],[157,1462.3153149999998],[157,1464.086758999998],[157,1464.2903110000007],[157,1465.2937939999974],[157,1467.089172],[157,1467.293926000002],[157,1468.624022],[157,1469.292505999998],[157,1470.291409999998],[157,1471.306775000001],[157,1472.2904799999997],[157,1473.2994529999996],[157,1474.301614],[248,1475.2968010000004],[157,1476.3008350000018],[157,1477.3165899999985],[157,1478.3023900000007],[157,1479.3002419999975],[157,1480.3153359999997],[157,1481.313599000001],[157,1482.3009620000012],[157,1483.300948],[157,1484.302155999998],[157,1485.297072999998],[157,1486.3013369999971],[157,1487.302585999998],[157,1488.2959790000023],[157,1489.2925389999982],[157,1490.2888090000015],[157,1491.299254999998],[157,1492.6683739999971],[157,1493.3085949999986],[285,1494.3305220000002],[293,1495.380471999997],[308,1496.3201249999984],[309,1497.316423999997],[323,1498.3237840000002],[325,1499.3035119999986],[331,1500.3173239999996],[285,1501.3188730000002],[285,1502.314531],[333,1503.3148580000015],[356,1504.706599000001],[362,1505.3181870000008],[373,1506.3267489999998],[383,1507.3170570000002],[384,1508.778499],[392,1509.3194239999975],[393,1510.3333759999987],[399,1511.3202979999987],[409,1512.3533759999991],[412,1513.3087689999993],[415,1514.3349739999976],[420,1515.5377909999988],[425,1516.3153200000015],[435,1517.302932999999],[442,1518.3277559999988],[445,1519.3195070000002],[456,1520.5139379999964],[469,1521.3253100000002],[477,1522.4129599999978],[492,1523.325262000002],[499,1524.3214309999967],[503,1525.3206159999972],[512,1526.3335559999978],[519,1527.3224010000013],[529,1528.765658999997],[533,1529.3147489999974],[540,1530.3129420000005],[547,1531.3141609999984],[551,1532.3139660000015],[561,1533.3187409999991],[566,1534.3327439999994],[566,1535.318522999998],[580,1536.5383419999998],[586,1537.3207199999997],[586,1538.3183720000015],[588,1539.3228659999986],[590,1540.3035759999984],[598,1541.3182299999971],[609,1542.3201100000006],[612,1543.3341729999993],[619,1544.3225569999995],[630,1545.3211010000014],[642,1546.5581920000004],[651,1547.3218349999988],[654,1548.323905000001],[663,1549.3169780000026],[674,1550.3185870000016],[684,1551.315757999997],[690,1552.3279970000003],[704,1553.3177539999997],[719,1554.3185419999973],[726,1555.3195699999997],[744,1556.3003599999975],[753,1557.2656409999981],[771,1558.5438089999989],[785,1559.3198849999972],[791,1560.3204719999994],[798,1561.5382969999991],[801,1562.3187610000023],[808,1563.3164230000002],[810,1564.3156280000003],[834,1565.2663609999981],[837,1566.5559409999987],[851,1567.6029149999995],[853,1568.3047219999971],[856,1569.380670999999],[859,1570.6292030000004],[866,1571.3047209999968],[875,1572.5796029999983],[877,1573.3091019999993],[881,1574.3192769999987],[887,1575.3226900000009],[889,1576.3204220000007],[892,1577.3188350000019],[892,1578.3828109999995],[892,1579.314137999998],[892,1580.3136639999975],[892,1581.3239089999988],[892,1582.3195469999991],[894,1583.3146439999982],[899,1584.3191079999997],[900,1585.3229519999986],[910,1586.317758000001],[917,1587.3195779999987],[925,1588.316928999997],[928,1589.3001639999966],[938,1590.345274999996],[943,1591.300056],[952,1592.2988100000002],[955,1593.3049569999966],[964,1594.3054239999983],[971,1595.310160000001],[990,1596.320305000001],[993,1597.3194999999978],[995,1598.3146070000003],[998,1599.3205640000015],[1003,1600.3199090000016],[1005,1601.316308999998],[1012,1602.3165660000013],[1015,1603.3032569999996],[1028,1604.3024110000006],[1036,1605.3148709999987],[1044,1606.3058799999963],[1051,1607.3038330000018],[1056,1608.264575000001],[1058,1609.3235719999975],[1059,1610.3344589999979],[1066,1611.3270809999995],[1,1612.319983999998],[1074,1613.321802999999],[1076,1614.3080839999966],[1084,1615.3219959999988],[1085,1616.3021249999983],[1097,1617.3045859999984],[1100,1618.3179770000024],[1104,1619.3224719999998],[1013,1620.3034419999967],[1106,1621.3029169999973],[1,1622.2953589999997],[101,1623.4114029999982],[1108,1624.3965409999983],[1109,1625.417727],[1112,1626.3995799999975],[1116,1627.396349999999],[1117,1628.3944330000013],[1129,1629.4187950000014],[1130,1630.441893999996],[1130,1631.4331839999977],[1130,1632.4187729999976],[1130,1633.4118259999996],[1130,1634.4133550000006],[1130,1635.399045000002],[1130,1636.3966869999967],[157,1637.399007],[157,1638.3955669999996],[157,1639.418024999999],[157,1640.4034339999998],[157,1641.4191089999986],[157,1642.4147669999984],[157,1643.3974009999984],[157,1644.4144390000001],[157,1645.4092759999985],[157,1646.3872809999993],[157,1647.4117929999993],[1135,1648.3925529999979],[1150,1649.4101520000004],[1150,1650.4267999999975],[1153,1651.4102449999991],[1168,1652.398279000001],[157,1653.4171210000022],[157,1654.414041],[157,1655.4139669999968],[157,1656.581037],[157,1657.5802110000004],[157,1658.414596999999],[157,1659.40251],[157,1660.419879000001],[157,1661.426236999996],[157,1662.4804350000013],[157,1663.414858],[157,1664.4224689999974],[1169,1665.4117350000015],[1175,1666.979465999997],[1180,1667.409162],[1190,1668.4181250000001],[1195,1669.8036140000004],[1136,1670.4092709999968],[1206,1671.4162399999987],[1214,1672.4182699999983],[1214,1673.3952729999983],[1219,1674.4060189999982],[1226,1675.4303610000024],[1232,1676.4011930000015],[1238,1677.4252240000023],[1240,1678.662755999998],[1243,1679.397535],[1247,1680.397742000001],[1249,1681.4142289999982],[1251,1682.414464999998],[1255,1683.4159839999993],[1262,1684.4162710000019],[1269,1685.4145639999988],[1272,1686.4199200000003],[1274,1688.0580139999984],[1275,1688.3932430000023],[1280,1689.4131860000016],[1286,1690.4143549999972],[1287,1691.4128779999992],[1117,1692.3969339999967],[157,1693.3919610000012],[157,1694.3899730000012],[157,1695.4129229999999],[157,1696.391348000001],[157,1697.4209899999987],[157,1698.409083999999],[157,1699.4129070000017],[1005,1700.6661490000006],[157,1701.4131499999967],[157,1703.0104169999977],[157,1703.3928239999987],[157,1704.413700000001],[157,1705.3987779999989],[157,1706.4194829999979],[157,1707.420822],[157,1709.046663000001],[249,1709.746997000002],[157,1710.7524429999976],[157,1711.7665860000016],[157,1712.750240999998],[1,1713.7542549999998],[157,1714.7575469999974],[157,1715.7712389999979],[1,1716.7501960000009],[157,1717.7530269999988],[157,1718.7482249999994],[157,1719.7683279999983],[157,1720.750791999999],[157,1721.749695999999],[157,1722.759109999999],[157,1723.7626419999979],[157,1724.7587510000012],[1289,1725.7483380000012],[157,1726.746220000001],[157,1727.7486309999986],[157,1729.018813999999],[157,1729.7687609999994],[157,1730.7692479999969],[157,1731.7693139999974],[157,1732.7730569999985],[157,1733.7674129999978],[157,1734.7494860000006],[157,1735.7764429999988],[157,1736.7809179999967],[157,1737.7636620000012],[157,1738.751043999997],[157,1739.7693849999996],[157,1740.771854999999],[157,1741.7534669999986],[1,1742.7525509999978],[157,1743.7824939999991],[157,1744.7807969999994],[157,1745.7699030000003],[157,1746.770118999997],[157,1747.7701049999996],[157,1748.748510999998],[157,1749.770016999999],[157,1750.751508999998],[157,1751.7815010000013],[157,1752.7525529999984],[157,1753.7533010000006],[157,1754.7744969999985],[157,1755.773491],[157,1756.7818829999997],[157,1757.750810999998],[157,1758.7555759999996],[157,1759.751945],[157,1760.7510799999982],[157,1761.7564859999984],[157,1762.7701979999983],[157,1763.7696340000002],[157,1764.751215999997],[157,1765.7693259999978],[157,1766.769742999997],[157,1767.7502419999983],[157,1768.8070450000014],[157,1769.7869229999997],[157,1770.7489879999994],[157,1771.7738809999973],[157,1772.7874729999967],[157,1773.7733130000015],[157,1774.7731779999995],[157,1775.8356820000008],[157,1776.7475229999982],[157,1777.7573569999986],[157,1778.7464729999992],[157,1779.756046999999],[157,1780.7532879999999],[157,1781.7547269999995],[157,1782.773578999997],[157,1783.846461000001],[157,1784.7836800000005],[157,1785.7716139999975],[157,1786.7750159999996],[157,1787.7705039999964],[157,1788.7712920000013],[157,1789.7699159999975],[157,1790.776343999998],[157,1791.7542289999983],[157,1792.761058],[157,1793.7807809999977],[157,1794.7632540000013],[157,1795.7645830000001],[157,1796.756233],[157,1797.7715179999977],[157,1798.7714639999976],[157,1799.7713500000027],[157,1800.7728989999996],[157,1801.7591799999973],[1,1802.7736430000004],[157,1803.7698419999979],[157,1804.7809589999997],[157,1805.7695939999976],[157,1806.770912],[157,1807.7702169999975],[157,1808.995816999999],[157,1809.7561929999974],[157,1810.7725299999984],[157,1811.7722759999997],[157,1812.7879609999982],[1293,1813.8241359999993],[157,1814.7696399999986],[157,1815.779004],[157,1817.088240000001],[157,1817.7575859999997],[157,1818.7580830000006],[157,1819.772345999998],[157,1820.7703890000012],[157,1821.9447519999994],[157,1822.7686780000004],[157,1823.771478999999],[157,1824.793486999999],[157,1825.7773229999984],[157,1826.7722990000002],[157,1827.7799799999993],[1297,1829.037389000001],[1320,1829.7767759999988],[157,1830.7764320000024],[157,1831.7775799999981],[157,1832.791021000001],[157,1833.755871999998],[157,1834.8448249999965],[157,1835.7602420000003],[157,1836.7841829999998],[157,1837.7702529999988],[157,1838.7698389999969],[157,1839.7692739999984],[157,1840.7327010000008],[157,1841.7750070000002],[1289,1842.7590039999995],[157,1843.7741779999997],[157,1844.7559309999997],[157,1845.7549649999964],[157,1846.771753000001],[157,1847.771056999998],[157,1848.7856109999993],[157,1849.7702680000002],[157,1850.7790510000013],[157,1851.7741580000002],[157,1852.805343],[157,1853.7747909999998],[157,1854.7747579999996],[157,1855.7708160000002],[157,1856.7705920000008],[157,1857.7707289999998],[157,1858.775583999999],[157,1859.752736999999],[157,1860.7700659999973],[157,1861.8178919999991],[157,1862.7684249999984],[157,1863.7834289999992],[157,1864.782643999999],[157,1865.773293000002],[157,1866.7535819999976],[157,1867.7506119999998],[157,1868.7584629999983],[157,1869.7856309999988],[157,1870.7563119999977],[157,1871.7737110000016],[157,1872.752336999998],[157,1873.7506499999981],[157,1874.753080999999],[249,1875.7548110000025],[157,1876.7557989999987],[157,1877.773337999999],[157,1878.7876209999995],[157,1879.7731999999996],[157,1880.7929929999991],[157,1881.773962999996],[157,1882.7529299999987],[157,1883.761472000002],[157,1884.7550359999987],[157,1885.7564249999996],[157,1886.7728119999992],[157,1887.7733489999991],[157,1888.7898160000004],[157,1889.7708069999971],[157,1890.7839779999995],[157,1891.7587170000006],[157,1892.763280999996],[157,1893.7747889999991],[157,1894.830339],[157,1895.7580099999977],[157,1896.783614],[157,1897.787817999997],[157,1898.7735079999984],[157,1899.771429999997],[157,1900.7508379999963],[157,1901.773366999998],[1325,1902.7783119999986],[1326,1903.7534110000015],[157,1904.7553210000005],[157,1905.7564999999995],[157,1906.773326999999],[157,1907.7547090000007],[157,1908.953046999999],[157,1909.7965189999995],[157,1910.7702759999993],[157,1911.7695109999986],[157,1913.136986999998],[157,1913.7700440000008],[157,1914.7692389999975],[157,1915.769676],[157,1916.7704139999987],[157,1917.7478469999987],[157,1918.7894620000006],[157,1919.754571999998],[157,1920.7704379999996],[157,1921.7698430000019],[157,1922.770099999998],[157,1923.7721310000015],[157,1924.7703739999997],[157,1925.7696490000017],[157,1926.7950520000013],[157,1927.7732179999985],[157,1928.7883120000006],[157,1929.7730599999995],[157,1930.7731060000006],[157,1931.778481999998],[157,1932.7575789999973],[157,1933.9556169999996],[157,1934.7771479999974],[157,1936.0006839999987],[157,1937.1757079999988],[157,1937.7767559999993],[157,1938.7778139999973],[157,1939.772140000001],[157,1940.780861999996],[157,1941.7714099999976],[157,1943.2527200000004],[157,1943.820975999999],[157,1944.7960749999984],[157,1945.7587009999988],[157,1946.7752489999984],[157,1947.7576420000005],[157,1948.7844379999988],[157,1949.772872999998],[157,1950.7753440000015],[157,1951.7775140000012],[157,1952.7804660000002],[157,1953.7889480000013],[157,1954.7799879999984],[157,1955.7900029999983],[157,1956.7727559999985],[157,1957.7711400000007],[157,1958.7715869999993],[157,1959.7710819999993],[157,1960.771929999999],[157,1961.7867640000004],[157,1962.7745170000017],[157,1963.7551270000004],[157,1964.7829349999993],[157,1965.7739239999974],[157,1966.7751629999984],[157,1967.7595999999976],[157,1968.9987039999978],[157,1969.7632389999999],[157,1970.7558009999993],[157,1971.7778179999987],[157,1972.7550919999994],[157,1973.756390999999],[157,1974.7733689999986],[157,1975.762995000001],[157,1976.7574010000026],[157,1977.7577379999966],[157,1978.7521039999992],[157,1979.7460490000012],[157,1980.750984000002],[157,1981.7508400000006],[157,1982.7729980000004],[157,1983.784165000001],[157,1984.7542949999988],[157,1985.7493819999981],[157,1986.785516],[157,1987.7538029999996],[157,1988.7529479999976],[157,1989.749697999996],[157,1990.7498039999991],[157,1991.7469950000013],[157,1992.7479029999995],[157,1993.7720340000014],[157,1994.7628030000014],[157,1995.779971],[157,1996.788504],[157,1997.778951999997],[157,1998.7757820000006],[157,1999.7724019999987],[157,2000.780874],[157,2001.8555899999992],[157,2002.7741139999998],[157,2003.7714950000009],[157,2004.7824419999997],[157,2005.7997700000014],[157,2006.7696099999994],[157,2007.7706690000014],[157,2008.7563179999997],[157,2009.7935439999965],[157,2010.7766389999997],[157,2011.7703729999994],[157,2012.797079],[157,2013.7694340000016],[157,2014.9072979999983],[157,2015.7738739999986],[157,2016.7844100000002],[157,2017.7765519999994],[157,2018.7880889999979],[157,2019.7739189999993],[157,2020.7945139999974],[157,2021.7738709999976],[157,2022.844129000001],[157,2023.7740339999982],[157,2024.7561160000005],[157,2025.9976459999998],[157,2026.7575309999993],[157,2027.7845280000001],[157,2028.7932209999963],[157,2029.7756740000004],[1297,2030.7863599999982],[1354,2031.8172840000007],[157,2032.7885370000004],[157,2033.774236000001],[157,2034.7787710000011],[157,2035.7780959999982],[157,2036.7565319999994],[157,2037.8585999999996],[157,2038.7741480000004],[157,2039.7634039999975],[157,2040.7854310000002],[157,2041.7700079999995],[157,2042.776457],[157,2043.7710430000006],[157,2044.790255],[157,2045.7717860000012],[157,2046.7700889999978],[157,2047.782529],[157,2048.769851000001],[157,2049.7706190000026],[157,2050.769873000001],[157,2051.7724750000016],[157,2052.911602],[157,2053.775301999998],[157,2054.774998000001],[157,2055.773670999999],[157,2056.773577],[157,2057.7868279999966],[157,2058.7747720000007],[157,2059.7805389999994],[157,2060.7874980000015],[157,2061.7776159999994],[157,2062.775658999999],[157,2063.991811],[157,2064.782324],[157,2065.7737940000006],[157,2066.7849709999973],[157,2067.7742679999974],[157,2068.7732819999983],[157,2069.7741000000024],[157,2070.7737750000015],[157,2071.776947000002],[157,2072.7794479999975],[157,2073.773412999999],[157,2074.771105],[157,2075.773556],[157,2076.789742000001],[157,2077.7723259999984],[157,2078.771790999999],[157,2079.770665],[157,2080.770410000001],[157,2081.7702059999974],[157,2082.7704330000015],[157,2083.7709799999975],[157,2084.75172],[157,2085.7974219999996],[157,2086.769565999999],[157,2087.748362999999],[157,2088.748259],[157,2089.753495000001],[157,2090.771976],[157,2091.769497999998],[157,2092.750297999999],[157,2093.7700509999995],[157,2094.784023],[157,2095.769962999999],[157,2096.746584999997],[157,2097.768142000001],[157,2098.769461],[157,2099.7684850000005],[157,2100.937608],[157,2101.751806],[157,2102.759285999997],[157,2103.7528699999966],[157,2104.752314999998],[157,2105.752812999999],[157,2106.7788169999985],[157,2107.7740550000017],[157,2108.7623689999964],[157,2109.7916700000023],[157,2110.774323999998],[157,2111.7742999999973],[157,2112.7845949999974],[157,2113.775013999999],[157,2114.7834159999984],[157,2115.7721809999966],[157,2116.769913],[157,2117.7689180000016],[157,2118.779644000002],[157,2119.7693609999988],[157,2120.769336999998],[157,2121.7706660000003],[157,2122.769800000002],[157,2123.752884999998],[157,2124.771034999998],[251,2125.7528469999997],[157,2126.7865859999984],[157,2127.771825],[157,2128.7736540000005],[157,2129.7730489999994],[157,2130.773096000001],[157,2131.770586999999],[157,2132.7698920000003],[157,2133.8362529999977],[157,2134.7692529999986],[157,2135.7807009999997],[157,2136.7704179999964],[157,2137.770403999999],[157,2138.7706700000017],[157,2139.770256],[157,2140.7709429999995],[157,2141.752143999998],[157,2142.773219999999],[157,2143.770972999999],[157,2144.7962359999983],[157,2145.7711249999993],[157,2146.7710409999963],[157,2147.7703159999983],[157,2148.773057999999],[157,2149.7720120000013],[157,2150.779962999997],[157,2151.7752999999975],[157,2152.794952999997],[157,2153.761907],[157,2154.777452999999],[157,2155.760317],[157,2156.753410000001],[157,2157.7527450000016],[157,2158.754563999999],[157,2159.758769],[157,2160.7548169999973],[157,2161.7873849999996],[157,2162.7900859999972],[157,2163.7752139999975],[157,2164.7701709999965],[157,2165.7939619999997],[157,2166.8816719999995],[157,2167.77592],[157,2168.7883089999996],[157,2169.7801609999988],[157,2171.066343999999],[157,2171.774161999998],[157,2172.806508999998],[157,2173.7692959999986],[157,2174.7553049999988],[157,2175.7622349999983],[157,2176.764805999999],[157,2177.760202999998],[157,2178.7584659999993],[157,2179.7598849999995],[157,2180.760953000001],[157,2181.757913999998],[157,2182.7650329999997],[157,2183.7545299999983],[157,2184.785484],[157,2185.7691689999992],[157,2186.7674019999977],[157,2187.764884],[157,2188.7618440000006],[157,2189.7594659999995],[157,2190.7591809999976],[157,2191.758636999999],[1289,2192.7612979999976],[157,2193.9919469999986],[157,2194.7628129999975],[157,2195.7744409999978],[157,2196.771521999999],[157,2197.770496000001],[157,2198.776883999999],[157,2199.768946],[157,2200.7844210000003],[157,2201.760151999999],[157,2202.7675420000014],[157,2203.7563169999994],[157,2204.730495],[157,2205.769984999999],[157,2206.7689489999975],[157,2207.769325999998],[1,2208.7552560000004],[157,2209.785078000001],[157,2210.7785919999988],[157,2211.7740699999995],[157,2212.783202999999],[157,2213.773971999999],[157,2214.7524779999985],[157,2215.770016999999],[157,2216.7709749999995],[157,2218.2046949999967],[157,2218.780866000001],[157,2219.7696510000023],[157,2220.769376],[157,2221.7700639999966],[157,2222.7690589999984],[157,2223.7695159999967],[157,2224.771325999998],[1356,2225.7861599999997],[1362,2226.791004999999],[1368,2227.759501999997],[1370,2229.0125829999997],[157,2229.774201999997],[157,2230.7718940000013],[157,2231.772261000002],[1373,2232.7484619999996],[1380,2233.755401000002],[157,2234.767599999999],[157,2235.7719450000004],[157,2236.7739550000006],[157,2237.770604999998],[157,2238.771021999997],[157,2239.771478999999],[157,2240.7710140000017],[157,2241.750200999999],[1109,2242.755567],[157,2243.7549819999986],[157,2244.791506999998],[157,2245.7734290000008],[157,2246.7737159999997],[157,2247.773420999998],[157,2248.772616000002],[157,2249.7738949999984],[157,2250.7736509999995],[157,2251.7721649999985],[157,2252.7741749999986],[157,2253.7727479999994],[157,2254.778064000002],[157,2255.7730809999994],[157,2256.7737290000005],[157,2257.773204000001],[157,2258.911419],[157,2259.755613000001],[157,2260.7554089999976],[157,2261.7872150000003],[157,2262.770609999996],[157,2263.7707359999986],[157,2264.7710129999978],[157,2265.7786529999976],[157,2266.7728279999974],[157,2267.78614],[157,2268.7744839999978],[157,2269.7746700000025],[157,2270.7532260000007],[157,2271.7702949999984],[157,2272.7697799999987],[157,2273.7703269999984],[157,2274.770733999998],[157,2275.777753000002],[157,2276.7976769999987],[157,2277.77492],[157,2278.756502],[157,2279.775884999999],[157,2280.788314999998],[157,2281.780777],[157,2282.771475999998],[157,2283.812638999996],[157,2284.7698249999994],[157,2285.7709130000003],[157,2286.7708789999997],[157,2287.770884999998],[157,2288.7720640000007],[157,2289.786466999998],[157,2290.7705529999985],[157,2291.770669999998],[157,2292.7881990000024],[157,2293.773917999999],[157,2294.931629999999],[157,2295.7503460000007],[157,2296.785587999999],[157,2297.786595999998],[157,2298.7736179999993],[157,2299.777822],[157,2300.771015999999],[157,2301.7716329999967],[157,2302.770586999999],[157,2303.771625000001],[157,2304.788091999999],[157,2305.7700349999977],[157,2306.7845080000006],[157,2307.7706389999985],[157,2308.787056000001],[157,2309.765110999997],[157,2310.7741239999996],[157,2311.7766650000012],[157,2312.795205999999],[157,2313.774744000002],[157,2314.7746799999986],[157,2315.7722409999988],[157,2316.7817050000012],[157,2317.7647899999974],[157,2318.7687129999977],[157,2319.7725070000015],[157,2320.788131999998],[157,2321.769973999999],[157,2322.770951999999],[157,2323.7692949999982],[157,2324.7705239999996],[157,2325.771451999997],[157,2326.773721999998],[157,2327.9758169999986],[157,2328.770607999999],[157,2329.7695029999995],[157,2330.7703999999976],[157,2331.770988],[157,2332.786142000001],[157,2333.7729839999993],[157,2334.7735509999984],[157,2335.797402999997],[157,2336.9038389999987],[157,2337.7860439999968],[157,2338.7749390000026],[157,2339.7758170000016],[157,2340.772427],[157,2341.773334999998],[157,2342.773861999998],[157,2343.7933250000024],[157,2344.7845039999993],[157,2345.774351],[157,2346.7717730000004],[157,2347.9829649999992],[157,2348.999641999999],[157,2349.7729929999987],[157,2350.7742319999998],[157,2351.7774839999984],[157,2352.7872190000016],[157,2353.781162999996],[157,2354.755481],[157,2355.780924999999],[157,2356.7590999999993],[157,2357.769285999999],[1381,2358.754163999998],[157,2359.782923999999],[157,2360.7824889999974],[157,2361.774580000001],[157,2362.7865889999994],[157,2363.769794],[157,2364.7708719999973],[157,2365.7702370000006],[157,2366.8118209999993],[157,2367.769447999999],[157,2368.7709670000004],[157,2370.0558169999968],[157,2370.775977999998],[157,2371.7813349999997],[157,2372.7998359999983],[157,2373.789442000001],[157,2374.775823],[157,2375.9830079999992],[157,2376.786154999998],[157,2377.7633190000015],[157,2378.759407999998],[157,2379.7589829999997],[157,2380.756333999998],[157,2381.7736629999963],[157,2382.7717349999984],[157,2383.7656899999965],[157,2384.761018000001],[157,2385.7531789999994],[157,2386.7508309999976],[157,2387.762479000001],[157,2388.7595389999988],[157,2389.7480539999997],[157,2390.7743200000004],[157,2391.7534769999984],[157,2392.760715999997],[157,2394.1911800000016],[157,2394.7592860000004],[157,2395.7887770000016],[157,2396.7710399999996],[157,2397.772720000001],[157,2398.7736779999977],[157,2399.8400680000013],[157,2400.779921999998],[157,2401.7783249999993],[157,2402.770175999998],[157,2403.769430999997],[157,2404.773394],[157,2405.758963],[157,2406.760291999999],[157,2407.7600679999996],[157,2408.8656120000014],[157,2409.750982999998],[157,2410.750788999998],[157,2411.748159999999],[157,2412.7605989999975],[157,2413.7728690000004],[157,2414.7710719999995],[157,2415.769626000001],[157,2416.783738000002],[157,2417.773825999997],[157,2418.752812999999],[157,2419.769199999999],[157,2420.771901],[157,2421.770894999998],[157,2422.7743079999964],[157,2423.7748850000025],[157,2424.770313000001],[157,2425.779545999998],[157,2426.777087999999],[157,2428.066587000001],[157,2428.780336],[157,2429.7713550000008],[157,2430.77073],[157,2431.7699350000003],[157,2433.072197999998],[157,2433.747905999997],[1389,2434.751569],[1392,2436.110708999997],[157,2436.7822290000004],[157,2437.771464999998],[157,2438.7701290000005],[157,2439.7701049999996],[157,2440.7736780000014],[157,2441.782489999998],[157,2442.7709350000005],[157,2443.7711710000003],[157,2444.771869],[157,2445.7707630000004],[157,2446.7787540000027],[157,2447.77333],[157,2448.774018],[157,2449.785434999998],[157,2450.7731980000026],[157,2451.7754090000017],[157,2452.774493000001],[157,2453.7744999999995],[157,2454.7742350000008],[157,2455.7746130000014],[157,2456.772976],[157,2457.785875999998],[248,2458.7678989999986],[157,2459.7900359999985],[157,2460.780924999999],[157,2461.7745700000014],[157,2462.774785999998],[157,2463.7749029999977],[157,2464.774046999999],[157,2465.777409999999],[157,2466.7749810000023],[157,2467.7744159999966],[157,2468.7747630000013],[157,2469.7721440000023],[157,2470.7733630000002],[157,2471.7744409999978],[157,2472.7733850000004],[157,2473.773390999999],[157,2474.7746799999986],[157,2475.7614209999992],[157,2476.801632999999],[157,2477.7759609999994],[157,2478.7829699999966],[157,2479.771836],[157,2480.770289],[157,2481.7693629999994],[157,2482.771463000001],[157,2483.773473000001],[157,2484.7746719999996],[157,2485.779215999999],[157,2486.7704159999994],[157,2487.7694200000005],[157,2488.770347999998],[157,2489.7705050000004],[157,2490.7707809999993],[1288,2491.8766560000004],[157,2492.7886370000015],[157,2493.774717999997],[157,2494.776317],[157,2495.7741989999995],[157,2496.791718999997],[157,2497.777438000001],[157,2498.772976],[157,2499.773863999999],[157,2500.7851809999993],[157,2501.7837949999994],[157,2502.7729800000016],[157,2503.7716139999975],[1399,2504.753546],[157,2505.770984999999],[157,2506.771552000002],[157,2507.770937000001],[157,2508.756276],[157,2509.777672],[157,2510.7712159999974],[157,2511.771612999997],[157,2512.772712000002],[157,2513.769923],[157,2514.770930999999],[157,2515.7703760000004],[157,2516.7859910000006],[157,2517.784824999999],[157,2518.777628],[157,2519.7729849999996],[157,2520.7865569999994],[157,2521.7729980000004],[157,2522.7734149999997],[157,2523.773530999999],[157,2524.786651999999],[157,2525.7851949999967],[157,2526.7740699999995],[157,2527.761953999998],[157,2528.7892409999986],[157,2529.7716949999995],[157,2530.7713399999993],[157,2531.771617000002],[157,2532.787042],[157,2533.7565109999996],[157,2534.783046999997],[157,2535.773334999998],[157,2536.7869169999976],[157,2537.771854999999],[157,2538.773173999998],[157,2539.772668999998],[157,2540.773427],[157,2541.7739340000007],[157,2542.7736189999996],[157,2543.785337000001],[157,2544.756690000002],[157,2545.772355000001],[157,2546.7733329999974],[157,2547.7729590000017],[157,2548.7732050000013],[157,2549.7731410000015],[157,2550.773448],[157,2551.772832999999],[157,2552.770564999999],[157,2553.7724149999995],[157,2554.772670999999],[157,2555.774902000001],[157,2556.774897999996],[157,2557.775174999999],[249,2558.775461000001],[157,2559.7768799999976],[157,2560.788637999998],[157,2561.7738769999996],[157,2562.7858449999985],[157,2563.773158],[157,2564.774736999996],[157,2565.7750940000005],[157,2566.775440999998],[157,2567.7750760000017],[157,2568.7826259999965],[157,2569.884554],[157,2570.7734519999976],[157,2571.7855899999995],[157,2572.7718910000003],[157,2573.7716869999967],[157,2574.774387999998],[157,2575.758114],[157,2576.7753230000017],[157,2577.773395999997],[157,2578.7884599999998],[157,2579.776192999998],[157,2580.7883919999986],[157,2581.77319],[157,2582.7751100000023],[157,2583.7797339999997],[157,2584.774670999999],[157,2585.7751179999977],[157,2586.773481],[157,2587.7819229999986],[157,2588.7721109999984],[157,2589.7725979999996],[157,2590.7731649999987],[157,2591.8898999999983],[157,2592.7748409999986],[157,2593.7749070000027],[157,2594.7759650000007],[157,2595.7739680000013],[157,2596.7735829999983],[157,2597.772868],[157,2598.855549],[157,2599.772829999998],[157,2600.783346],[157,2601.7767999999996],[157,2602.758561999999],[157,2603.7776239999985],[157,2604.789853000002],[157,2605.8210980000003],[157,2606.7666919999974],[157,2607.752471],[157,2608.750823999999],[157,2609.7578639999992],[157,2610.7560059999996],[157,2611.7721530000017],[157,2612.7991999999977],[157,2613.7760930000004],[157,2614.776689999999],[157,2615.774401999999],[157,2616.7857399999994],[157,2617.7731029999995],[157,2618.770013000001],[157,2619.769969000001],[157,2620.904957999999],[157,2621.7641699999986],[157,2622.748246999996],[157,2623.7615879999976],[157,2624.758698999998],[157,2625.793730999998],[157,2626.7622379999993],[157,2627.7706099999996],[157,2628.7898719999976],[157,2629.771954],[1401,2630.7395499999984],[157,2631.7576899999985],[157,2632.7718429999986],[157,2633.7822779999988],[157,2634.772074999997],[157,2635.7706089999992],[1404,2636.7702839999984],[157,2637.7709119999963],[157,2638.7720599999993],[157,2639.7692309999984],[157,2640.752305000002],[157,2641.770435999999],[157,2642.7617349999964],[157,2643.7728419999985],[157,2644.951493999997],[157,2645.771241999999],[157,2646.7705370000003],[157,2647.771063999997],[157,2648.769457000002],[157,2649.7712059999976],[157,2650.7757710000005],[157,2651.7543669999977],[157,2652.787114999999],[157,2653.7702690000006],[157,2654.7701559999987],[157,2655.781512999998],[157,2656.769167000002],[157,2657.7700239999976],[157,2658.8016199999984],[157,2659.7754170000007],[157,2660.756588],[157,2661.7854179999995],[157,2662.7868070000004],[157,2663.7726260000018],[157,2664.788511999999],[157,2665.7718369999966],[157,2666.773004999999],[157,2667.7734930000006],[157,2668.7887770000016],[157,2669.773355000001],[157,2670.8800809999993],[157,2671.7739280000023],[157,2672.774645999998],[157,2673.7821259999982],[157,2674.776741999998],[1,2675.7764879999995],[157,2676.789477999999],[157,2677.936389999999],[157,2678.7746119999974],[157,2679.7790769999992],[157,2680.786156000002],[157,2681.7714049999995],[157,2682.7729040000013],[157,2683.7878280000004],[157,2684.7849590000005],[157,2685.7733630000002],[157,2686.7747119999985],[157,2687.7748890000003],[157,2688.786656999997],[157,2689.782776],[157,2690.7746970000007],[157,2691.773119999998],[248,2692.7822730000007],[157,2693.7753169999996],[157,2694.7757439999987],[157,2695.7744679999996],[157,2696.775375999998],[157,2697.772637000002],[157,2698.787189999999],[157,2699.7727489999997],[157,2700.7733670000016],[157,2701.7744749999983],[157,2702.7729480000016],[157,2703.7730749999973],[157,2704.773862000002],[157,2705.771904999998],[157,2706.772753000001],[157,2707.782436999998],[157,2708.7649999999994],[157,2709.7701959999977],[157,2710.7564170000005],[157,2711.7597889999997],[157,2712.783589999999],[157,2713.7732069999984],[157,2714.774655000001],[157,2715.7790099999984],[157,2716.7868809999964],[157,2717.785373999999],[157,2718.7755020000004],[157,2719.7711400000007],[157,2720.7711359999994],[157,2721.770830999998],[157,2722.770367000001],[157,2723.771184000001],[157,2724.7718319999985],[157,2725.8858820000023],[157,2726.757087000002],[157,2727.7617409999984],[157,2728.7725379999974],[157,2729.770861000001],[157,2730.770987],[157,2731.874538],[157,2732.7704890000023],[157,2733.770665],[157,2734.7805199999966],[157,2735.7709289999984],[157,2736.7710350000016],[157,2737.770199999999],[157,2738.7711180000006],[157,2739.7705829999977],[157,2740.7624639999995],[157,2741.772589],[157,2742.7931439999993],[157,2743.774365000001],[157,2744.7904909999997],[157,2745.773484999998],[157,2746.7743530000007],[157,2747.774659999999],[157,2748.786478000002],[157,2749.7720169999993],[157,2750.7727749999976],[157,2751.782389],[157,2752.7831069999993],[157,2753.773104],[157,2754.7730300000003],[157,2755.7542009999997],[157,2756.78254],[157,2757.772466999999],[157,2758.772553999999],[157,2759.786415999999],[157,2760.7881049999996],[157,2761.7735939999984],[157,2762.7748030000002],[157,2763.780329000001],[157,2764.7851839999967],[157,2765.7719560000005],[157,2766.774797000002],[157,2767.774773000001],[157,2768.7713729999996],[157,2769.780956999999],[157,2770.758701999999],[157,2771.7739870000005],[157,2772.7753550000016],[157,2773.773749],[157,2774.7745969999996],[157,2775.904447000001],[157,2776.785329999999],[157,2777.774054999998],[157,2778.7837889999973],[157,2779.772925000001],[157,2780.790152999998],[157,2781.7714339999984],[157,2782.911162999997],[157,2783.772589],[157,2784.787071999999],[157,2785.7747549999985],[157,2786.7854420000003],[157,2787.7737159999997],[157,2788.7741730000016],[157,2789.772966999997],[157,2790.774545999997],[1,2791.8155589999988],[1381,2792.7607119999993],[157,2793.7845529999977],[157,2794.7842490000003],[157,2795.7713509999994],[157,2796.7893409999997],[157,2797.772735999999],[157,2798.7726920000023],[157,2799.7735390000016],[157,2800.7934430000023],[157,2801.772829999998],[157,2802.9447889999974],[157,2803.773304000002],[157,2804.773659999999],[157,2805.7749989999975],[157,2806.7724400000006],[157,2807.773047999999],[157,2808.7940930000004],[157,2809.7746929999994],[157,2810.7753809999995],[157,2811.774074000001],[157,2812.781644999999],[157,2813.770980999998],[157,2814.7744139999995],[157,2815.7746009999973],[157,2816.772582999998],[157,2817.7722289999983],[157,2818.774548999998],[157,2819.7755770000003],[157,2820.758191000001],[157,2821.7738869999994],[157,2822.7775299999994],[157,2823.756806999998],[157,2824.7823510000017],[157,2825.7536629999995],[157,2827.0021159999997],[157,2827.7891919999965],[157,2828.7907909999994],[157,2829.7677739999963],[157,2830.756799999999],[157,2831.771102999999],[157,2832.7833119999996],[157,2833.7709449999966],[157,2834.7708009999988],[157,2835.7740829999966],[157,2836.7846690000006],[1407,2837.770328999999],[157,2838.7524109999977],[157,2839.772464999998],[157,2840.789843999999],[157,2841.7551049999965],[157,2842.7605909999984],[157,2843.7684520000003],[157,2844.760342999998],[157,2845.770547999997],[157,2846.7619780000023],[157,2847.7597399999977],[157,2848.759034999999],[157,2849.7623779999994],[157,2850.7802269999993],[157,2851.771477000002],[157,2852.7732670000005],[157,2853.7698569999993],[157,2854.768630999999],[157,2855.7693779999972],[157,2856.771108000001],[157,2857.76886],[157,2858.7568539999993],[157,2859.7707759999976],[157,2860.7578680000006],[157,2861.7583049999994],[157,2862.769742999997],[157,2863.75446],[157,2864.7730209999972],[157,2865.7714639999976],[157,2866.7724820000003],[157,2867.769973999999],[157,2868.7697799999987],[157,2869.769594999998],[157,2870.7530909999987],[157,2871.7737159999997],[157,2872.7710770000012],[157,2873.919822],[157,2874.7876799999976],[157,2875.7717159999993],[157,2876.7733659999976],[157,2877.772990999998],[157,2878.7705029999997],[157,2879.770728999996],[157,2880.788478999999],[157,2881.768907999998],[157,2882.787358999998],[157,2883.953846999997],[157,2884.7708200000015],[157,2885.7699950000024],[157,2886.770421999998],[157,2887.7705480000004],[157,2888.788808999998],[157,2889.777012999999],[157,2890.771108000001],[157,2891.787744999998],[157,2892.7868899999994],[157,2893.7773880000022],[157,2894.7789980000016],[157,2895.770147999996],[157,2896.771066000001],[157,2897.7766919999995],[157,2898.7753760000014],[157,2899.756406999997],[157,2900.770919999999],[157,2901.7738819999977],[157,2902.7754110000024],[157,2903.7728419999985],[157,2904.7761040000005],[157,2905.775118999998],[157,2906.774924999998],[157,2907.775601999998],[157,2908.796116999998],[157,2909.7784599999977],[157,2910.774899],[157,2911.77722],[157,2912.7744810000004],[157,2913.7808589999986],[157,2914.7756649999974],[157,2915.773226999998],[157,2916.794613000002],[157,2917.7742709999984],[157,2918.7743880000016],[157,2919.7806649999984],[157,2920.77449],[157,2921.7745959999993],[157,2922.7751639999988],[157,2923.7754800000002],[157,2924.7816679999996],[157,2925.7882370000007],[157,2926.7756090000003],[157,2927.7752849999997],[157,2928.783566000002],[157,2929.7745560000003],[157,2930.782406999999],[157,2931.7749390000026],[157,2932.774874999999],[157,2933.774710999998],[157,2934.7864089999966],[157,2935.7726999999977],[157,2936.781863],[157,2937.7744259999963],[157,2938.7727290000003],[157,2939.7720839999965],[157,2940.77233],[157,2941.772305999999],[1408,2942.7731840000015],[157,2943.793217999999],[157,2944.7896569999975],[157,2945.7834220000004],[157,2946.7749320000003],[157,2947.7732350000006],[157,2948.773090999999],[157,2949.7730469999988],[157,2950.775056999999],[157,2951.774451999998],[157,2952.7928029999966],[157,2953.774003999999],[157,2954.826578],[157,2955.775408999998],[157,2956.7768969999997],[157,2957.773627999999],[157,2958.756061],[157,2959.7782079999997],[157,2960.7974909999975],[157,2961.7748539999993],[157,2962.772927000002],[157,2963.7751470000003],[157,2964.7817259999974],[157,2965.774277999997],[157,2966.774954999997],[157,2967.7752919999984],[157,2968.774687000001],[157,2969.7873969999964],[157,2970.7744189999976],[157,2971.774776000002],[157,2972.781644999999],[157,2973.775941],[157,2974.7748150000007],[157,2975.858277999996],[157,2976.785508000001],[157,2977.7756960000006],[157,2978.7871429999977],[157,2979.7745859999995],[157,2980.774691999999],[157,2981.773376000001],[157,2982.7751150000004],[157,2983.759973],[157,2984.7869999999966],[157,2985.7749939999994],[157,2986.7747689999997],[157,2987.7860370000017],[157,2988.787705999999],[157,2989.7746179999995],[157,2990.7752349999973],[157,2992.016362999999],[157,2992.7871099999975],[157,2993.7798619999994],[157,2994.7751590000007],[157,2995.791054999998],[157,2996.791001999998],[157,2997.7733249999983],[157,2998.780003],[157,2999.7735470000007],[157,3000.7589660000012],[157,3001.7738800000006],[157,3002.7734659999987],[157,3003.7732609999985],[157,3004.7876240000005],[157,3005.7724720000006],[157,3006.773530000002],[157,3007.7730359999987],[157,3008.758754999999],[157,3009.749003000001],[157,3010.750791999999],[157,3011.7805640000006],[157,3012.7518569999993],[157,3013.781598999998],[157,3014.7540539999973],[157,3015.7549519999993],[157,3016.7551989999993],[157,3017.7557259999994],[157,3018.7554309999978],[157,3019.753703999999],[157,3020.929119999997],[157,3021.7754669999995],[157,3022.820878999999],[157,3023.7777739999983],[157,3024.770346000001],[157,3025.7845190000007],[157,3026.7720320000008],[157,3027.7693929999987],[157,3028.789536999997],[157,3029.7767589999967],[157,3030.742360999997],[157,3031.785989],[157,3032.7737720000005],[157,3033.768928999998],[157,3034.77117],[157,3035.9549000000006],[157,3036.7838459999984],[157,3037.775916999999],[1371,3038.7513270000018],[1412,3039.757625000002],[157,3040.7854530000004],[157,3041.772084],[1,3042.752884999998],[157,3043.7940479999997],[157,3044.7886240000007],[157,3045.8037479999984],[157,3046.7759829999995],[157,3047.773012999998],[157,3048.7702139999965],[157,3049.7703610000026],[157,3050.769995999999],[157,3051.7701019999986],[157,3052.770259000001],[157,3053.7709159999977],[157,3054.771875000002],[157,3055.7720109999973],[157,3056.7827080000025],[157,3057.7714529999976],[157,3058.7624819999983],[157,3059.782105000002],[157,3060.7824519999995],[157,3061.7727799999993],[157,3062.7794589999976],[157,3063.7737339999985],[157,3064.791223],[157,3065.7749489999987],[157,3066.775125],[157,3067.783556999999],[157,3068.7731939999976],[157,3069.769583000001],[157,3070.7703309999997],[157,3071.770436999999],[157,3072.7864429999972],[157,3073.7768019999967],[157,3074.771708],[157,3075.7556540000005],[157,3076.7775809999985],[157,3077.774441999998],[157,3078.7708509999975],[157,3079.7786119999982],[157,3080.7712839999986],[157,3081.7774820000013],[157,3082.7695929999973],[157,3083.7820429999992],[157,3084.7909759999966],[157,3085.7712250000004],[157,3086.769898999999],[157,3087.770246],[157,3088.7739790000014],[157,3089.7710590000024],[157,3090.7691720000003],[157,3091.7687970000006],[157,3093.002551999998],[157,3093.771675],[157,3094.7760400000006],[157,3095.7749140000014],[157,3096.7564359999997],[157,3097.7715099999987],[157,3098.7748629999987],[157,3099.775139999998],[157,3100.7643150000004],[157,3101.782976999999],[157,3102.789525],[157,3103.7735409999987],[157,3104.7735979999998],[157,3105.776278999998],[157,3106.8905090000007],[157,3107.770519999998],[157,3108.780856000001],[157,3109.7750909999995],[157,3110.771399999998],[157,3111.772628999999],[157,3112.7694389999997],[157,3113.769325000001],[157,3114.7688000000016],[157,3115.7738360000003],[157,3116.7703150000016],[157,3117.7702409999984],[157,3118.781879000002],[157,3119.7753129999983],[157,3120.7518149999996],[157,3121.7717589999993],[157,3122.7725569999966],[157,3123.774766999999],[157,3124.7863549999965],[157,3125.774619],[157,3126.788099999998],[157,3127.778308000001],[157,3128.791860000001],[157,3129.773390999999],[157,3130.774448999997],[157,3131.7727319999976],[157,3132.7877469999985],[157,3133.7719030000007],[157,3134.7743440000013],[157,3135.773279000001],[157,3136.773365000001],[157,3137.777839999999],[157,3138.773928999999],[157,3139.7746860000007],[157,3140.7742419999995],[157,3141.7728349999998],[157,3142.7764779999998],[157,3143.7804019999967],[157,3144.7989129999987],[157,3145.75706],[157,3146.7808609999993],[157,3147.7493680000007],[157,3148.788747999999],[157,3149.773455999999],[157,3150.773090999999],[157,3151.772406],[157,3152.785907999998],[157,3153.7830780000004],[157,3154.770721000001],[157,3155.770747999999],[157,3156.770092999999],[157,3157.7717919999996],[1288,3158.762691],[157,3159.7727159999995],[157,3160.7709490000016],[157,3161.7743409999966],[157,3162.784395999999],[157,3163.772509999999],[157,3164.7729470000013],[157,3165.774505999998],[157,3166.775123999996],[157,3167.751715999999],[157,3168.7732929999984],[157,3169.7742709999984],[157,3170.7521449999986],[157,3171.786565999999],[157,3172.786612],[157,3174.038131000001],[157,3174.7766459999984],[157,3175.7907290000003],[157,3176.766309999999],[157,3177.778267999998],[157,3178.7580670000025],[157,3179.756319],[157,3180.7613850000016],[157,3181.772160999997],[157,3182.7706949999993],[157,3183.769919999999],[157,3184.771499000002],[157,3185.7699719999982],[157,3186.771270999998],[157,3187.764463999996],[157,3188.7715639999988],[157,3189.749949000001],[157,3190.7531210000016],[157,3191.7482980000023],[157,3192.7506790000007],[157,3193.758059],[157,3194.747696000002],[157,3195.7524509999967],[157,3196.746294999997],[157,3197.746761999999],[157,3198.753671999999],[157,3199.745401999997],[157,3200.7466109999987],[157,3201.762176],[157,3202.7463929999976],[157,3203.7448259999983],[157,3204.744891999999],[157,3205.755006999996],[157,3206.7497539999968],[157,3207.7466840000016],[157,3208.748754],[157,3209.749641999999],[157,3210.755578999997],[157,3211.748331999999],[157,3212.746353999999],[157,3213.7485149999993],[157,3214.746466999997],[157,3215.7445100000004],[157,3216.745487999997],[157,3217.751825999996],[157,3218.747765],[157,3219.7461379999986],[157,3220.7462239999986],[157,3221.744937999996],[157,3222.752457999999],[157,3223.7455609999997],[157,3224.7451169999986],[157,3225.747406999999],[157,3226.754165999999],[157,3227.7473290000016],[157,3228.7464040000013],[157,3229.7598549999966],[157,3230.746285999998],[157,3231.746543000001],[157,3232.7439940000004],[157,3233.7519349999966],[157,3234.744316999997],[157,3235.747800000001],[157,3236.7449909999996],[157,3237.760936999999],[157,3238.7463449999996],[157,3239.744949],[1418,3240.7472290000005],[1422,3241.7472960000014],[157,3242.7515600000006],[157,3243.7562549999966],[157,3244.746973999998],[157,3245.7488029999986],[157,3246.7446619999973],[157,3247.759214999998],[157,3248.7446240000027],[157,3249.7637060000015],[157,3250.758211999997],[157,3251.7557830000005],[157,3252.756129999998],[157,3253.7574590000004],[157,3254.755782],[157,3255.765517],[157,3256.9518830000015],[157,3257.756411999999],[248,3258.747392000001],[157,3259.761664999998],[157,3260.7590359999995],[157,3261.7582209999964],[157,3262.7785750000003],[157,3263.7770280000004],[157,3264.788865999999],[157,3265.7813690000003],[157,3266.7751629999984],[157,3267.7733759999974],[157,3268.7534650000016],[157,3269.7560959999973],[157,3270.944274999998],[157,3271.7726089999996],[157,3272.796710999999],[157,3273.771048999999],[157,3274.7725379999974],[1,3275.7473759999993],[157,3276.7890210000005],[157,3277.7746100000004],[157,3278.772281999998],[157,3279.74669],[157,3280.7967099999987],[157,3281.7912959999994],[157,3282.769670999998],[157,3283.8551079999997],[157,3284.7717079999966],[157,3285.770001000001],[157,3286.769035000001],[157,3287.775663999997],[157,3288.788023000001],[157,3289.7723499999993],[157,3290.760854],[157,3291.9433129999998],[1424,3292.7494049999987],[157,3293.773727],[157,3294.773702999999],[157,3295.9901260000006],[157,3296.7734259999997],[157,3297.772871000001],[157,3298.8349540000017],[157,3299.7716510000027],[157,3300.784291],[157,3301.7747189999973],[157,3302.7692349999998],[157,3303.7688799999996],[157,3304.771031],[157,3305.7687019999976],[157,3306.748721],[157,3307.768313999997],[1,3308.934061],[157,3309.7597499999974],[157,3310.7775999999976],[157,3311.7530799999986],[157,3312.7735549999998],[157,3313.772668999998],[157,3314.773357000002],[157,3315.7500690000015],[157,3316.751146999999],[157,3317.7886539999963],[157,3318.768903],[157,3319.7689189999983],[157,3320.9919039999986],[157,3321.773921],[157,3322.7753499999963],[157,3323.7707569999984],[157,3324.770392999999],[157,3325.773273999999],[157,3326.757129999998],[157,3327.755452999998],[157,3328.771219000002],[157,3329.7717059999995],[157,3330.770629999999],[157,3331.772019],[157,3332.772074999997],[157,3333.7824709999986],[157,3334.7710259999985],[157,3335.7728849999985],[157,3336.786326999998],[157,3337.7731080000012],[157,3338.7727430000014],[157,3339.864551999999],[157,3340.771442999998],[157,3341.77132],[157,3342.768920999999],[157,3343.7537589999993],[157,3344.8050019999973],[157,3345.7677780000013],[157,3346.774226999998],[157,3347.7751439999993],[157,3348.7312380000003],[157,3349.770518000001],[157,3350.7702339999996],[157,3351.777524000001],[157,3352.7877689999987],[157,3353.773448],[157,3354.773874999999],[157,3355.773850999998],[157,3356.772986],[157,3357.7732929999984],[157,3358.7753230000017],[157,3359.777162000002],[157,3360.763102000001],[157,3361.772415999996],[157,3362.772972999999],[157,3363.7746320000006],[157,3364.7734859999982],[157,3365.771407999997],[157,3366.787193999997],[157,3367.774577],[157,3368.7739519999996],[157,3369.773126],[157,3370.7732229999965],[157,3371.7703729999994],[157,3372.7831129999977],[157,3373.7712869999996],[157,3374.7717440000015],[1426,3375.7735740000026],[157,3376.7881879999986],[157,3377.775078999999],[157,3378.774244],[157,3379.7726870000006],[157,3380.9115539999984],[157,3381.770976],[157,3382.7708120000025],[157,3383.785144999998],[157,3384.7857019999974],[157,3385.7859089999984],[157,3386.7720389999995],[157,3387.7696509999987],[157,3388.7849659999993],[157,3389.7711659999986],[157,3390.7709719999984],[157,3391.770776999998],[1288,3392.7992169999998],[157,3393.7748470000006],[157,3394.7756249999984],[157,3395.7731569999996],[157,3396.7728519999982],[157,3397.772387000001],[157,3398.7730950000005],[157,3399.7737019999986],[157,3400.925863999997],[157,3401.773685],[157,3402.7738210000025],[157,3403.770891999997],[157,3404.7808369999984],[157,3405.777055999999],[157,3406.7729539999964],[157,3407.772418999997],[157,3408.759471000001],[157,3409.7793649999985],[157,3410.7563069999997],[157,3411.772143000002],[157,3412.772681000002],[157,3413.7721359999996],[157,3414.771790999999],[157,3415.772227999998],[157,3416.772054000001],[157,3417.7726110000003],[157,3418.7841289999997],[157,3419.7733359999984],[157,3420.7725409999985],[157,3421.771824999996],[157,3422.7725629999986],[157,3423.772839999998],[157,3424.788314999998],[157,3425.756000000001],[157,3426.7569980000007],[157,3427.769107],[157,3428.7513499999986],[157,3429.7715339999995],[157,3430.752564999999],[157,3431.7730389999997],[157,3432.771692999999],[157,3433.7729409999993],[157,3434.772676999997],[157,3435.792641],[157,3436.771316999999],[157,3437.7707919999993],[157,3438.7735729999986],[157,3439.772947999998],[157,3440.786680000001],[157,3441.856306999998],[1444,3442.759461999998],[157,3443.7591570000004],[157,3444.7800929999976],[157,3445.7537489999995],[157,3446.7767190000013],[157,3447.770081999999],[157,3448.7706599999983],[157,3449.771227000001],[157,3450.769800000002],[157,3451.769526],[157,3452.7815249999985],[157,3453.773255],[157,3454.7748439999996],[157,3455.7729169999984],[157,3456.7904659999986],[157,3457.7739309999997],[157,3458.7724750000016],[157,3459.781909000001],[157,3460.7855619999973],[157,3461.755180999997],[157,3462.7738119999995],[157,3463.774699999998],[157,3464.7829410000013],[157,3465.7843399999983],[157,3466.773796999998],[157,3467.770797000001],[157,3468.771635000001],[157,3469.7813989999995],[157,3470.7512389999974],[157,3471.780569999999],[157,3472.7860870000004],[157,3473.773648999999],[157,3474.7747379999964],[157,3475.7875779999995],[157,3476.775131000002],[157,3477.773753999998],[157,3478.774802],[157,3479.774157],[157,3480.772890999997],[157,3481.773477999999],[157,3482.7740860000013],[157,3483.774292000002],[157,3484.7840769999966],[157,3485.7750259999993],[157,3486.776324999999],[157,3487.7771920000014],[157,3488.7851530000007],[157,3489.773707999997],[157,3490.776780999997],[157,3491.7933779999985],[157,3492.7587090000015],[157,3493.7899340000004],[157,3494.7815249999985],[157,3495.9978069999997],[157,3496.788970999998],[157,3497.775250999999],[157,3498.7801169999984],[157,3499.775404],[157,3500.770431000001],[157,3501.9551939999983],[157,3502.7702929999978],[157,3503.760059999997],[157,3504.7613380000003],[157,3505.761624999999],[157,3506.760618999997],[157,3507.7715659999994],[157,3508.7579269999987],[157,3509.776438000001],[1,3510.824844999999],[157,3512.1387099999993],[157,3512.7712659999997],[157,3513.7705410000017],[157,3514.7707279999995],[157,3515.7507860000005],[157,3516.7597889999997],[157,3517.8836679999986],[157,3518.7704620000004],[157,3519.7779520000004],[157,3520.749083999999],[157,3521.7702199999985],[157,3522.921218999996],[157,3523.770682999999],[157,3524.770798999998],[157,3525.7753639999974],[157,3526.777414],[157,3527.774505000001],[157,3528.788998],[157,3529.777312000002],[157,3530.785925],[157,3531.7720649999974],[157,3532.773433999999],[157,3533.7540530000006],[157,3534.773266],[157,3535.7731619999977],[157,3536.788797000001],[157,3537.773213999997],[157,3538.7736509999995],[157,3539.784647999997],[157,3540.787099000001],[249,3541.773939999999],[157,3542.7969090000006],[157,3543.7540750000007],[157,3544.7837069999987],[157,3545.7724820000003],[157,3546.772438],[157,3547.773175999999],[157,3548.7502889999996],[157,3549.751507000001],[157,3550.757343999998],[157,3551.752381000002],[157,3552.782284000001],[157,3553.772671999999],[157,3554.7727780000023],[157,3555.773526000001],[157,3556.785563999998],[157,3557.7731170000006],[157,3558.7663409999986],[157,3559.7751830000016],[157,3560.7835749999977],[157,3561.785574999998],[157,3562.781493999999],[157,3563.774437],[157,3564.7817570000007],[157,3565.775260999999],[157,3566.772462000001],[157,3567.773219999999],[157,3568.781150999999],[157,3569.7531649999983],[157,3570.9602090000008],[157,3571.775759999997],[157,3572.786014999998],[157,3573.7722049999975],[157,3574.7831719999995],[157,3575.7822560000022],[157,3576.795066999999],[157,3577.7755359999974],[157,3578.779961],[157,3579.7749269999986],[157,3580.7883089999996],[157,3581.784447000002],[157,3582.7742450000005],[157,3583.759592999999],[157,3584.7874619999966],[157,3585.772799999999],[157,3586.77448],[157,3587.774014999999],[157,3588.788046999998],[157,3589.7745680000007],[157,3590.774573999999],[157,3591.774921],[157,3592.7610110000023],[157,3593.7604360000005],[157,3594.7589399999997],[157,3595.774073999997],[157,3596.7810339999996],[157,3597.769819000001],[157,3598.770987],[157,3599.769790999999],[157,3600.7845850000012],[157,3601.7499160000007],[157,3602.769949999998],[157,3603.7507499999992],[157,3604.768970000001],[157,3605.769247],[157,3606.7690330000005],[157,3607.7694200000005],[157,3608.769365999997],[157,3609.755224999997],[157,3610.7535580000003],[157,3611.7505589999964],[157,3612.769640999999],[157,3613.7500500000024],[157,3614.7700939999995],[157,3615.7694489999994],[157,3616.7688940000007],[157,3617.778968999999],[157,3618.769296999999],[157,3619.7690829999992],[157,3620.768919000002],[157,3621.7687149999983],[157,3622.7713460000014],[157,3623.777854],[157,3624.9724449999994],[157,3625.7729469999977],[157,3626.771871000001],[157,3627.9802579999996],[157,3628.7726650000004],[157,3629.770857999996],[157,3630.770593999998],[157,3631.7723130000013],[157,3632.7831289999995],[157,3633.771955],[157,3634.7719309999993],[157,3635.774250999999],[157,3636.7829840000013],[157,3637.773011000001],[157,3638.773267999997],[157,3639.779825999998],[157,3640.7890899999984],[157,3641.772696],[1288,3642.777782000001],[1448,3643.774000999998],[157,3644.7535889999963],[157,3645.7537349999984],[157,3646.775131999999],[157,3647.774196000002],[157,3648.7927969999982],[157,3649.7738180000015],[157,3650.7748759999995],[157,3651.773549999998],[157,3652.773405],[157,3653.774013000002],[157,3654.7923029999984],[157,3655.774035000002],[157,3656.7749430000003],[157,3657.7727749999976],[157,3658.756641],[157,3659.7778670000007],[157,3660.794554],[157,3661.772969999998],[157,3662.774508999999],[157,3663.7725919999975],[157,3664.792594999999],[157,3665.7741370000003],[157,3666.7745639999994],[157,3667.773237999998],[157,3668.772972999999],[157,3669.7837199999994],[157,3670.7745079999986],[157,3671.771067999998],[157,3672.7737589999997],[157,3673.7746069999994],[157,3674.772680000002],[157,3675.917668000002],[157,3676.7827709999983],[157,3677.783858999999],[157,3678.7805289999997],[157,3679.771217999998],[157,3680.786802999999],[157,3681.7706089999992],[157,3682.7710359999983],[157,3683.7728050000005],[157,3684.964551000001],[157,3685.772596999999],[157,3686.7735649999995],[157,3687.7720689999987],[157,3688.771413999999],[157,3689.7717200000006],[157,3690.7735500000017],[157,3691.7534579999992],[157,3692.7833009999995],[157,3693.7558849999987],[157,3694.826083],[157,3695.7690519999996],[157,3696.770470999996],[157,3697.7683030000007],[157,3698.769612],[157,3699.770218999998],[157,3700.7887499999997],[157,3701.7407060000005],[157,3702.770908999999],[157,3703.7698329999985],[157,3704.936933000001],[157,3705.7704169999997],[157,3706.7847199999997],[157,3707.7736549999972],[157,3708.999424999998],[157,3709.776062000001],[157,3710.7737439999983],[157,3711.7754129999994],[157,3712.773675999997],[157,3713.7735519999987],[157,3714.7730669999983],[157,3715.7745160000013],[157,3716.788278],[157,3717.774859000001],[157,3718.7744649999986],[157,3719.7749919999987],[157,3720.754761],[157,3721.7767579999963],[157,3722.825836],[157,3723.7757079999974],[157,3724.7698139999993],[157,3725.758748999997],[157,3726.751941999999],[157,3727.7532809999975],[157,3728.7611119999965],[157,3729.7484440000007],[157,3730.760011999999],[157,3731.7453509999978],[157,3732.793377000002],[157,3733.772664],[157,3734.775265],[157,3735.772686999997],[157,3736.7700179999993],[157,3737.7711259999996],[157,3738.770350999999],[157,3739.768844000002],[157,3740.7797809999975],[157,3741.770980999998],[157,3742.758472999998],[157,3743.7770839999976],[157,3744.782149999999],[157,3745.751758999999],[157,3746.7781649999997],[157,3747.788561000001],[157,3748.774410000002],[157,3749.7881320000015],[157,3750.781766],[157,3751.762666999999],[157,3752.784112999998],[157,3753.786092999999],[157,3754.7730450000017],[157,3755.7612789999985],[157,3756.772074999997],[157,3757.772863000002],[248,3758.758311999998],[157,3759.7790969999987],[157,3760.787238000001],[157,3761.7750209999977],[157,3762.7742959999996],[157,3763.7739820000024],[157,3764.786480999999],[157,3765.768473999997],[157,3766.7697719999996],[157,3767.769198000002],[157,3769.1480950000005],[157,3769.7700809999988],[157,3770.7706389999985],[157,3771.771076000001],[157,3772.769999999997],[157,3773.769064],[157,3774.769822000002],[1288,3775.775107999998],[157,3776.789741999997],[157,3777.7762519999997],[157,3778.7763190000005],[157,3779.7732990000004],[157,3780.7854079999997],[157,3781.7740029999986],[157,3782.7736779999977],[157,3783.8321339999966],[157,3784.7717269999994],[157,3785.773056000002],[157,3786.7749049999984],[157,3787.7741800000003],[157,3788.771661999999],[157,3789.774924000001],[157,3790.7840369999976],[157,3791.772882000001],[157,3792.7916640000003],[157,3793.7768319999996],[157,3794.7751160000007],[157,3795.7530609999994],[157,3796.7831430000006],[157,3797.7725800000007],[157,3798.772416],[157,3799.7703180000026],[157,3800.7702739999986],[157,3801.7713519999998],[157,3802.7503689999976],[157,3803.771885000002],[157,3804.7715409999983],[157,3805.7700140000015],[157,3806.7690489999986],[157,3807.769455999998],[157,3808.8373189999984],[157,3809.7894549999983],[157,3810.776597],[157,3811.7759320000005],[157,3812.7740049999993],[157,3813.774030999997],[157,3814.7739870000005],[157,3815.7749750000003],[157,3816.7752519999995],[157,3817.774276],[157,3818.784702000001],[157,3819.774989999998],[157,3820.7543069999992],[157,3821.7728180000013],[157,3822.7742270000017],[157,3823.772890999997],[157,3824.7720649999974],[157,3825.7530560000014],[157,3826.777216999999],[157,3827.788625000001],[157,3828.7754060000007],[157,3829.7785079999994],[157,3830.7738759999993],[157,3831.7731810000005],[157,3832.772986],[157,3833.876025999998],[157,3834.773248999998],[157,3835.7746380000026],[157,3836.7795430000006],[157,3837.7724960000014],[157,3838.774315999999],[157,3839.771045999998],[157,3840.774749],[157,3841.781368],[157,3842.7781479999976],[157,3843.7754490000007],[157,3844.7555979999997],[1454,3845.780770999998],[157,3846.7733929999995],[157,3847.770253999999],[157,3848.7710509999997],[157,3849.7704760000015],[157,3850.771123999999],[157,3851.770478999999],[157,3852.791975],[157,3853.7708619999976],[157,3854.771107999997],[157,3855.7707439999976],[157,3856.754980999998],[157,3857.770987],[157,3858.763218],[157,3859.7742350000008],[157,3860.9894249999998],[157,3861.7822019999985],[157,3862.7736220000006],[157,3863.773718999997],[157,3864.798632000002],[157,3865.7733100000005],[157,3866.778355999999],[157,3867.7750559999986],[157,3868.7749120000008],[157,3869.772292999998],[157,3870.751461],[157,3871.771864999999],[157,3872.7890240000015],[157,3873.772278999997],[157,3874.7733770000013],[157,3875.7765089999994],[157,3876.7730489999994],[157,3877.7746479999987],[157,3878.778161000002],[157,3879.7744399999974],[157,3880.7729029999973],[157,3881.7826879999993],[157,3882.7731060000006],[157,3883.7727510000004],[157,3884.784959999997],[157,3885.773064000001],[157,3886.7723189999997],[157,3887.773427],[157,3888.772721999998],[157,3889.7727279999963],[157,3890.7743069999997],[157,3891.772810999999],[157,3892.7871339999983],[157,3893.774136],[157,3894.7747930000005],[157,3895.7513949999993],[157,3896.774494999998],[157,3897.7743609999998],[157,3898.7747579999996],[157,3899.785925],[157,3900.773508000002],[157,3901.7730029999984],[157,3902.773649999999],[157,3903.7737159999997],[157,3904.7849739999983],[157,3905.773277999997],[157,3906.773183999998],[157,3907.7735310000025],[157,3908.7289029999993],[157,3909.7780820000007],[157,3910.7744009999988],[157,3911.773986],[157,3912.7738119999995],[157,3913.7723449999976],[157,3914.772120999998],[157,3915.772638000002],[157,3916.7729349999972],[157,3917.9550130000025],[157,3918.7703729999994],[157,3919.7696570000007],[157,3920.7503670000006],[157,3921.770181],[157,3922.769375],[157,3923.7693209999998],[157,3924.7688070000004],[157,3925.7734820000005],[157,3926.779618999997],[157,3927.773494000001],[157,3928.773750999997],[157,3929.7743779999983],[157,3930.773331999997],[157,3931.7709240000004],[157,3932.770809999998],[157,3933.7729099999997],[157,3934.7725949999985],[157,3935.773824],[157,3936.789850000001],[157,3938.004218000002],[157,3938.774093],[157,3939.777946000002],[157,3940.788271999998],[157,3941.949209999999],[157,3942.794705999997],[157,3943.9829260000006],[157,3944.959117000002],[157,3945.7508930000004],[157,3946.7709469999972],[157,3947.755012999998],[157,3948.7515329999987],[157,3949.761457999997],[157,3950.753147999996],[157,3951.7620510000015],[157,3952.7597929999974],[157,3953.7601099999993],[157,3954.7593049999996],[157,3955.7590999999993],[157,3956.760538999999],[157,3957.7621489999983],[157,3958.757356000002],[157,3959.778521999997],[157,3960.7734679999994],[157,3962.0104489999976],[157,3962.7742919999982],[157,3963.7883650000003],[157,3964.782299999999],[157,3965.7701629999974],[157,3966.7744569999995],[157,3967.7500779999973],[157,3968.786090999998],[157,3969.7532960000026],[157,3970.770625000001],[157,3971.773516000001],[157,3972.751290999997],[157,3973.772767000002],[157,3974.780727999998],[157,3975.779993],[157,3976.7809610000004],[157,3977.7611799999977],[157,3978.7695719999974],[157,3979.7695280000007],[157,3980.7697850000004],[157,3981.780580999999],[157,3982.769586999999],[157,3983.9560029999993],[157,3984.779567999998],[157,3985.7765579999977],[157,3986.7763540000014],[157,3987.7694269999993],[157,3988.7895009999993],[157,3989.7844680000017],[157,3990.773272999999],[157,3991.773248999998],[157,3992.7885840000017],[157,3993.774202999997],[157,3994.878284999999],[157,3995.774455999999],[157,3996.7926860000007],[157,3997.772374],[157,3998.926338999998],[157,3999.772606999999],[157,4000.780208],[157,4001.7825279999997],[157,4002.7651320000004],[157,4003.770306999999],[157,4004.770693999999],[157,4005.771302000001],[1,4006.785574999998],[157,4007.7733679999983],[157,4008.802308000002],[157,4009.764232999998],[157,4010.7744380000004],[157,4011.7564810000003],[157,4012.7820549999997],[157,4013.770298999996],[157,4014.771026999999],[157,4015.770321],[157,4016.7698569999993],[157,4017.769873000001],[157,4018.770220000002],[157,4019.769393999999],[157,4020.7649420000016],[157,4021.774956999998],[157,4022.7708359999997],[157,4023.7709030000005],[157,4024.770077000001],[157,4025.7753540000012],[157,4026.7708809999967],[157,4027.9573569999993],[157,4028.769591],[157,4029.753356999998],[157,4030.7803239999994],[157,4031.7707020000016],[157,4032.770848],[157,4033.779531],[157,4034.779776999996],[157,4035.769393999999],[157,4036.770642999996],[157,4037.769285999999],[157,4038.7734600000003],[157,4039.7737869999983],[157,4040.7826499999974],[157,4041.7725370000007],[157,4042.784875999998],[157,4043.777708999998],[157,4044.774218999999],[157,4045.774625000002],[1455,4046.825267],[157,4047.774257000001],[157,4048.757582000002],[157,4049.7736079999995],[157,4050.7876510000024],[157,4051.7736609999993],[157,4052.7689680000003],[157,4053.7695649999987],[157,4054.7693609999988],[157,4055.769146999999],[157,4056.769543999999],[157,4057.7687479999986],[1288,4058.7816090000015],[157,4059.793677999998],[157,4060.788132999998],[157,4061.774644000001],[157,4062.7727769999983],[157,4063.773012999998],[157,4064.773741000001],[157,4065.773095999997],[157,4066.7731319999984],[157,4067.786122999998],[157,4068.775469],[157,4069.774322999998],[157,4070.7741989999995],[157,4071.7740449999983],[157,4072.7747919999965],[157,4073.7728549999993],[157,4074.774914999998],[157,4075.7825749999975],[157,4076.800755999997],[157,4077.7756450000015],[157,4078.7767429999985],[157,4079.7737129999987],[157,4080.775222],[157,4081.773666000001],[157,4082.7747039999995],[157,4083.772546],[157,4084.773484000001],[157,4085.775843999996],[157,4086.773566],[157,4087.773992999999],[157,4088.773788999999],[157,4089.7734950000013],[157,4090.773932],[157,4091.774338999996],[157,4092.7879399999983],[157,4093.775252999996],[157,4094.7763510000004],[157,4095.785505],[157,4096.775011999998],[157,4097.773836],[157,4098.774262999999],[157,4099.774228999999],[157,4100.787139],[157,4101.772657999998],[157,4102.777192999998],[157,4103.825428999997],[157,4104.786992999998],[157,4105.772212],[157,4106.773840999998],[157,4107.771473000001],[157,4108.7725409999985],[157,4109.777646999999],[157,4110.775668999999],[157,4111.777438999998],[157,4112.797902999999],[157,4113.772691999999],[157,4114.774551999999],[157,4115.774156999996],[157,4116.773331999997],[157,4117.773477999999],[157,4118.775036999999],[157,4119.774352],[157,4120.920232],[157,4121.774815000001],[157,4122.774971999999],[157,4123.774437],[157,4124.785945],[157,4125.786843000002],[157,4126.774655999998],[157,4127.775162999998],[157,4128.773365999998],[157,4129.772560000001],[157,4130.7745399999985],[157,4131.774246000001],[157,4132.774942999997],[157,4133.784967999996],[157,4134.773082],[157,4135.775111999999],[157,4136.773895999999],[157,4137.785935],[157,4138.773878],[157,4139.769185999998],[157,4140.883846999997],[157,4141.769559],[157,4142.768522999999],[157,4143.754702999999],[157,4144.799754],[157,4145.785312999997],[157,4146.773587],[157,4147.773382999996],[157,4148.773128999997],[157,4149.771462000001],[157,4150.931709],[157,4151.775871999998],[157,4152.787309999996],[157,4153.770965],[157,4154.771062],[157,4155.771669000002],[157,4156.772015999999],[157,4157.77103],[157,4158.764693999998],[157,4159.990924999998],[157,4160.775226999998],[157,4161.779972],[157,4162.836984999998],[157,4163.771156999999],[157,4164.791372],[157,4165.771420000001],[157,4166.769652999999],[157,4167.774227999998],[157,4168.772951999999],[157,4169.780020999999],[157,4170.768576000002],[157,4171.760007000001],[157,4172.758700999999],[157,4173.980973999998],[157,4174.761076999999],[1,4175.763988999999],[157,4176.764816999999],[157,4177.762368],[157,4178.781790999998],[157,4179.787447999999],[157,4181.018436999999],[157,4181.770657999998],[157,4182.776945999998],[157,4183.772584000002],[157,4184.792318],[157,4185.769229999998],[157,4186.771120000001],[157,4187.770915999998],[157,4188.770241000002],[157,4189.770336999998],[157,4190.770713999998],[157,4191.76526],[157,4192.808186999999],[157,4193.772245],[157,4194.775407999998],[157,4195.771106],[157,4196.8032920000005],[157,4197.77764],[157,4198.775261999999],[157,4199.803291],[157,4200.783159000002],[157,4201.769849999997],[157,4202.769175000001],[157,4203.769892999997],[157,4204.771100999998],[157,4205.769704999999],[157,4206.769680999998],[157,4207.770208000002],[1381,4209.004843999999],[157,4209.7892759999995],[157,4210.773832999999],[157,4211.757489],[157,4212.791459],[157,4213.772589],[157,4214.773207000002],[157,4215.772531999999],[157,4216.783689],[157,4217.772874999999],[157,4218.785373999999],[157,4219.772776999998],[157,4220.786078000001],[157,4221.887644999999],[157,4222.770169999996],[157,4223.770306999999],[157,4224.770422999998],[157,4225.777543],[157,4226.787767999998],[157,4227.784317999998],[157,4228.773322999998],[157,4229.773309],[157,4230.7719130000005],[157,4231.862448999997],[157,4232.772295999999],[157,4233.784524999999],[157,4234.7727589999995],[157,4235.769508999998],[157,4236.768974000002],[157,4237.769912],[157,4238.769597999999],[157,4239.7690729999995],[157,4240.769168999999],[157,4241.7355019999995],[157,4242.774982999999],[157,4243.773906999999],[157,4245.018582000001],[157,4245.774501],[157,4246.770919999999],[1457,4247.769543999999],[1,4248.9690649999975],[157,4249.7702979999995],[157,4250.77319],[157,4251.770811000002],[157,4252.775246000001],[157,4253.77419],[157,4254.774626999999],[157,4255.787988],[157,4256.770981999998],[157,4257.773873999999],[1289,4258.772226999998],[157,4259.784086],[157,4260.780774999999],[157,4261.770822999999],[157,4262.771280000001],[157,4263.770834999999],[157,4264.772053999997],[157,4265.771369000002],[157,4266.778338],[157,4267.785997999999],[157,4268.786865999999],[157,4269.772885999999],[157,4270.772300999997],[157,4271.774981999999],[157,4272.787913],[157,4273.773291999998],[157,4274.775200999997],[1,4275.766039999999],[157,4276.794419999998],[157,4277.774719000001],[157,4278.779845000001],[157,4279.780020999999],[157,4280.788664],[157,4281.772348999999],[157,4282.8375080000005],[157,4283.773664],[157,4284.793056999999],[157,4285.772603999998],[157,4286.772871000001],[157,4287.771475000001],[157,4288.785327000001],[157,4289.773079999999],[157,4290.775160000001],[1,4292.105095000003],[157,4292.789058000002],[157,4293.786269],[157,4294.775696000001],[157,4295.773166999999],[157,4296.787489999999],[157,4297.774362],[157,4298.775559999998],[157,4299.773291999998],[157,4300.772746999999],[157,4301.772612999997],[157,4302.796404000001],[157,4303.773917999999],[157,4304.773794000001],[157,4305.773047999999],[157,4306.774738],[1463,4307.775334999998],[157,4308.865379999999],[157,4309.790215000001],[157,4310.774631999997],[157,4311.7778849999995],[157,4313.003754000001],[157,4313.77418],[157,4314.772532999999],[157,4315.781295999997],[157,4316.772896000002],[157,4317.769845999999],[157,4318.770823999999],[157,4319.770629999999],[157,4320.756960999999],[157,4321.772836999997],[157,4322.772412999999],[157,4323.772779999999],[157,4324.770561999998],[157,4325.773162999998],[157,4326.773338999999],[157,4327.847313999999],[157,4328.772489999999],[157,4329.790980999998],[157,4330.773204000001],[157,4331.772539000001],[157,4332.771964],[157,4333.753756000002],[157,4334.775121999999],[157,4335.762434],[157,4336.794710999999],[157,4337.7742389999985],[157,4338.775107000001],[157,4339.775053000001],[157,4340.7869009999995],[157,4341.783862],[157,4342.777625999999],[157,4343.775378000002],[157,4344.79466],[157,4345.774197999999],[157,4346.774244],[157,4347.773077999998],[157,4348.788353],[157,4349.784753],[157,4350.773637999999],[157,4351.773803999997],[157,4352.788739],[157,4353.779758000001],[157,4354.769344999997],[157,4355.769189999999],[157,4356.771370999999],[157,4357.769924],[157,4358.771924000001],[157,4359.771178999999],[157,4360.771424999999],[157,4361.785558],[157,4362.7756359999985],[157,4363.7736079999995],[157,4364.7721619999975],[157,4365.771145999999],[157,4366.772724999999],[157,4367.771879],[157,4368.773037999999],[157,4369.778374000001],[157,4370.797035],[157,4371.776032000002],[157,4372.774104],[157,4373.7513679999975],[157,4374.829890999998],[157,4375.773782],[157,4376.7958800000015],[157,4377.773483999998],[157,4378.77319],[157,4379.770199999999],[157,4380.751682000002],[157,4381.754111999999],[157,4382.746114000001],[157,4383.754556],[157,4384.780180000002],[157,4385.753315999998],[157,4386.770854999999],[157,4387.768486000001],[157,4388.769635000001],[157,4389.769179999999],[157,4390.776429999998],[157,4391.775785000002],[157,4392.750263000002],[157,4393.758194000002],[157,4394.785771999999],[157,4395.769346999998],[157,4396.748924999996],[157,4397.772825999997],[157,4398.772741999997],[157,4399.77348],[157,4401.015240000001],[157,4401.891813999999],[157,4402.773258000001],[157,4403.772903000001],[157,4404.754796000001],[157,4405.772504999997],[157,4406.750059000002],[157,4407.771474999998],[1289,4408.747316000001],[157,4409.752141000001],[157,4410.7736079999995],[157,4411.772852999999],[157,4412.783818999997],[157,4413.772224],[157,4414.784532999998],[157,4415.756506999998],[157,4416.784695999999],[157,4417.750197000001],[157,4418.772284999999],[157,4419.783141],[157,4420.771004999999],[157,4421.776851999999],[157,4422.773802],[157,4423.77448],[157,4424.761060999997],[157,4425.934883000002],[157,4426.776922999998],[157,4427.775416],[157,4428.775030999997],[157,4429.7725930000015],[157,4430.773501],[157,4431.773526999998],[157,4432.793461000001],[157,4433.772838000001],[157,4434.773676000001],[157,4435.774844],[157,4436.789086999997],[157,4437.77144],[157,4438.772859000001],[157,4439.772074],[157,4440.772840999998],[157,4441.768038999999],[157,4442.776690999999],[157,4443.772488999999],[157,4444.7567960000015],[157,4445.771539999998],[157,4446.772528000001],[157,4447.7721630000015],[157,4448.785845000002],[1452,4449.781853999997],[157,4450.77102],[157,4451.771206000001],[157,4452.789335999998],[157,4453.772600999997],[157,4454.882142999999],[157,4455.769156999999],[157,4456.770364999997],[157,4457.768287999999],[157,4458.771921],[157,4459.778388999999],[157,4460.7885940000015],[157,4461.779243000001],[157,4462.77447],[157,4463.774986999997],[157,4464.785963999999],[157,4465.774968999998],[157,4466.843374],[157,4467.785872],[157,4468.7870209999965],[157,4469.779832999997],[157,4470.772825999997],[157,4471.7796149999995],[157,4472.788447999999],[157,4473.772204000001],[157,4474.772990999998],[1288,4475.7651430000005],[157,4476.785076],[157,4477.755506999998],[157,4478.780709999999],[157,4479.769385],[157,4480.770924],[157,4481.775278999998],[157,4482.774863999999],[157,4483.774368999999],[157,4484.897906999999],[157,4485.773179],[157,4486.785287999999],[157,4487.7749250000015],[157,4488.7726269999985],[157,4489.7730539999975],[157,4490.772187999999],[157,4491.772836],[1,4492.782770999998],[157,4493.774491],[157,4494.772943999997],[157,4495.749166000001],[157,4496.771754999998],[157,4497.771721000001],[157,4498.773008999997],[157,4499.774537999998],[157,4500.7859659999995],[157,4501.770754000001],[157,4502.772312999998],[157,4503.782187000001],[157,4504.785790000002],[157,4505.773183000001],[157,4506.772897999999],[157,4507.774487999999],[157,4508.756740000001],[157,4509.776053000001],[157,4510.774696],[157,4511.7885190000015],[157,4512.7731459999995],[157,4513.772871999998],[157,4514.772746999999],[157,4516.036287999999],[157,4516.773009999997],[157,4517.7732670000005],[157,4518.773402999999],[157,4519.78457],[157,4520.7836849999985],[157,4521.773171000001],[157,4522.773318],[157,4523.774386000001],[157,4524.774823],[1,4525.784948],[157,4526.793761000001],[157,4527.775442999999],[157,4528.785366999997],[157,4529.773090999999],[157,4530.774859999998],[157,4531.773544],[157,4532.772398000001],[157,4533.787521999999],[157,4534.774815000001],[157,4535.759853],[157,4537.076662999996],[157,4537.772498999999],[157,4538.773746999999],[157,4539.774133999999],[157,4540.773929999999],[157,4541.936651],[157,4542.775125],[157,4543.770972999999],[157,4544.788140999997],[157,4546.087298999999],[157,4546.771411999998],[157,4547.7723799999985],[157,4548.772616999999],[157,4549.773234],[157,4550.772538999998],[157,4551.779859000002],[157,4552.772440999997],[157,4553.783166999998],[157,4554.772523999996],[157,4555.773120999998],[157,4557.000834000002],[157,4557.773132999999],[157,4558.768891],[157,4559.776392],[157,4560.787017999999],[157,4561.772667000001],[157,4562.772904000001],[157,4563.772628999999],[157,4564.794796999999],[157,4565.774425],[157,4566.758741999998],[157,4567.7730550000015],[157,4568.772659999999],[157,4569.773637999999],[157,4570.773193999998],[157,4571.774953],[157,4572.774588],[157,4573.784112999998],[157,4574.773118000001],[157,4575.934065999998],[157,4576.772179],[157,4577.751686],[157,4578.783511999998],[157,4579.769141000001],[157,4580.773956999998],[157,4581.770647000001],[157,4582.771795000001],[157,4583.772953],[157,4584.772628999999],[157,4585.772764999998],[157,4586.810302000002],[157,4587.775842999999],[157,4588.788232999999],[157,4589.968336999998],[157,4591.184579000001],[157,4591.773604000002],[157,4592.785341999999],[157,4593.777603999999],[157,4594.771638999999],[157,4595.772766999999],[157,4596.781930000001],[157,4597.779953000001],[157,4598.770842000002],[157,4599.771148],[157,4600.785401000001],[157,4601.761903000002],[157,4602.762821],[157,4603.755093],[157,4604.783471999999],[157,4605.756537999998],[157,4606.750573000001],[157,4607.749156999998],[157,4608.761094999998],[157,4609.761461999999],[157,4610.756429000001],[157,4611.7566750000005],[157,4612.7840730000025],[157,4613.751708],[157,4614.759559000002],[157,4615.758633999998],[157,4616.760714],[157,4617.748958],[157,4618.759052999998],[157,4619.758628],[157,4620.772850999998],[157,4621.758690999999],[157,4622.773143999999],[157,4623.768480999999],[157,4624.770501000003],[157,4625.753846],[157,4626.757418999998],[157,4627.755341],[157,4628.755498000002],[1,4629.765222000002],[157,4630.769807000001],[157,4631.769071999999],[157,4632.7482789999995],[157,4633.770667000001],[157,4634.7549340000005],[157,4635.755710999998],[157,4636.770495000001],[157,4638.021653],[157,4638.772571999998],[157,4639.7718259999965],[157,4640.7827529999995],[157,4641.7873279999985],[157,4642.752768999999],[157,4643.754938999999],[157,4644.770935999997],[157,4645.736065999998],[157,4646.7693649999965],[157,4647.750024999998],[157,4648.768756000001],[157,4649.7517100000005],[1464,4650.754602000001],[157,4651.759156999997],[157,4652.785651999999],[157,4653.768926999997],[157,4654.77261],[157,4655.770692999999],[157,4656.770548999997],[157,4657.7689519999985],[157,4658.873183999996],[157,4659.777720999999],[157,4660.786222999999],[157,4661.771672000003],[157,4662.7686920000015],[157,4663.769469999999],[157,4664.769937000001],[157,4665.7694520000005],[157,4666.769098000001],[157,4667.7797439999995],[157,4668.772736999999],[157,4669.770698999997],[157,4670.774842999999],[157,4671.772434999999],[157,4672.77188],[157,4673.772526999997],[157,4674.780007999998],[157,4675.979067],[157,4676.788024999998],[157,4677.773974999996],[157,4678.776755999999],[157,4679.7731349999995],[157,4680.785995999999],[157,4681.772345999998],[157,4682.7729340000005],[157,4683.75733],[157,4684.7963500000005],[157,4685.7605189999995],[157,4686.772446999999],[157,4687.7710609999995],[157,4688.782969],[157,4689.770783],[157,4690.772832999999],[1472,4691.906339000001],[1492,4692.793484000002],[1497,4693.789081999999],[1497,4694.775082],[1497,4695.9642829999975],[1497,4696.785563999998]]},"markers":{"schema":{"name":0,"time":1,"data":2},"data":[[433,27983.160727000002,{"type":"tracing","category":"Paint","interval":"start"}],[434,27983.170174000003,{"type":"tracing","category":"Paint","interval":"start"}],[434,27983.201263000003,{"type":"tracing","category":"Paint","interval":"end"}],[433,27983.203527,{"type":"tracing","category":"Paint","interval":"end"}],[435,27984.221757],[436,27984.240623,{"type":"tracing","category":"DOMEvent","interval":"start","timeStamp":27984.226927000003,"eventType":"beforeunload"}],[436,27984.245201,{"type":"tracing","category":"DOMEvent","interval":"end","timeStamp":27984.226927000003,"eventType":"beforeunload"}],[437,27984.378782,{"type":"Network","startTime":27984.378782,"endTime":27987.285656,"id":104393475096583,"status":"STATUS_START","pri":0,"URI":"http://localhost/~larsgw/Citation/dev/profiler.html"}],[433,27992.521219000002,{"type":"tracing","category":"Paint","interval":"start"}],[434,27992.530376000002,{"type":"tracing","category":"Paint","interval":"start"}],[434,27992.573207,{"type":"tracing","category":"Paint","interval":"end"}],[433,27992.576483,{"type":"tracing","category":"Paint","interval":"end"}],[438,27998.235089,{"type":"tracing","category":"CC","interval":"start"}],[438,27998.370343000002,{"type":"tracing","category":"CC","interval":"end"}],[433,28002.784665,{"type":"tracing","category":"Paint","interval":"start"}],[434,28002.802328,{"type":"tracing","category":"Paint","interval":"start"}],[434,28002.902626,{"type":"tracing","category":"Paint","interval":"end"}],[433,28002.908768,{"type":"tracing","category":"Paint","interval":"end"}],[433,28019.964869,{"type":"tracing","category":"Paint","interval":"start"}],[434,28019.980698000003,{"type":"tracing","category":"Paint","interval":"start"}],[434,28020.06677,{"type":"tracing","category":"Paint","interval":"end"}],[433,28020.071449,{"type":"tracing","category":"Paint","interval":"end"}],[433,28036.964965,{"type":"tracing","category":"Paint","interval":"start"}],[434,28036.980314,{"type":"tracing","category":"Paint","interval":"start"}],[434,28037.070893,{"type":"tracing","category":"Paint","interval":"end"}],[433,28037.075823,{"type":"tracing","category":"Paint","interval":"end"}],[433,28053.05319,{"type":"tracing","category":"Paint","interval":"start"}],[434,28053.071184,{"type":"tracing","category":"Paint","interval":"start"}],[434,28053.188824,{"type":"tracing","category":"Paint","interval":"end"}],[433,28053.196589,{"type":"tracing","category":"Paint","interval":"end"}],[433,28070.149847,{"type":"tracing","category":"Paint","interval":"start"}],[434,28070.165106,{"type":"tracing","category":"Paint","interval":"start"}],[434,28070.262969000003,{"type":"tracing","category":"Paint","interval":"end"}],[433,28070.269612,{"type":"tracing","category":"Paint","interval":"end"}],[433,28086.322378999997,{"type":"tracing","category":"Paint","interval":"start"}],[434,28086.337067,{"type":"tracing","category":"Paint","interval":"start"}],[434,28086.420533999997,{"type":"tracing","category":"Paint","interval":"end"}],[433,28086.425343,{"type":"tracing","category":"Paint","interval":"end"}],[433,28103.724449,{"type":"tracing","category":"Paint","interval":"start"}],[434,28103.739688,{"type":"tracing","category":"Paint","interval":"start"}],[434,28103.805081000002,{"type":"tracing","category":"Paint","interval":"end"}],[433,28103.809097999998,{"type":"tracing","category":"Paint","interval":"end"}],[433,28119.927109,{"type":"tracing","category":"Paint","interval":"start"}],[434,28119.940575,{"type":"tracing","category":"Paint","interval":"start"}],[434,28120.026896,{"type":"tracing","category":"Paint","interval":"end"}],[433,28120.032677000003,{"type":"tracing","category":"Paint","interval":"end"}],[436,28124.231886,{"type":"tracing","category":"DOMEvent","interval":"start","timeStamp":28124.220875,"eventType":"readystatechange"}],[436,28124.235613,{"type":"tracing","category":"DOMEvent","interval":"end","timeStamp":28124.220875,"eventType":"readystatechange"}],[439,28124.406253,{"type":"tracing","category":"Navigation","interval":"start"}],[436,28124.426831,{"type":"tracing","category":"DOMEvent","interval":"start","timeStamp":28124.417744,"eventType":"pagehide"}],[436,28125.210973,{"type":"tracing","category":"DOMEvent","interval":"end","timeStamp":28124.417744,"eventType":"pagehide"}],[436,28125.232754,{"type":"tracing","category":"DOMEvent","interval":"start","timeStamp":28125.220570999998,"eventType":"visibilitychange"}],[436,28125.240318,{"type":"tracing","category":"DOMEvent","interval":"end","timeStamp":28125.220570999998,"eventType":"visibilitychange"}],[436,28125.249966,{"type":"tracing","category":"DOMEvent","interval":"start","timeStamp":28125.245727999998,"eventType":"unload"}],[436,28125.255787000002,{"type":"tracing","category":"DOMEvent","interval":"end","timeStamp":28125.245727999998,"eventType":"unload"}],[439,28125.259673999997,{"type":"tracing","category":"Navigation","interval":"end"}],[436,28128.911846000003,{"type":"tracing","category":"DOMEvent","interval":"start","timeStamp":28128.898301,"eventType":"DOMWindowCreated"}],[436,28134.33468,{"type":"tracing","category":"DOMEvent","interval":"end","timeStamp":28128.898301,"eventType":"DOMWindowCreated"}],[433,28137.113734,{"type":"tracing","category":"Paint","interval":"start"}],[434,28137.130916000002,{"type":"tracing","category":"Paint","interval":"start"}],[434,28137.581772,{"type":"tracing","category":"Paint","interval":"end"}],[440,28137.669888,{"type":"Styles","startTime":28137.669888,"endTime":28137.670539,"stack":{"processType":"tab","name":"SyncProfile","tid":24306,"pid":24306,"registerTime":null,"unregisterTime":null,"samples":{"schema":{"stack":0,"time":1,"responsiveness":2,"rss":3,"uss":4},"data":[[158,28128.102548000003]]},"markers":{"schema":{"name":0,"time":1,"data":2},"data":[]}},"category":"Paint","elementsTraversed":0,"elementsStyled":0,"elementsMatched":0,"stylesShared":0,"stylesReused":0}],[440,28137.672272,{"type":"Styles","startTime":28137.672272,"endTime":28137.672362,"category":"Paint","elementsTraversed":0,"elementsStyled":0,"elementsMatched":0,"stylesShared":0,"stylesReused":0}],[433,28137.693151,{"type":"tracing","category":"Paint","interval":"end"}],[437,27987.285656,{"type":"Network","startTime":27987.285656,"endTime":28138.048408,"id":104393475096583,"status":"STATUS_STOP","pri":-20,"count":459,"URI":"http://localhost/~larsgw/Citation/dev/profiler.html","domainLookupStart":28093.116857999998,"domainLookupEnd":28093.158696,"connectStart":28093.197799999998,"tcpConnectEnd":28093.280946,"connectEnd":28093.280946,"requestStart":28093.390451000003,"responseStart":28094.513729,"responseEnd":28094.615249}],[441,28138.848158999997,{"type":"Network","startTime":28138.848158999997,"endTime":28139.677575,"id":104393475096584,"status":"STATUS_START","pri":0,"URI":"https://cdn.jsdelivr.net/npm/citation-js"}],[436,28139.932894,{"type":"tracing","category":"DOMEvent","interval":"start","timeStamp":28139.921553,"eventType":"DOMDocElementInserted"}],[436,28139.940478,{"type":"tracing","category":"DOMEvent","interval":"end","timeStamp":28139.921553,"eventType":"DOMDocElementInserted"}],[433,28153.74621,{"type":"tracing","category":"Paint","interval":"start"}],[434,28153.788289,{"type":"tracing","category":"Paint","interval":"start"}],[434,28153.851748,{"type":"tracing","category":"Paint","interval":"end"}],[433,28153.856678,{"type":"tracing","category":"Paint","interval":"end"}],[433,28169.87936,{"type":"tracing","category":"Paint","interval":"start"}],[434,28169.924294,{"type":"tracing","category":"Paint","interval":"start"}],[434,28169.984547,{"type":"tracing","category":"Paint","interval":"end"}],[433,28169.989416,{"type":"tracing","category":"Paint","interval":"end"}],[433,28186.987687999997,{"type":"tracing","category":"Paint","interval":"start"}],[434,28187.000001,{"type":"tracing","category":"Paint","interval":"start"}],[434,28187.04739,{"type":"tracing","category":"Paint","interval":"end"}],[433,28187.054383,{"type":"tracing","category":"Paint","interval":"end"}],[433,28203.082636000003,{"type":"tracing","category":"Paint","interval":"start"}],[434,28203.094458,{"type":"tracing","category":"Paint","interval":"start"}],[434,28203.137428,{"type":"tracing","category":"Paint","interval":"end"}],[433,28203.140935,{"type":"tracing","category":"Paint","interval":"end"}],[441,28139.677575,{"type":"Network","startTime":28139.677575,"endTime":28214.766366,"id":104393475096584,"status":"STATUS_STOP","pri":0,"count":611,"URI":"https://cdn.jsdelivr.net/npm/citation-js","domainLookupStart":4464.8668689999995,"domainLookupEnd":9471.224495,"connectStart":9471.309825,"tcpConnectEnd":9477.172064999999,"secureConnectionStart":9477.243088,"connectEnd":9497.823015,"requestStart":28179.014399,"responseStart":28186.904852,"responseEnd":28186.981817}],[433,28220.233282999998,{"type":"tracing","category":"Paint","interval":"start"}],[434,28220.245145,{"type":"tracing","category":"Paint","interval":"start"}],[434,28220.293666,{"type":"tracing","category":"Paint","interval":"end"}],[433,28220.297553999997,{"type":"tracing","category":"Paint","interval":"end"}],[433,28236.358498,{"type":"tracing","category":"Paint","interval":"start"}],[434,28236.372434,{"type":"tracing","category":"Paint","interval":"start"}],[434,28236.427747,{"type":"tracing","category":"Paint","interval":"end"}],[433,28236.432326,{"type":"tracing","category":"Paint","interval":"end"}],[433,28253.908415,{"type":"tracing","category":"Paint","interval":"start"}],[434,28253.921008999998,{"type":"tracing","category":"Paint","interval":"start"}],[434,28253.976042000002,{"type":"tracing","category":"Paint","interval":"end"}],[433,28253.98026,{"type":"tracing","category":"Paint","interval":"end"}],[436,28255.343217,{"type":"tracing","category":"DOMEvent","interval":"start","timeStamp":28255.318851,"eventType":"beforescriptexecute"}],[436,28255.355961,{"type":"tracing","category":"DOMEvent","interval":"end","timeStamp":28255.318851,"eventType":"beforescriptexecute"}],[436,28314.890299000002,{"type":"tracing","category":"DOMEvent","interval":"start","timeStamp":28314.875722,"eventType":"afterscriptexecute"}],[436,28314.898534,{"type":"tracing","category":"DOMEvent","interval":"end","timeStamp":28314.875722,"eventType":"afterscriptexecute"}],[436,28314.902953,{"type":"tracing","category":"DOMEvent","interval":"start","timeStamp":28314.900709,"eventType":"load"}],[436,28314.904015,{"type":"tracing","category":"DOMEvent","interval":"end","timeStamp":28314.900709,"eventType":"load"}],[442,28255.296359,{"type":"MainThreadLongTask","startTime":28255.296359,"endTime":28314.915396,"category":"LongTask"}],[433,28314.975799,{"type":"tracing","category":"Paint","interval":"start"}],[434,28314.983504,{"type":"tracing","category":"Paint","interval":"start"}],[434,28315.007258,{"type":"tracing","category":"Paint","interval":"end"}],[433,28315.010124,{"type":"tracing","category":"Paint","interval":"end"}],[436,28315.060829000002,{"type":"tracing","category":"DOMEvent","interval":"start","timeStamp":28315.056701,"eventType":"beforescriptexecute"}],[436,28315.063854999997,{"type":"tracing","category":"DOMEvent","interval":"end","timeStamp":28315.056701,"eventType":"beforescriptexecute"}],[436,28361.784682,{"type":"tracing","category":"DOMEvent","interval":"start","timeStamp":28361.766669,"eventType":"afterscriptexecute"}],[436,28361.797125999998,{"type":"tracing","category":"DOMEvent","interval":"end","timeStamp":28361.766669,"eventType":"afterscriptexecute"}],[443,28362.297414],[436,28362.305019,{"type":"tracing","category":"DOMEvent","interval":"start","timeStamp":28362.30055,"eventType":"readystatechange"}],[436,28362.308145,{"type":"tracing","category":"DOMEvent","interval":"end","timeStamp":28362.30055,"eventType":"readystatechange"}],[436,28362.450502,{"type":"tracing","category":"DOMEvent","interval":"start","timeStamp":28362.445863,"eventType":"mouseover"}],[436,28362.453668000002,{"type":"tracing","category":"DOMEvent","interval":"end","timeStamp":28362.445863,"eventType":"mouseover"}],[440,28362.482652000002,{"type":"Styles","startTime":28362.482652000002,"endTime":28362.490757,"stack":{"processType":"tab","name":"SyncProfile","tid":24306,"pid":24306,"registerTime":null,"unregisterTime":null,"samples":{"schema":{"stack":0,"time":1,"responsiveness":2,"rss":3,"uss":4},"data":[[1005,28362.431416]]},"markers":{"schema":{"name":0,"time":1,"data":2},"data":[]}},"category":"Paint","elementsTraversed":0,"elementsStyled":0,"elementsMatched":0,"stylesShared":0,"stylesReused":0}],[440,28362.49221,{"type":"Styles","startTime":28362.49221,"endTime":28362.4924,"category":"Paint","elementsTraversed":0,"elementsStyled":0,"elementsMatched":0,"stylesShared":0,"stylesReused":0}],[444,28362.502038,{"type":"tracing","stack":{"processType":"tab","name":"SyncProfile","tid":24306,"pid":24306,"registerTime":null,"unregisterTime":null,"samples":{"schema":{"stack":0,"time":1,"responsiveness":2,"rss":3,"uss":4},"data":[[158,28128.037866]]},"markers":{"schema":{"name":0,"time":1,"data":2},"data":[]}},"category":"Paint","interval":"start"}],[444,28362.638704999998,{"type":"tracing","category":"Paint","interval":"end"}],[436,28362.644085,{"type":"tracing","category":"DOMEvent","interval":"start","timeStamp":28362.639546000002,"eventType":"MozScrolledAreaChanged"}],[436,28362.64668,{"type":"tracing","category":"DOMEvent","interval":"end","timeStamp":28362.639546000002,"eventType":"MozScrolledAreaChanged"}],[440,28362.729525,{"type":"Styles","startTime":28362.729525,"endTime":28362.799106000002,"stack":{"processType":"tab","name":"SyncProfile","tid":24306,"pid":24306,"registerTime":null,"unregisterTime":null,"samples":{"schema":{"stack":0,"time":1,"responsiveness":2,"rss":3,"uss":4},"data":[[1498,28362.671116]]},"markers":{"schema":{"name":0,"time":1,"data":2},"data":[]}},"category":"Paint","elementsTraversed":6,"elementsStyled":2,"elementsMatched":2,"stylesShared":0,"stylesReused":0}],[440,28362.799837000002,{"type":"Styles","startTime":28362.799837000002,"endTime":28362.799967,"category":"Paint","elementsTraversed":0,"elementsStyled":0,"elementsMatched":0,"stylesShared":0,"stylesReused":0}],[444,28362.802402,{"type":"tracing","stack":{"processType":"tab","name":"SyncProfile","tid":24306,"pid":24306,"registerTime":null,"unregisterTime":null,"samples":{"schema":{"stack":0,"time":1,"responsiveness":2,"rss":3,"uss":4},"data":[[1499,28362.586086]]},"markers":{"schema":{"name":0,"time":1,"data":2},"data":[]}},"category":"Paint","interval":"start"}],[444,28362.819033,{"type":"tracing","category":"Paint","interval":"end"}],[444,28362.831126,{"type":"tracing","stack":{"processType":"tab","name":"SyncProfile","tid":24306,"pid":24306,"registerTime":null,"unregisterTime":null,"samples":{"schema":{"stack":0,"time":1,"responsiveness":2,"rss":3,"uss":4},"data":[[1501,28362.820877000002]]},"markers":{"schema":{"name":0,"time":1,"data":2},"data":[]}},"category":"Paint","interval":"start"}],[444,28362.840153,{"type":"tracing","category":"Paint","interval":"end"}],[433,28362.979665000003,{"type":"tracing","category":"Paint","interval":"start"}],[434,28362.985656,{"type":"tracing","category":"Paint","interval":"start"}],[434,28363.011464,{"type":"tracing","category":"Paint","interval":"end"}],[440,28363.013588,{"type":"Styles","startTime":28363.013588,"endTime":28363.014159,"category":"Paint","elementsTraversed":0,"elementsStyled":0,"elementsMatched":0,"stylesShared":0,"stylesReused":0}],[440,28363.01462,{"type":"Styles","startTime":28363.01462,"endTime":28363.01476,"category":"Paint","elementsTraversed":0,"elementsStyled":0,"elementsMatched":0,"stylesShared":0,"stylesReused":0}],[446,28363.033195],[433,28363.039036,{"type":"tracing","category":"Paint","interval":"end"}],[436,28364.920967,{"type":"tracing","category":"DOMEvent","interval":"start","timeStamp":28364.903965,"eventType":"DOMHeadElementParsed"}],[447,28365.38127,{"type":"Network","startTime":28365.38127,"endTime":28366.599275,"id":104393475096585,"status":"STATUS_START","pri":0,"URI":"http://localhost/favicon.ico"}],[436,28366.812315,{"type":"tracing","category":"DOMEvent","interval":"end","timeStamp":28364.903965,"eventType":"DOMHeadElementParsed"}],[436,28366.885943,{"type":"tracing","category":"DOMEvent","interval":"start","timeStamp":28366.877538,"eventType":"DOMTitleChanged"}],[436,28367.05983,{"type":"tracing","category":"DOMEvent","interval":"end","timeStamp":28366.877538,"eventType":"DOMTitleChanged"}],[448,28367.074798,{"type":"tracing","category":"Navigation","interval":"start"}],[436,28367.092641,{"type":"tracing","category":"DOMEvent","interval":"start","timeStamp":28367.088173,"eventType":"DOMContentLoaded"}],[436,28373.106684,{"type":"tracing","category":"DOMEvent","interval":"end","timeStamp":28367.088173,"eventType":"DOMContentLoaded"}],[448,28373.133765,{"type":"tracing","category":"Navigation","interval":"end"}],[440,28373.774638,{"type":"Styles","startTime":28373.774638,"endTime":28374.140925,"stack":{"processType":"tab","name":"SyncProfile","tid":24306,"pid":24306,"registerTime":null,"unregisterTime":null,"samples":{"schema":{"stack":0,"time":1,"responsiveness":2,"rss":3,"uss":4},"data":[[1505,28368.331425]]},"markers":{"schema":{"name":0,"time":1,"data":2},"data":[]}},"category":"Paint","elementsTraversed":12,"elementsStyled":12,"elementsMatched":12,"stylesShared":0,"stylesReused":0}],[440,28374.142147000002,{"type":"Styles","startTime":28374.142147000002,"endTime":28374.142267,"category":"Paint","elementsTraversed":0,"elementsStyled":0,"elementsMatched":0,"stylesShared":0,"stylesReused":0}],[440,28375.359231000002,{"type":"Styles","startTime":28375.359231000002,"endTime":28375.362166,"category":"Paint","elementsTraversed":0,"elementsStyled":0,"elementsMatched":0,"stylesShared":0,"stylesReused":0}],[440,28375.366033,{"type":"Styles","startTime":28375.366033,"endTime":28375.366224,"category":"Paint","elementsTraversed":0,"elementsStyled":0,"elementsMatched":0,"stylesShared":0,"stylesReused":0}],[444,28375.379669,{"type":"tracing","stack":{"processType":"tab","name":"SyncProfile","tid":24306,"pid":24306,"registerTime":null,"unregisterTime":null,"samples":{"schema":{"stack":0,"time":1,"responsiveness":2,"rss":3,"uss":4},"data":[[1508,28374.119465]]},"markers":{"schema":{"name":0,"time":1,"data":2},"data":[]}},"category":"Paint","interval":"start"}],[444,28375.576618,{"type":"tracing","category":"Paint","interval":"end"}],[452,28375.658923],[436,28375.681385,{"type":"tracing","category":"DOMEvent","interval":"start","timeStamp":28375.665746,"eventType":"readystatechange"}],[436,28375.68928,{"type":"tracing","category":"DOMEvent","interval":"end","timeStamp":28375.665746,"eventType":"readystatechange"}],[453,28375.692736,{"type":"tracing","category":"Navigation","interval":"start"}],[436,28375.705059,{"type":"tracing","category":"DOMEvent","interval":"start","timeStamp":28375.65726,"eventType":"load"}],[436,28375.809686,{"type":"tracing","category":"DOMEvent","interval":"end","timeStamp":28375.65726,"eventType":"load"}],[453,28375.813202,{"type":"tracing","category":"Navigation","interval":"end"}],[436,28375.839141,{"type":"tracing","category":"DOMEvent","interval":"start","timeStamp":28375.834482,"eventType":"pageshow"}],[436,28376.701248,{"type":"tracing","category":"DOMEvent","interval":"end","timeStamp":28375.834482,"eventType":"pageshow"}],[436,28377.188963999997,{"type":"tracing","category":"DOMEvent","interval":"start","timeStamp":28377.17108,"eventType":"activate"}],[436,28377.195095000003,{"type":"tracing","category":"DOMEvent","interval":"end","timeStamp":28377.17108,"eventType":"activate"}],[433,28379.203613,{"type":"tracing","category":"Paint","interval":"start"}],[440,28379.219893999998,{"type":"Styles","startTime":28379.219893999998,"endTime":28379.22336,"category":"Paint","elementsTraversed":0,"elementsStyled":0,"elementsMatched":0,"stylesShared":0,"stylesReused":0}],[440,28379.225875,{"type":"Styles","startTime":28379.225875,"endTime":28379.226075,"category":"Paint","elementsTraversed":0,"elementsStyled":0,"elementsMatched":0,"stylesShared":0,"stylesReused":0}],[454,28379.326564,{"type":"tracing","category":"Paint","interval":"start"}],[455,28379.429497],[454,28379.443754,{"type":"tracing","category":"Paint","interval":"end"}],[456,28379.518083,{"type":"tracing","category":"Paint","interval":"start"}],[456,28379.645653,{"type":"tracing","category":"Paint","interval":"end"}],[457,28379.650802,{"type":"tracing","category":"Paint","interval":"start"}],[457,28379.691519,{"type":"tracing","category":"Paint","interval":"end"}],[458,28379.692891000002,{"type":"tracing","category":"Paint","interval":"start"}],[458,28379.775827,{"type":"tracing","category":"Paint","interval":"end"}],[459,28379.888428000002,{"type":"tracing","category":"Paint","interval":"start"}],[459,28379.894078999998,{"type":"tracing","category":"Paint","interval":"end"}],[433,28379.90542,{"type":"tracing","category":"Paint","interval":"end"}],[447,28366.599275,{"type":"Network","startTime":28366.599275,"endTime":28384.929045,"id":104393475096585,"status":"STATUS_STOP","pri":0,"URI":"http://localhost/favicon.ico"}],[460,28386.41355,{"type":"tracing","category":"CC","interval":"start"}],[460,28386.69057,{"type":"tracing","category":"CC","interval":"end"}],[433,28389.50449,{"type":"tracing","category":"Paint","interval":"start"}],[436,28389.741265,{"type":"tracing","category":"DOMEvent","interval":"start","timeStamp":28389.724734000003,"eventType":"pointerover"}],[436,28389.747707000002,{"type":"tracing","category":"DOMEvent","interval":"end","timeStamp":28389.724734000003,"eventType":"pointerover"}],[436,28389.757845999997,{"type":"tracing","category":"DOMEvent","interval":"start","timeStamp":28378.30575,"eventType":"pointermove"}],[436,28389.760791,{"type":"tracing","category":"DOMEvent","interval":"end","timeStamp":28378.30575,"eventType":"pointermove"}],[436,28389.773124000003,{"type":"tracing","category":"DOMEvent","interval":"start","timeStamp":28378.30575,"eventType":"mousemove"}],[436,28389.787501,{"type":"tracing","category":"DOMEvent","interval":"end","timeStamp":28378.30575,"eventType":"mousemove"}],[434,28389.799564,{"type":"tracing","category":"Paint","interval":"start"}],[434,28389.842914999997,{"type":"tracing","category":"Paint","interval":"end"}],[433,28389.847042999998,{"type":"tracing","category":"Paint","interval":"end"}],[436,28389.91459,{"type":"tracing","category":"DOMEvent","interval":"start","timeStamp":28389.895544000003,"eventType":"MozAfterPaint"}],[436,28390.755417,{"type":"tracing","category":"DOMEvent","interval":"end","timeStamp":28389.895544000003,"eventType":"MozAfterPaint"}],[433,28402.761292,{"type":"tracing","category":"Paint","interval":"start"}],[436,28402.903108,{"type":"tracing","category":"DOMEvent","interval":"start","timeStamp":28386.296306999997,"eventType":"pointermove"}],[436,28402.907896999997,{"type":"tracing","category":"DOMEvent","interval":"end","timeStamp":28386.296306999997,"eventType":"pointermove"}],[436,28402.915732,{"type":"tracing","category":"DOMEvent","interval":"start","timeStamp":28386.296306999997,"eventType":"mousemove"}],[436,28402.934788,{"type":"tracing","category":"DOMEvent","interval":"end","timeStamp":28386.296306999997,"eventType":"mousemove"}],[434,28402.942522,{"type":"tracing","category":"Paint","interval":"start"}],[434,28402.988759,{"type":"tracing","category":"Paint","interval":"end"}],[433,28402.991084,{"type":"tracing","category":"Paint","interval":"end"}],[433,28419.945333,{"type":"tracing","category":"Paint","interval":"start"}],[436,28420.209549,{"type":"tracing","category":"DOMEvent","interval":"start","timeStamp":28394.950309,"eventType":"pointermove"}],[436,28420.218907,{"type":"tracing","category":"DOMEvent","interval":"end","timeStamp":28394.950309,"eventType":"pointermove"}],[436,28420.243994,{"type":"tracing","category":"DOMEvent","interval":"start","timeStamp":28394.950309,"eventType":"mousemove"}],[436,28420.29513,{"type":"tracing","category":"DOMEvent","interval":"end","timeStamp":28394.950309,"eventType":"mousemove"}],[434,28420.309457,{"type":"tracing","category":"Paint","interval":"start"}],[434,28420.394916999998,{"type":"tracing","category":"Paint","interval":"end"}],[433,28420.402470999998,{"type":"tracing","category":"Paint","interval":"end"}],[433,28439.646256,{"type":"tracing","category":"Paint","interval":"start"}],[436,28439.898258999998,{"type":"tracing","category":"DOMEvent","interval":"start","timeStamp":28434.609775999998,"eventType":"pointermove"}],[436,28439.909139,{"type":"tracing","category":"DOMEvent","interval":"end","timeStamp":28434.609775999998,"eventType":"pointermove"}],[436,28439.933906000002,{"type":"tracing","category":"DOMEvent","interval":"start","timeStamp":28434.609775999998,"eventType":"mousemove"}],[436,28439.9683,{"type":"tracing","category":"DOMEvent","interval":"end","timeStamp":28434.609775999998,"eventType":"mousemove"}],[434,28439.983429,{"type":"tracing","category":"Paint","interval":"start"}],[434,28440.038110999998,{"type":"tracing","category":"Paint","interval":"end"}],[433,28440.044243,{"type":"tracing","category":"Paint","interval":"end"}],[433,28453.370855999998,{"type":"tracing","category":"Paint","interval":"start"}],[436,28453.595357000002,{"type":"tracing","category":"DOMEvent","interval":"start","timeStamp":28442.773284000003,"eventType":"pointermove"}],[436,28453.602551,{"type":"tracing","category":"DOMEvent","interval":"end","timeStamp":28442.773284000003,"eventType":"pointermove"}],[436,28453.617258000002,{"type":"tracing","category":"DOMEvent","interval":"start","timeStamp":28442.773284000003,"eventType":"mousemove"}],[436,28453.642506,{"type":"tracing","category":"DOMEvent","interval":"end","timeStamp":28442.773284000003,"eventType":"mousemove"}],[434,28453.652414,{"type":"tracing","category":"Paint","interval":"start"}],[434,28453.7193,{"type":"tracing","category":"Paint","interval":"end"}],[433,28453.72481,{"type":"tracing","category":"Paint","interval":"end"}],[438,28454.228776,{"type":"tracing","category":"CC","interval":"start"}],[438,28454.431045,{"type":"tracing","category":"CC","interval":"end"}],[433,28470.867093,{"type":"tracing","category":"Paint","interval":"start"}],[436,28471.043093,{"type":"tracing","category":"DOMEvent","interval":"start","timeStamp":28466.457185,"eventType":"pointermove"}],[436,28471.047121000003,{"type":"tracing","category":"DOMEvent","interval":"end","timeStamp":28466.457185,"eventType":"pointermove"}],[436,28471.055186,{"type":"tracing","category":"DOMEvent","interval":"start","timeStamp":28466.457185,"eventType":"mousemove"}],[436,28471.070805,{"type":"tracing","category":"DOMEvent","interval":"end","timeStamp":28466.457185,"eventType":"mousemove"}],[434,28471.077077,{"type":"tracing","category":"Paint","interval":"start"}],[434,28471.123304,{"type":"tracing","category":"Paint","interval":"end"}],[433,28471.125247,{"type":"tracing","category":"Paint","interval":"end"}],[433,28486.503989999997,{"type":"tracing","category":"Paint","interval":"start"}],[436,28486.745844,{"type":"tracing","category":"DOMEvent","interval":"start","timeStamp":28475.752437,"eventType":"pointermove"}],[436,28486.753218,{"type":"tracing","category":"DOMEvent","interval":"end","timeStamp":28475.752437,"eventType":"pointermove"}],[436,28486.776993,{"type":"tracing","category":"DOMEvent","interval":"start","timeStamp":28475.752437,"eventType":"mousemove"}],[436,28486.818781,{"type":"tracing","category":"DOMEvent","interval":"end","timeStamp":28475.752437,"eventType":"mousemove"}],[434,28486.837566,{"type":"tracing","category":"Paint","interval":"start"}],[434,28486.970425,{"type":"tracing","category":"Paint","interval":"end"}],[433,28486.979482,{"type":"tracing","category":"Paint","interval":"end"}],[433,28503.594245,{"type":"tracing","category":"Paint","interval":"start"}],[436,28503.773913,{"type":"tracing","category":"DOMEvent","interval":"start","timeStamp":28498.386113999997,"eventType":"pointermove"}],[436,28503.780455,{"type":"tracing","category":"DOMEvent","interval":"end","timeStamp":28498.386113999997,"eventType":"pointermove"}],[436,28503.792858,{"type":"tracing","category":"DOMEvent","interval":"start","timeStamp":28498.386113999997,"eventType":"mousemove"}],[436,28503.818565999998,{"type":"tracing","category":"DOMEvent","interval":"end","timeStamp":28498.386113999997,"eventType":"mousemove"}],[434,28503.827082,{"type":"tracing","category":"Paint","interval":"start"}],[434,28503.877517,{"type":"tracing","category":"Paint","interval":"end"}],[433,28503.880322,{"type":"tracing","category":"Paint","interval":"end"}],[433,28519.953498,{"type":"tracing","category":"Paint","interval":"start"}],[436,28520.132444000003,{"type":"tracing","category":"DOMEvent","interval":"start","timeStamp":28514.434473,"eventType":"pointermove"}],[436,28520.137794,{"type":"tracing","category":"DOMEvent","interval":"end","timeStamp":28514.434473,"eventType":"pointermove"}],[436,28520.152001,{"type":"tracing","category":"DOMEvent","interval":"start","timeStamp":28514.434473,"eventType":"mousemove"}],[436,28520.179031,{"type":"tracing","category":"DOMEvent","interval":"end","timeStamp":28514.434473,"eventType":"mousemove"}],[434,28520.18891,{"type":"tracing","category":"Paint","interval":"start"}],[434,28520.244985,{"type":"tracing","category":"Paint","interval":"end"}],[433,28520.248321,{"type":"tracing","category":"Paint","interval":"end"}],[433,28537.083077,{"type":"tracing","category":"Paint","interval":"start"}],[436,28537.28177,{"type":"tracing","category":"DOMEvent","interval":"start","timeStamp":28531.116683,"eventType":"pointermove"}],[436,28537.289073,{"type":"tracing","category":"DOMEvent","interval":"end","timeStamp":28531.116683,"eventType":"pointermove"}],[436,28537.308009,{"type":"tracing","category":"DOMEvent","interval":"start","timeStamp":28531.116683,"eventType":"mousemove"}],[436,28537.345209000003,{"type":"tracing","category":"DOMEvent","interval":"end","timeStamp":28531.116683,"eventType":"mousemove"}],[434,28537.358764,{"type":"tracing","category":"Paint","interval":"start"}],[434,28537.437612,{"type":"tracing","category":"Paint","interval":"end"}],[433,28537.442762000002,{"type":"tracing","category":"Paint","interval":"end"}],[433,28552.942062,{"type":"tracing","category":"Paint","interval":"start"}],[436,28553.119906,{"type":"tracing","category":"DOMEvent","interval":"start","timeStamp":28546.45993,"eventType":"pointermove"}],[436,28553.127259,{"type":"tracing","category":"DOMEvent","interval":"end","timeStamp":28546.45993,"eventType":"pointermove"}],[436,28553.140204000003,{"type":"tracing","category":"DOMEvent","interval":"start","timeStamp":28546.45993,"eventType":"mousemove"}],[436,28553.165401000002,{"type":"tracing","category":"DOMEvent","interval":"end","timeStamp":28546.45993,"eventType":"mousemove"}],[434,28553.17544,{"type":"tracing","category":"Paint","interval":"start"}],[434,28553.230853999998,{"type":"tracing","category":"Paint","interval":"end"}],[433,28553.23416,{"type":"tracing","category":"Paint","interval":"end"}],[436,28564.159718,{"type":"tracing","category":"DOMEvent","interval":"start","timeStamp":28554.190577,"eventType":"pointermove"}],[436,28564.165399,{"type":"tracing","category":"DOMEvent","interval":"end","timeStamp":28554.190577,"eventType":"pointermove"}],[436,28564.182411,{"type":"tracing","category":"DOMEvent","interval":"start","timeStamp":28554.190577,"eventType":"mousemove"}],[436,28564.207378,{"type":"tracing","category":"DOMEvent","interval":"end","timeStamp":28554.190577,"eventType":"mousemove"}],[433,28570.278567999998,{"type":"tracing","category":"Paint","interval":"start"}],[436,28570.467823000003,{"type":"tracing","category":"DOMEvent","interval":"start","timeStamp":28562.464167000002,"eventType":"pointermove"}],[436,28570.475708,{"type":"tracing","category":"DOMEvent","interval":"end","timeStamp":28562.464167000002,"eventType":"pointermove"}],[436,28570.495515000002,{"type":"tracing","category":"DOMEvent","interval":"start","timeStamp":28562.464167000002,"eventType":"mousemove"}],[436,28570.526684,{"type":"tracing","category":"DOMEvent","interval":"end","timeStamp":28562.464167000002,"eventType":"mousemove"}],[434,28570.537845,{"type":"tracing","category":"Paint","interval":"start"}],[434,28570.605251,{"type":"tracing","category":"Paint","interval":"end"}],[433,28570.614188,{"type":"tracing","category":"Paint","interval":"end"}],[436,28574.920487,{"type":"tracing","category":"DOMEvent","interval":"start","timeStamp":28574.900921,"eventType":"pointerout"}],[436,28574.926929,{"type":"tracing","category":"DOMEvent","interval":"end","timeStamp":28574.900921,"eventType":"pointerout"}],[436,28574.956786000002,{"type":"tracing","category":"DOMEvent","interval":"start","timeStamp":28574.952908,"eventType":"mouseout"}],[436,28575.016067,{"type":"tracing","category":"DOMEvent","interval":"end","timeStamp":28574.952908,"eventType":"mouseout"}],[436,28575.025104,{"type":"tracing","category":"DOMEvent","interval":"start","timeStamp":28574.537068,"eventType":""}],[436,28575.029021,{"type":"tracing","category":"DOMEvent","interval":"end","timeStamp":28574.537068,"eventType":""}],[433,28586.258821000003,{"type":"tracing","category":"Paint","interval":"start"}],[434,28586.273138,{"type":"tracing","category":"Paint","interval":"start"}],[434,28586.336186,{"type":"tracing","category":"Paint","interval":"end"}],[440,28586.343109,{"type":"Styles","startTime":28586.343109,"endTime":28586.365541,"stack":{"processType":"tab","name":"SyncProfile","tid":24306,"pid":24306,"registerTime":null,"unregisterTime":null,"samples":{"schema":{"stack":0,"time":1,"responsiveness":2,"rss":3,"uss":4},"data":[[1291,28574.938451]]},"markers":{"schema":{"name":0,"time":1,"data":2},"data":[]}},"category":"Paint","elementsTraversed":0,"elementsStyled":0,"elementsMatched":0,"stylesShared":0,"stylesReused":0}],[440,28586.367655000002,{"type":"Styles","startTime":28586.367655000002,"endTime":28586.367956000002,"category":"Paint","elementsTraversed":0,"elementsStyled":0,"elementsMatched":0,"stylesShared":0,"stylesReused":0}],[433,28586.371642,{"type":"tracing","category":"Paint","interval":"end"}],[433,28603.838433,{"type":"tracing","category":"Paint","interval":"start"}],[434,28603.853953,{"type":"tracing","category":"Paint","interval":"start"}],[434,28603.993074,{"type":"tracing","category":"Paint","interval":"end"}],[433,28603.998484000003,{"type":"tracing","category":"Paint","interval":"end"}],[433,28619.764213,{"type":"tracing","category":"Paint","interval":"start"}],[434,28619.777909,{"type":"tracing","category":"Paint","interval":"start"}],[434,28619.841468000002,{"type":"tracing","category":"Paint","interval":"end"}],[433,28619.846418,{"type":"tracing","category":"Paint","interval":"end"}],[433,28636.872382,{"type":"tracing","category":"Paint","interval":"start"}],[434,28636.925121,{"type":"tracing","category":"Paint","interval":"start"}],[434,28636.992137,{"type":"tracing","category":"Paint","interval":"end"}],[433,28636.998478999998,{"type":"tracing","category":"Paint","interval":"end"}],[433,28653.006803,{"type":"tracing","category":"Paint","interval":"start"}],[434,28653.022302,{"type":"tracing","category":"Paint","interval":"start"}],[434,28653.089198,{"type":"tracing","category":"Paint","interval":"end"}],[433,28653.095008,{"type":"tracing","category":"Paint","interval":"end"}],[433,28670.200753,{"type":"tracing","category":"Paint","interval":"start"}],[434,28670.215059000002,{"type":"tracing","category":"Paint","interval":"start"}],[434,28670.277026,{"type":"tracing","category":"Paint","interval":"end"}],[433,28670.281915,{"type":"tracing","category":"Paint","interval":"end"}],[433,28687.023736,{"type":"tracing","category":"Paint","interval":"start"}],[434,28687.039886000002,{"type":"tracing","category":"Paint","interval":"start"}],[434,28687.10046,{"type":"tracing","category":"Paint","interval":"end"}],[433,28687.107543,{"type":"tracing","category":"Paint","interval":"end"}],[433,28703.131497000002,{"type":"tracing","category":"Paint","interval":"start"}],[434,28703.146986,{"type":"tracing","category":"Paint","interval":"start"}],[434,28703.205957000002,{"type":"tracing","category":"Paint","interval":"end"}],[433,28703.210615,{"type":"tracing","category":"Paint","interval":"end"}],[433,28720.323102,{"type":"tracing","category":"Paint","interval":"start"}],[434,28720.341898000002,{"type":"tracing","category":"Paint","interval":"start"}],[434,28720.420866,{"type":"tracing","category":"Paint","interval":"end"}],[433,28720.426926999997,{"type":"tracing","category":"Paint","interval":"end"}],[433,28736.467171,{"type":"tracing","category":"Paint","interval":"start"}],[434,28736.483482,{"type":"tracing","category":"Paint","interval":"start"}],[434,28736.553713999998,{"type":"tracing","category":"Paint","interval":"end"}],[433,28736.558713000002,{"type":"tracing","category":"Paint","interval":"end"}],[433,28753.769573999998,{"type":"tracing","category":"Paint","interval":"start"}],[434,28753.784092,{"type":"tracing","category":"Paint","interval":"start"}],[434,28753.852811,{"type":"tracing","category":"Paint","interval":"end"}],[433,28753.856907999998,{"type":"tracing","category":"Paint","interval":"end"}],[433,28770.106947,{"type":"tracing","category":"Paint","interval":"start"}],[434,28770.123216999997,{"type":"tracing","category":"Paint","interval":"start"}],[434,28770.224317,{"type":"tracing","category":"Paint","interval":"end"}],[433,28770.230328,{"type":"tracing","category":"Paint","interval":"end"}],[433,28787.242877,{"type":"tracing","category":"Paint","interval":"start"}],[434,28787.256482,{"type":"tracing","category":"Paint","interval":"start"}],[434,28787.317958,{"type":"tracing","category":"Paint","interval":"end"}],[433,28787.322366,{"type":"tracing","category":"Paint","interval":"end"}],[433,28803.184807,{"type":"tracing","category":"Paint","interval":"start"}],[434,28803.204314,{"type":"tracing","category":"Paint","interval":"start"}],[434,28803.281348999997,{"type":"tracing","category":"Paint","interval":"end"}],[433,28803.287029,{"type":"tracing","category":"Paint","interval":"end"}],[433,28820.331717999998,{"type":"tracing","category":"Paint","interval":"start"}],[434,28820.349481,{"type":"tracing","category":"Paint","interval":"start"}],[434,28820.426005,{"type":"tracing","category":"Paint","interval":"end"}],[433,28820.431675,{"type":"tracing","category":"Paint","interval":"end"}],[433,28836.586315,{"type":"tracing","category":"Paint","interval":"start"}],[434,28836.602725999997,{"type":"tracing","category":"Paint","interval":"start"}],[434,28836.677316,{"type":"tracing","category":"Paint","interval":"end"}],[433,28836.682315000002,{"type":"tracing","category":"Paint","interval":"end"}],[433,28853.645672,{"type":"tracing","category":"Paint","interval":"start"}],[434,28853.660159,{"type":"tracing","category":"Paint","interval":"start"}],[434,28853.723458,{"type":"tracing","category":"Paint","interval":"end"}],[433,28853.728387,{"type":"tracing","category":"Paint","interval":"end"}],[433,28869.999505,{"type":"tracing","category":"Paint","interval":"start"}],[434,28870.014333,{"type":"tracing","category":"Paint","interval":"start"}],[434,28870.074526,{"type":"tracing","category":"Paint","interval":"end"}],[433,28870.078803999997,{"type":"tracing","category":"Paint","interval":"end"}],[433,28886.859839,{"type":"tracing","category":"Paint","interval":"start"}],[434,28886.874887,{"type":"tracing","category":"Paint","interval":"start"}],[434,28886.984833,{"type":"tracing","category":"Paint","interval":"end"}],[433,28886.990663999997,{"type":"tracing","category":"Paint","interval":"end"}],[433,28903.165972,{"type":"tracing","category":"Paint","interval":"start"}],[434,28903.184527,{"type":"tracing","category":"Paint","interval":"start"}],[434,28903.249337999998,{"type":"tracing","category":"Paint","interval":"end"}],[433,28903.254507999998,{"type":"tracing","category":"Paint","interval":"end"}],[433,28920.337389,{"type":"tracing","category":"Paint","interval":"start"}],[434,28920.350834,{"type":"tracing","category":"Paint","interval":"start"}],[434,28920.409553999998,{"type":"tracing","category":"Paint","interval":"end"}],[433,28920.414644,{"type":"tracing","category":"Paint","interval":"end"}],[433,28936.389556000002,{"type":"tracing","category":"Paint","interval":"start"}],[434,28936.4073,{"type":"tracing","category":"Paint","interval":"start"}],[434,28936.486138,{"type":"tracing","category":"Paint","interval":"end"}],[433,28936.493311,{"type":"tracing","category":"Paint","interval":"end"}],[433,28953.845365999998,{"type":"tracing","category":"Paint","interval":"start"}],[434,28953.859383000003,{"type":"tracing","category":"Paint","interval":"start"}],[434,28953.993604,{"type":"tracing","category":"Paint","interval":"end"}],[433,28954.003463,{"type":"tracing","category":"Paint","interval":"end"}],[433,28969.953268,{"type":"tracing","category":"Paint","interval":"start"}],[434,28969.968827999997,{"type":"tracing","category":"Paint","interval":"start"}],[434,28970.022577999996,{"type":"tracing","category":"Paint","interval":"end"}],[433,28970.026496,{"type":"tracing","category":"Paint","interval":"end"}],[433,28986.759982,{"type":"tracing","category":"Paint","interval":"start"}],[434,28986.77487,{"type":"tracing","category":"Paint","interval":"start"}],[434,28986.84992,{"type":"tracing","category":"Paint","interval":"end"}],[433,28986.855701,{"type":"tracing","category":"Paint","interval":"end"}],[433,29002.952471,{"type":"tracing","category":"Paint","interval":"start"}],[434,29002.966147,{"type":"tracing","category":"Paint","interval":"start"}],[434,29003.031450000002,{"type":"tracing","category":"Paint","interval":"end"}],[433,29003.035988,{"type":"tracing","category":"Paint","interval":"end"}],[460,29003.760798,{"type":"tracing","category":"CC","interval":"start"}],[460,29004.027027,{"type":"tracing","category":"CC","interval":"end"}],[433,29020.231950999998,{"type":"tracing","category":"Paint","interval":"start"}],[434,29020.246769,{"type":"tracing","category":"Paint","interval":"start"}],[434,29020.309287,{"type":"tracing","category":"Paint","interval":"end"}],[433,29020.314576,{"type":"tracing","category":"Paint","interval":"end"}],[433,29037.120276999998,{"type":"tracing","category":"Paint","interval":"start"}],[434,29037.135626000003,{"type":"tracing","category":"Paint","interval":"start"}],[434,29037.200878,{"type":"tracing","category":"Paint","interval":"end"}],[433,29037.205907,{"type":"tracing","category":"Paint","interval":"end"}],[433,29053.379242,{"type":"tracing","category":"Paint","interval":"start"}],[434,29053.394811000002,{"type":"tracing","category":"Paint","interval":"start"}],[434,29053.460785,{"type":"tracing","category":"Paint","interval":"end"}],[433,29053.465634,{"type":"tracing","category":"Paint","interval":"end"}],[433,29070.359812,{"type":"tracing","category":"Paint","interval":"start"}],[434,29070.374459,{"type":"tracing","category":"Paint","interval":"start"}],[434,29070.441234,{"type":"tracing","category":"Paint","interval":"end"}],[433,29070.446344,{"type":"tracing","category":"Paint","interval":"end"}],[433,29086.499362000002,{"type":"tracing","category":"Paint","interval":"start"}],[434,29086.513218,{"type":"tracing","category":"Paint","interval":"start"}],[434,29086.584963,{"type":"tracing","category":"Paint","interval":"end"}],[433,29086.590984000002,{"type":"tracing","category":"Paint","interval":"end"}],[433,29103.744166999997,{"type":"tracing","category":"Paint","interval":"start"}],[434,29103.759275,{"type":"tracing","category":"Paint","interval":"start"}],[434,29103.826571999998,{"type":"tracing","category":"Paint","interval":"end"}],[433,29103.832132,{"type":"tracing","category":"Paint","interval":"end"}],[433,29119.850645,{"type":"tracing","category":"Paint","interval":"start"}],[434,29119.867187,{"type":"tracing","category":"Paint","interval":"start"}],[434,29119.977173,{"type":"tracing","category":"Paint","interval":"end"}],[433,29119.982302,{"type":"tracing","category":"Paint","interval":"end"}],[433,29137.29781,{"type":"tracing","category":"Paint","interval":"start"}],[434,29137.314029999998,{"type":"tracing","category":"Paint","interval":"start"}],[434,29137.381277,{"type":"tracing","category":"Paint","interval":"end"}],[433,29137.395113,{"type":"tracing","category":"Paint","interval":"end"}],[433,29153.036128,{"type":"tracing","category":"Paint","interval":"start"}],[434,29153.050805,{"type":"tracing","category":"Paint","interval":"start"}],[434,29153.114425,{"type":"tracing","category":"Paint","interval":"end"}],[433,29153.119354000002,{"type":"tracing","category":"Paint","interval":"end"}],[433,29170.350292,{"type":"tracing","category":"Paint","interval":"start"}],[434,29170.364098000002,{"type":"tracing","category":"Paint","interval":"start"}],[434,29170.424311000002,{"type":"tracing","category":"Paint","interval":"end"}],[433,29170.428699,{"type":"tracing","category":"Paint","interval":"end"}],[433,29186.391018,{"type":"tracing","category":"Paint","interval":"start"}],[434,29186.410154,{"type":"tracing","category":"Paint","interval":"start"}],[434,29186.477601,{"type":"tracing","category":"Paint","interval":"end"}],[433,29186.484734,{"type":"tracing","category":"Paint","interval":"end"}],[433,29203.659096,{"type":"tracing","category":"Paint","interval":"start"}],[434,29203.675236,{"type":"tracing","category":"Paint","interval":"start"}],[434,29203.736471,{"type":"tracing","category":"Paint","interval":"end"}],[433,29203.74122,{"type":"tracing","category":"Paint","interval":"end"}],[433,29219.965851,{"type":"tracing","category":"Paint","interval":"start"}],[434,29219.979487,{"type":"tracing","category":"Paint","interval":"start"}],[434,29220.04539,{"type":"tracing","category":"Paint","interval":"end"}],[433,29220.049538000003,{"type":"tracing","category":"Paint","interval":"end"}],[433,29236.988438,{"type":"tracing","category":"Paint","interval":"start"}],[434,29237.007374,{"type":"tracing","category":"Paint","interval":"start"}],[434,29237.075410999998,{"type":"tracing","category":"Paint","interval":"end"}],[433,29237.08023,{"type":"tracing","category":"Paint","interval":"end"}],[433,29252.930989,{"type":"tracing","category":"Paint","interval":"start"}],[434,29252.948191000003,{"type":"tracing","category":"Paint","interval":"start"}],[434,29253.077995000003,{"type":"tracing","category":"Paint","interval":"end"}],[433,29253.083766,{"type":"tracing","category":"Paint","interval":"end"}],[433,29270.246236,{"type":"tracing","category":"Paint","interval":"start"}],[434,29270.260012000002,{"type":"tracing","category":"Paint","interval":"start"}],[434,29270.307291,{"type":"tracing","category":"Paint","interval":"end"}],[433,29270.311358,{"type":"tracing","category":"Paint","interval":"end"}],[433,29286.405984999998,{"type":"tracing","category":"Paint","interval":"start"}],[434,29286.41954,{"type":"tracing","category":"Paint","interval":"start"}],[434,29286.483981,{"type":"tracing","category":"Paint","interval":"end"}],[433,29286.488550000002,{"type":"tracing","category":"Paint","interval":"end"}],[433,29303.803196,{"type":"tracing","category":"Paint","interval":"start"}],[434,29303.816451,{"type":"tracing","category":"Paint","interval":"start"}],[434,29303.877074,{"type":"tracing","category":"Paint","interval":"end"}],[433,29303.881553,{"type":"tracing","category":"Paint","interval":"end"}],[433,29319.897401,{"type":"tracing","category":"Paint","interval":"start"}],[434,29319.910185,{"type":"tracing","category":"Paint","interval":"start"}],[434,29320.018639,{"type":"tracing","category":"Paint","interval":"end"}],[433,29320.024189,{"type":"tracing","category":"Paint","interval":"end"}],[433,29337.174056,{"type":"tracing","category":"Paint","interval":"start"}],[434,29337.192349999998,{"type":"tracing","category":"Paint","interval":"start"}],[434,29337.254376,{"type":"tracing","category":"Paint","interval":"end"}],[433,29337.258975,{"type":"tracing","category":"Paint","interval":"end"}],[433,29353.146653,{"type":"tracing","category":"Paint","interval":"start"}],[434,29353.164727,{"type":"tracing","category":"Paint","interval":"start"}],[434,29353.226824,{"type":"tracing","category":"Paint","interval":"end"}],[433,29353.234037,{"type":"tracing","category":"Paint","interval":"end"}],[433,29370.179399,{"type":"tracing","category":"Paint","interval":"start"}],[434,29370.198565,{"type":"tracing","category":"Paint","interval":"start"}],[434,29370.276001000002,{"type":"tracing","category":"Paint","interval":"end"}],[433,29370.282842999997,{"type":"tracing","category":"Paint","interval":"end"}],[433,29386.115359000003,{"type":"tracing","category":"Paint","interval":"start"}],[434,29386.131148,{"type":"tracing","category":"Paint","interval":"start"}],[434,29386.210537,{"type":"tracing","category":"Paint","interval":"end"}],[433,29386.221207,{"type":"tracing","category":"Paint","interval":"end"}],[433,29403.466402,{"type":"tracing","category":"Paint","interval":"start"}],[434,29403.480208,{"type":"tracing","category":"Paint","interval":"start"}],[434,29403.541293,{"type":"tracing","category":"Paint","interval":"end"}],[433,29403.54533,{"type":"tracing","category":"Paint","interval":"end"}],[433,29420.470606,{"type":"tracing","category":"Paint","interval":"start"}],[434,29420.483369999998,{"type":"tracing","category":"Paint","interval":"start"}],[434,29420.544373999997,{"type":"tracing","category":"Paint","interval":"end"}],[433,29420.550735999997,{"type":"tracing","category":"Paint","interval":"end"}],[433,29436.823747,{"type":"tracing","category":"Paint","interval":"start"}],[434,29436.838164,{"type":"tracing","category":"Paint","interval":"start"}],[434,29436.900691000003,{"type":"tracing","category":"Paint","interval":"end"}],[433,29436.90535,{"type":"tracing","category":"Paint","interval":"end"}],[433,29453.973002000002,{"type":"tracing","category":"Paint","interval":"start"}],[434,29453.987599,{"type":"tracing","category":"Paint","interval":"start"}],[434,29454.051579000003,{"type":"tracing","category":"Paint","interval":"end"}],[433,29454.055877,{"type":"tracing","category":"Paint","interval":"end"}],[433,29470.066477,{"type":"tracing","category":"Paint","interval":"start"}],[434,29470.088487999998,{"type":"tracing","category":"Paint","interval":"start"}],[434,29470.15894,{"type":"tracing","category":"Paint","interval":"end"}],[433,29470.164771,{"type":"tracing","category":"Paint","interval":"end"}],[433,29487.155238,{"type":"tracing","category":"Paint","interval":"start"}],[434,29487.169876,{"type":"tracing","category":"Paint","interval":"start"}],[434,29487.238524999997,{"type":"tracing","category":"Paint","interval":"end"}],[433,29487.243243,{"type":"tracing","category":"Paint","interval":"end"}],[433,29503.067042000002,{"type":"tracing","category":"Paint","interval":"start"}],[434,29503.088261999997,{"type":"tracing","category":"Paint","interval":"start"}],[434,29503.164235,{"type":"tracing","category":"Paint","interval":"end"}],[433,29503.170887,{"type":"tracing","category":"Paint","interval":"end"}],[433,29520.413147,{"type":"tracing","category":"Paint","interval":"start"}],[434,29520.428776,{"type":"tracing","category":"Paint","interval":"start"}],[434,29520.49475,{"type":"tracing","category":"Paint","interval":"end"}],[433,29520.499238,{"type":"tracing","category":"Paint","interval":"end"}],[433,29536.595828999998,{"type":"tracing","category":"Paint","interval":"start"}],[434,29536.609023,{"type":"tracing","category":"Paint","interval":"start"}],[434,29536.668695,{"type":"tracing","category":"Paint","interval":"end"}],[433,29536.672763,{"type":"tracing","category":"Paint","interval":"end"}],[433,29553.860490000003,{"type":"tracing","category":"Paint","interval":"start"}],[434,29553.878524000003,{"type":"tracing","category":"Paint","interval":"start"}],[434,29554.037032,{"type":"tracing","category":"Paint","interval":"end"}],[433,29554.042591999998,{"type":"tracing","category":"Paint","interval":"end"}],[433,29570.017594,{"type":"tracing","category":"Paint","interval":"start"}],[434,29570.035648,{"type":"tracing","category":"Paint","interval":"start"}],[434,29570.090239999998,{"type":"tracing","category":"Paint","interval":"end"}],[433,29570.094618,{"type":"tracing","category":"Paint","interval":"end"}],[433,29586.777188,{"type":"tracing","category":"Paint","interval":"start"}],[434,29586.792778,{"type":"tracing","category":"Paint","interval":"start"}],[434,29586.856527,{"type":"tracing","category":"Paint","interval":"end"}],[433,29586.86312,{"type":"tracing","category":"Paint","interval":"end"}],[433,29603.177398,{"type":"tracing","category":"Paint","interval":"start"}],[434,29603.18937,{"type":"tracing","category":"Paint","interval":"start"}],[434,29603.244974999998,{"type":"tracing","category":"Paint","interval":"end"}],[433,29603.249643000003,{"type":"tracing","category":"Paint","interval":"end"}],[433,29620.189326,{"type":"tracing","category":"Paint","interval":"start"}],[434,29620.204905000002,{"type":"tracing","category":"Paint","interval":"start"}],[434,29620.273815,{"type":"tracing","category":"Paint","interval":"end"}],[433,29620.279595,{"type":"tracing","category":"Paint","interval":"end"}],[433,29636.311514,{"type":"tracing","category":"Paint","interval":"start"}],[434,29636.321603,{"type":"tracing","category":"Paint","interval":"start"}],[434,29636.367178,{"type":"tracing","category":"Paint","interval":"end"}],[433,29636.369503,{"type":"tracing","category":"Paint","interval":"end"}],[433,29653.503339,{"type":"tracing","category":"Paint","interval":"start"}],[434,29653.517405,{"type":"tracing","category":"Paint","interval":"start"}],[434,29653.584780999998,{"type":"tracing","category":"Paint","interval":"end"}],[433,29653.596322999998,{"type":"tracing","category":"Paint","interval":"end"}],[433,29670.433724,{"type":"tracing","category":"Paint","interval":"start"}],[434,29670.447179,{"type":"tracing","category":"Paint","interval":"start"}],[434,29670.5116,{"type":"tracing","category":"Paint","interval":"end"}],[433,29670.516459000002,{"type":"tracing","category":"Paint","interval":"end"}],[433,29686.55488,{"type":"tracing","category":"Paint","interval":"start"}],[434,29686.567774,{"type":"tracing","category":"Paint","interval":"start"}],[434,29686.629159,{"type":"tracing","category":"Paint","interval":"end"}],[433,29686.635541,{"type":"tracing","category":"Paint","interval":"end"}],[433,29703.876999999997,{"type":"tracing","category":"Paint","interval":"start"}],[434,29703.89289,{"type":"tracing","category":"Paint","interval":"start"}],[434,29704.017894,{"type":"tracing","category":"Paint","interval":"end"}],[433,29704.022693,{"type":"tracing","category":"Paint","interval":"end"}],[433,29720.035316,{"type":"tracing","category":"Paint","interval":"start"}],[434,29720.047618999997,{"type":"tracing","category":"Paint","interval":"start"}],[434,29720.110686999997,{"type":"tracing","category":"Paint","interval":"end"}],[433,29720.114594000002,{"type":"tracing","category":"Paint","interval":"end"}],[433,29737.106294,{"type":"tracing","category":"Paint","interval":"start"}],[434,29737.118587,{"type":"tracing","category":"Paint","interval":"start"}],[434,29737.179712,{"type":"tracing","category":"Paint","interval":"end"}],[433,29737.183409,{"type":"tracing","category":"Paint","interval":"end"}],[433,29753.321056,{"type":"tracing","category":"Paint","interval":"start"}],[434,29753.334902,{"type":"tracing","category":"Paint","interval":"start"}],[434,29753.395556,{"type":"tracing","category":"Paint","interval":"end"}],[433,29753.400074,{"type":"tracing","category":"Paint","interval":"end"}],[433,29770.314127999998,{"type":"tracing","category":"Paint","interval":"start"}],[434,29770.3312,{"type":"tracing","category":"Paint","interval":"start"}],[434,29770.402023,{"type":"tracing","category":"Paint","interval":"end"}],[433,29770.407543,{"type":"tracing","category":"Paint","interval":"end"}],[433,29786.492883000003,{"type":"tracing","category":"Paint","interval":"start"}],[434,29786.507931,{"type":"tracing","category":"Paint","interval":"start"}],[434,29786.573664,{"type":"tracing","category":"Paint","interval":"end"}],[433,29786.578654,{"type":"tracing","category":"Paint","interval":"end"}],[460,29803.025461,{"type":"tracing","category":"CC","interval":"start"}],[460,29803.457491,{"type":"tracing","category":"CC","interval":"end"}],[433,29803.763435,{"type":"tracing","category":"Paint","interval":"start"}],[434,29803.775358,{"type":"tracing","category":"Paint","interval":"start"}],[434,29803.832575,{"type":"tracing","category":"Paint","interval":"end"}],[433,29803.837174,{"type":"tracing","category":"Paint","interval":"end"}],[433,29819.98474,{"type":"tracing","category":"Paint","interval":"start"}],[434,29820.002432999998,{"type":"tracing","category":"Paint","interval":"start"}],[434,29820.060051,{"type":"tracing","category":"Paint","interval":"end"}],[433,29820.063828,{"type":"tracing","category":"Paint","interval":"end"}],[433,29837.12583,{"type":"tracing","category":"Paint","interval":"start"}],[434,29837.139465,{"type":"tracing","category":"Paint","interval":"start"}],[434,29837.20578,{"type":"tracing","category":"Paint","interval":"end"}],[433,29837.212132,{"type":"tracing","category":"Paint","interval":"end"}],[433,29853.284386,{"type":"tracing","category":"Paint","interval":"start"}],[434,29853.298392,{"type":"tracing","category":"Paint","interval":"start"}],[434,29853.363414,{"type":"tracing","category":"Paint","interval":"end"}],[433,29853.367722000003,{"type":"tracing","category":"Paint","interval":"end"}],[433,29870.294841,{"type":"tracing","category":"Paint","interval":"start"}],[434,29870.308567,{"type":"tracing","category":"Paint","interval":"start"}],[434,29870.371966,{"type":"tracing","category":"Paint","interval":"end"}],[433,29870.376905,{"type":"tracing","category":"Paint","interval":"end"}],[433,29886.377825,{"type":"tracing","category":"Paint","interval":"start"}],[434,29886.391501,{"type":"tracing","category":"Paint","interval":"start"}],[434,29886.454589,{"type":"tracing","category":"Paint","interval":"end"}],[433,29886.458827,{"type":"tracing","category":"Paint","interval":"end"}],[433,29903.797779,{"type":"tracing","category":"Paint","interval":"start"}],[434,29903.811014,{"type":"tracing","category":"Paint","interval":"start"}],[434,29903.871466999997,{"type":"tracing","category":"Paint","interval":"end"}],[433,29903.875415000002,{"type":"tracing","category":"Paint","interval":"end"}],[433,29919.860175,{"type":"tracing","category":"Paint","interval":"start"}],[434,29919.873901,{"type":"tracing","category":"Paint","interval":"start"}],[434,29920.002362000003,{"type":"tracing","category":"Paint","interval":"end"}],[433,29920.007221,{"type":"tracing","category":"Paint","interval":"end"}],[433,29937.022244,{"type":"tracing","category":"Paint","interval":"start"}],[434,29937.038365,{"type":"tracing","category":"Paint","interval":"start"}],[434,29937.119527,{"type":"tracing","category":"Paint","interval":"end"}],[433,29937.125187999998,{"type":"tracing","category":"Paint","interval":"end"}],[433,29953.226907,{"type":"tracing","category":"Paint","interval":"start"}],[434,29953.245031000002,{"type":"tracing","category":"Paint","interval":"start"}],[434,29953.314712,{"type":"tracing","category":"Paint","interval":"end"}],[433,29953.320232,{"type":"tracing","category":"Paint","interval":"end"}],[433,29969.983504999997,{"type":"tracing","category":"Paint","interval":"start"}],[434,29970.000026,{"type":"tracing","category":"Paint","interval":"start"}],[434,29970.075929,{"type":"tracing","category":"Paint","interval":"end"}],[433,29970.081919999997,{"type":"tracing","category":"Paint","interval":"end"}],[433,29986.405777,{"type":"tracing","category":"Paint","interval":"start"}],[434,29986.419482999998,{"type":"tracing","category":"Paint","interval":"start"}],[434,29986.480377,{"type":"tracing","category":"Paint","interval":"end"}],[433,29986.484976,{"type":"tracing","category":"Paint","interval":"end"}],[433,30003.530977000002,{"type":"tracing","category":"Paint","interval":"start"}],[434,30003.543681,{"type":"tracing","category":"Paint","interval":"start"}],[434,30003.588024,{"type":"tracing","category":"Paint","interval":"end"}],[433,30003.592281999998,{"type":"tracing","category":"Paint","interval":"end"}],[433,30019.907042,{"type":"tracing","category":"Paint","interval":"start"}],[434,30019.919786,{"type":"tracing","category":"Paint","interval":"start"}],[434,30019.981762,{"type":"tracing","category":"Paint","interval":"end"}],[433,30019.987343,{"type":"tracing","category":"Paint","interval":"end"}],[433,30036.778967,{"type":"tracing","category":"Paint","interval":"start"}],[434,30036.796769999997,{"type":"tracing","category":"Paint","interval":"start"}],[434,30036.863866,{"type":"tracing","category":"Paint","interval":"end"}],[433,30036.869527,{"type":"tracing","category":"Paint","interval":"end"}],[433,30053.168707,{"type":"tracing","category":"Paint","interval":"start"}],[434,30053.183164,{"type":"tracing","category":"Paint","interval":"start"}],[434,30053.252233,{"type":"tracing","category":"Paint","interval":"end"}],[433,30053.257563,{"type":"tracing","category":"Paint","interval":"end"}],[461,30053.675988,{"type":"tracing","category":"CC","interval":"start"}],[461,30054.182268,{"type":"tracing","category":"CC","interval":"end"}],[433,30070.164024,{"type":"tracing","category":"Paint","interval":"start"}],[434,30070.180074,{"type":"tracing","category":"Paint","interval":"start"}],[434,30070.244755,{"type":"tracing","category":"Paint","interval":"end"}],[433,30070.248973,{"type":"tracing","category":"Paint","interval":"end"}],[433,30086.282454,{"type":"tracing","category":"Paint","interval":"start"}],[434,30086.297042000002,{"type":"tracing","category":"Paint","interval":"start"}],[434,30086.363686999997,{"type":"tracing","category":"Paint","interval":"end"}],[433,30086.368736,{"type":"tracing","category":"Paint","interval":"end"}],[433,30103.540935,{"type":"tracing","category":"Paint","interval":"start"}],[434,30103.555301,{"type":"tracing","category":"Paint","interval":"start"}],[434,30103.619001,{"type":"tracing","category":"Paint","interval":"end"}],[433,30103.62369,{"type":"tracing","category":"Paint","interval":"end"}],[433,30120.464977,{"type":"tracing","category":"Paint","interval":"start"}],[434,30120.478211999998,{"type":"tracing","category":"Paint","interval":"start"}],[434,30120.541491,{"type":"tracing","category":"Paint","interval":"end"}],[433,30120.546130000002,{"type":"tracing","category":"Paint","interval":"end"}],[461,30134.288643,{"type":"tracing","category":"CC","interval":"start"}],[461,30134.71906,{"type":"tracing","category":"CC","interval":"end"}],[433,30136.655163,{"type":"tracing","category":"Paint","interval":"start"}],[434,30136.672656,{"type":"tracing","category":"Paint","interval":"start"}],[434,30136.741184000002,{"type":"tracing","category":"Paint","interval":"end"}],[433,30136.747186,{"type":"tracing","category":"Paint","interval":"end"}],[462,30136.785958,{"type":"tracing","category":"CC","interval":"start"}],[462,30136.965375,{"type":"tracing","category":"CC","interval":"end"}],[433,30153.838792,{"type":"tracing","category":"Paint","interval":"start"}],[434,30153.853048999998,{"type":"tracing","category":"Paint","interval":"start"}],[434,30154.023558999997,{"type":"tracing","category":"Paint","interval":"end"}],[433,30154.030742,{"type":"tracing","category":"Paint","interval":"end"}],[433,30170.004431999998,{"type":"tracing","category":"Paint","interval":"start"}],[434,30170.019369999998,{"type":"tracing","category":"Paint","interval":"start"}],[434,30170.082258000002,{"type":"tracing","category":"Paint","interval":"end"}],[433,30170.088269,{"type":"tracing","category":"Paint","interval":"end"}],[433,30187.003576,{"type":"tracing","category":"Paint","interval":"start"}],[434,30187.014787,{"type":"tracing","category":"Paint","interval":"start"}],[434,30187.085129,{"type":"tracing","category":"Paint","interval":"end"}],[433,30187.089457,{"type":"tracing","category":"Paint","interval":"end"}],[433,30204.601963,{"type":"tracing","category":"Paint","interval":"start"}],[434,30204.614245999997,{"type":"tracing","category":"Paint","interval":"start"}],[434,30204.651667000002,{"type":"tracing","category":"Paint","interval":"end"}],[433,30204.655494000002,{"type":"tracing","category":"Paint","interval":"end"}],[433,30220.249761000003,{"type":"tracing","category":"Paint","interval":"start"}],[434,30220.267965000003,{"type":"tracing","category":"Paint","interval":"start"}],[434,30220.340852,{"type":"tracing","category":"Paint","interval":"end"}],[433,30220.346693,{"type":"tracing","category":"Paint","interval":"end"}],[433,30236.360407,{"type":"tracing","category":"Paint","interval":"start"}],[434,30236.375977000003,{"type":"tracing","category":"Paint","interval":"start"}],[434,30236.454424000003,{"type":"tracing","category":"Paint","interval":"end"}],[433,30236.460143999997,{"type":"tracing","category":"Paint","interval":"end"}],[433,30253.46553,{"type":"tracing","category":"Paint","interval":"start"}],[434,30253.482100999998,{"type":"tracing","category":"Paint","interval":"start"}],[434,30253.554207,{"type":"tracing","category":"Paint","interval":"end"}],[433,30253.559557,{"type":"tracing","category":"Paint","interval":"end"}],[433,30269.555117,{"type":"tracing","category":"Paint","interval":"start"}],[434,30269.568262,{"type":"tracing","category":"Paint","interval":"start"}],[434,30269.627092,{"type":"tracing","category":"Paint","interval":"end"}],[433,30269.631891,{"type":"tracing","category":"Paint","interval":"end"}],[433,30286.708299,{"type":"tracing","category":"Paint","interval":"start"}],[434,30286.725311000002,{"type":"tracing","category":"Paint","interval":"start"}],[434,30286.792597000003,{"type":"tracing","category":"Paint","interval":"end"}],[433,30286.798748999998,{"type":"tracing","category":"Paint","interval":"end"}],[433,30302.821761,{"type":"tracing","category":"Paint","interval":"start"}],[434,30302.841999,{"type":"tracing","category":"Paint","interval":"start"}],[434,30302.908664,{"type":"tracing","category":"Paint","interval":"end"}],[433,30302.989646,{"type":"tracing","category":"Paint","interval":"end"}],[433,30320.187791999997,{"type":"tracing","category":"Paint","interval":"start"}],[434,30320.20278,{"type":"tracing","category":"Paint","interval":"start"}],[434,30320.269956,{"type":"tracing","category":"Paint","interval":"end"}],[433,30320.274866,{"type":"tracing","category":"Paint","interval":"end"}],[433,30337.302473,{"type":"tracing","category":"Paint","interval":"start"}],[434,30337.317762000002,{"type":"tracing","category":"Paint","interval":"start"}],[434,30337.392542,{"type":"tracing","category":"Paint","interval":"end"}],[433,30337.398634,{"type":"tracing","category":"Paint","interval":"end"}],[433,30353.468393,{"type":"tracing","category":"Paint","interval":"start"}],[434,30353.480416,{"type":"tracing","category":"Paint","interval":"start"}],[434,30353.544456000003,{"type":"tracing","category":"Paint","interval":"end"}],[433,30353.552191,{"type":"tracing","category":"Paint","interval":"end"}],[433,30370.392686,{"type":"tracing","category":"Paint","interval":"start"}],[434,30370.408546,{"type":"tracing","category":"Paint","interval":"start"}],[434,30370.479509,{"type":"tracing","category":"Paint","interval":"end"}],[433,30370.484839,{"type":"tracing","category":"Paint","interval":"end"}],[433,30386.485128,{"type":"tracing","category":"Paint","interval":"start"}],[434,30386.499836,{"type":"tracing","category":"Paint","interval":"start"}],[434,30386.56621,{"type":"tracing","category":"Paint","interval":"end"}],[433,30386.571509999998,{"type":"tracing","category":"Paint","interval":"end"}],[433,30403.847824,{"type":"tracing","category":"Paint","interval":"start"}],[434,30403.862381,{"type":"tracing","category":"Paint","interval":"start"}],[434,30403.988397999998,{"type":"tracing","category":"Paint","interval":"end"}],[433,30403.996312,{"type":"tracing","category":"Paint","interval":"end"}],[433,30420.040514,{"type":"tracing","category":"Paint","interval":"start"}],[434,30420.055823,{"type":"tracing","category":"Paint","interval":"start"}],[434,30420.120795,{"type":"tracing","category":"Paint","interval":"end"}],[433,30420.125494,{"type":"tracing","category":"Paint","interval":"end"}],[433,30437.169511,{"type":"tracing","category":"Paint","interval":"start"}],[434,30437.184089,{"type":"tracing","category":"Paint","interval":"start"}],[434,30437.244853,{"type":"tracing","category":"Paint","interval":"end"}],[433,30437.249932,{"type":"tracing","category":"Paint","interval":"end"}],[433,30453.261673,{"type":"tracing","category":"Paint","interval":"start"}],[434,30453.277873000003,{"type":"tracing","category":"Paint","interval":"start"}],[434,30453.339679,{"type":"tracing","category":"Paint","interval":"end"}],[433,30453.344859,{"type":"tracing","category":"Paint","interval":"end"}],[433,30470.281926,{"type":"tracing","category":"Paint","interval":"start"}],[434,30470.299918999997,{"type":"tracing","category":"Paint","interval":"start"}],[434,30470.354240999997,{"type":"tracing","category":"Paint","interval":"end"}],[433,30470.36413,{"type":"tracing","category":"Paint","interval":"end"}],[433,30486.24727,{"type":"tracing","category":"Paint","interval":"start"}],[434,30486.264793,{"type":"tracing","category":"Paint","interval":"start"}],[434,30486.341447000003,{"type":"tracing","category":"Paint","interval":"end"}],[433,30486.34844,{"type":"tracing","category":"Paint","interval":"end"}],[433,30503.618231,{"type":"tracing","category":"Paint","interval":"start"}],[434,30503.631546,{"type":"tracing","category":"Paint","interval":"start"}],[434,30503.693342,{"type":"tracing","category":"Paint","interval":"end"}],[433,30503.698011,{"type":"tracing","category":"Paint","interval":"end"}],[433,30519.893576000002,{"type":"tracing","category":"Paint","interval":"start"}],[434,30519.952256,{"type":"tracing","category":"Paint","interval":"start"}],[434,30520.033058,{"type":"tracing","category":"Paint","interval":"end"}],[433,30520.040452,{"type":"tracing","category":"Paint","interval":"end"}],[433,30536.872502000002,{"type":"tracing","category":"Paint","interval":"start"}],[434,30536.88743,{"type":"tracing","category":"Paint","interval":"start"}],[434,30537.2289,{"type":"tracing","category":"Paint","interval":"end"}],[433,30537.241414,{"type":"tracing","category":"Paint","interval":"end"}],[433,30554.005326,{"type":"tracing","category":"Paint","interval":"start"}],[434,30554.023108999998,{"type":"tracing","category":"Paint","interval":"start"}],[434,30554.088983,{"type":"tracing","category":"Paint","interval":"end"}],[433,30554.094263,{"type":"tracing","category":"Paint","interval":"end"}],[433,30570.105714,{"type":"tracing","category":"Paint","interval":"start"}],[434,30570.11994,{"type":"tracing","category":"Paint","interval":"start"}],[434,30570.185483,{"type":"tracing","category":"Paint","interval":"end"}],[433,30570.190553,{"type":"tracing","category":"Paint","interval":"end"}],[433,30587.017422999998,{"type":"tracing","category":"Paint","interval":"start"}],[434,30587.041588,{"type":"tracing","category":"Paint","interval":"start"}],[434,30587.115206,{"type":"tracing","category":"Paint","interval":"end"}],[433,30587.120726999998,{"type":"tracing","category":"Paint","interval":"end"}],[433,30603.145742,{"type":"tracing","category":"Paint","interval":"start"}],[434,30603.164858,{"type":"tracing","category":"Paint","interval":"start"}],[434,30603.241031,{"type":"tracing","category":"Paint","interval":"end"}],[433,30603.247723,{"type":"tracing","category":"Paint","interval":"end"}],[433,30620.555496,{"type":"tracing","category":"Paint","interval":"start"}],[434,30620.570703999998,{"type":"tracing","category":"Paint","interval":"start"}],[434,30620.639473,{"type":"tracing","category":"Paint","interval":"end"}],[433,30620.644402,{"type":"tracing","category":"Paint","interval":"end"}],[433,30636.631397999998,{"type":"tracing","category":"Paint","interval":"start"}],[434,30636.645805,{"type":"tracing","category":"Paint","interval":"start"}],[434,30636.710246,{"type":"tracing","category":"Paint","interval":"end"}],[433,30636.716387,{"type":"tracing","category":"Paint","interval":"end"}],[433,30653.746549,{"type":"tracing","category":"Paint","interval":"start"}],[434,30653.760044,{"type":"tracing","category":"Paint","interval":"start"}],[434,30653.829374,{"type":"tracing","category":"Paint","interval":"end"}],[433,30653.833993,{"type":"tracing","category":"Paint","interval":"end"}],[433,30669.960458999998,{"type":"tracing","category":"Paint","interval":"start"}],[434,30669.973844,{"type":"tracing","category":"Paint","interval":"start"}],[434,30670.042072,{"type":"tracing","category":"Paint","interval":"end"}],[433,30670.046911,{"type":"tracing","category":"Paint","interval":"end"}],[433,30687.066031000002,{"type":"tracing","category":"Paint","interval":"start"}],[434,30687.080088,{"type":"tracing","category":"Paint","interval":"start"}],[434,30687.145220000002,{"type":"tracing","category":"Paint","interval":"end"}],[433,30687.149769,{"type":"tracing","category":"Paint","interval":"end"}],[433,30703.207245,{"type":"tracing","category":"Paint","interval":"start"}],[434,30703.222403000003,{"type":"tracing","category":"Paint","interval":"start"}],[434,30703.293737,{"type":"tracing","category":"Paint","interval":"end"}],[433,30703.299859000002,{"type":"tracing","category":"Paint","interval":"end"}],[433,30720.005652,{"type":"tracing","category":"Paint","interval":"start"}],[434,30720.019478000002,{"type":"tracing","category":"Paint","interval":"start"}],[434,30720.07872,{"type":"tracing","category":"Paint","interval":"end"}],[433,30720.083248000003,{"type":"tracing","category":"Paint","interval":"end"}],[433,30736.234249999998,{"type":"tracing","category":"Paint","interval":"start"}],[434,30736.252013,{"type":"tracing","category":"Paint","interval":"start"}],[434,30736.331823,{"type":"tracing","category":"Paint","interval":"end"}],[433,30736.339107,{"type":"tracing","category":"Paint","interval":"end"}],[433,30753.568521999998,{"type":"tracing","category":"Paint","interval":"start"}],[434,30753.581206,{"type":"tracing","category":"Paint","interval":"start"}],[434,30753.649133,{"type":"tracing","category":"Paint","interval":"end"}],[433,30753.654163,{"type":"tracing","category":"Paint","interval":"end"}],[433,30770.455445,{"type":"tracing","category":"Paint","interval":"start"}],[434,30770.468469,{"type":"tracing","category":"Paint","interval":"start"}],[434,30770.523863000002,{"type":"tracing","category":"Paint","interval":"end"}],[433,30770.529413,{"type":"tracing","category":"Paint","interval":"end"}],[433,30786.606999,{"type":"tracing","category":"Paint","interval":"start"}],[434,30786.619952999998,{"type":"tracing","category":"Paint","interval":"start"}],[434,30786.682771,{"type":"tracing","category":"Paint","interval":"end"}],[433,30786.68751,{"type":"tracing","category":"Paint","interval":"end"}],[433,30804.021430999997,{"type":"tracing","category":"Paint","interval":"start"}],[434,30804.034776,{"type":"tracing","category":"Paint","interval":"start"}],[434,30804.097504,{"type":"tracing","category":"Paint","interval":"end"}],[433,30804.102443,{"type":"tracing","category":"Paint","interval":"end"}],[433,30819.848805999998,{"type":"tracing","category":"Paint","interval":"start"}],[434,30819.865006,{"type":"tracing","category":"Paint","interval":"start"}],[434,30819.995770999998,{"type":"tracing","category":"Paint","interval":"end"}],[433,30820.003887,{"type":"tracing","category":"Paint","interval":"end"}],[433,30837.093971000002,{"type":"tracing","category":"Paint","interval":"start"}],[434,30837.106724,{"type":"tracing","category":"Paint","interval":"start"}],[434,30837.16834,{"type":"tracing","category":"Paint","interval":"end"}],[433,30837.172558,{"type":"tracing","category":"Paint","interval":"end"}],[433,30853.303532,{"type":"tracing","category":"Paint","interval":"start"}],[434,30853.316296,{"type":"tracing","category":"Paint","interval":"start"}],[434,30853.381148,{"type":"tracing","category":"Paint","interval":"end"}],[433,30853.385486,{"type":"tracing","category":"Paint","interval":"end"}],[433,30870.243966000002,{"type":"tracing","category":"Paint","interval":"start"}],[434,30870.260006,{"type":"tracing","category":"Paint","interval":"start"}],[434,30870.328345,{"type":"tracing","category":"Paint","interval":"end"}],[433,30870.33649,{"type":"tracing","category":"Paint","interval":"end"}],[433,30886.605684,{"type":"tracing","category":"Paint","interval":"start"}],[434,30886.617556,{"type":"tracing","category":"Paint","interval":"start"}],[434,30886.677037999998,{"type":"tracing","category":"Paint","interval":"end"}],[433,30886.683129,{"type":"tracing","category":"Paint","interval":"end"}],[433,30903.731174,{"type":"tracing","category":"Paint","interval":"start"}],[434,30903.744449,{"type":"tracing","category":"Paint","interval":"start"}],[434,30903.807217,{"type":"tracing","category":"Paint","interval":"end"}],[433,30903.811444,{"type":"tracing","category":"Paint","interval":"end"}],[433,30919.690957,{"type":"tracing","category":"Paint","interval":"start"}],[434,30919.705284,{"type":"tracing","category":"Paint","interval":"start"}],[434,30919.781697000002,{"type":"tracing","category":"Paint","interval":"end"}],[433,30919.786607,{"type":"tracing","category":"Paint","interval":"end"}],[433,30936.800518,{"type":"tracing","category":"Paint","interval":"start"}],[434,30936.816849,{"type":"tracing","category":"Paint","interval":"start"}],[434,30936.899404,{"type":"tracing","category":"Paint","interval":"end"}],[433,30936.905996,{"type":"tracing","category":"Paint","interval":"end"}],[433,30952.951661,{"type":"tracing","category":"Paint","interval":"start"}],[434,30952.966448000003,{"type":"tracing","category":"Paint","interval":"start"}],[434,30953.021552,{"type":"tracing","category":"Paint","interval":"end"}],[433,30953.024227,{"type":"tracing","category":"Paint","interval":"end"}],[433,30970.105694,{"type":"tracing","category":"Paint","interval":"start"}],[434,30970.120952999998,{"type":"tracing","category":"Paint","interval":"start"}],[434,30970.405978,{"type":"tracing","category":"Paint","interval":"end"}],[433,30970.415906,{"type":"tracing","category":"Paint","interval":"end"}],[433,30986.367554,{"type":"tracing","category":"Paint","interval":"start"}],[434,30986.381781,{"type":"tracing","category":"Paint","interval":"start"}],[434,30986.446993,{"type":"tracing","category":"Paint","interval":"end"}],[433,30986.451752,{"type":"tracing","category":"Paint","interval":"end"}],[433,31003.516899000002,{"type":"tracing","category":"Paint","interval":"start"}],[434,31003.531497,{"type":"tracing","category":"Paint","interval":"start"}],[434,31003.604874,{"type":"tracing","category":"Paint","interval":"end"}],[433,31003.612519000002,{"type":"tracing","category":"Paint","interval":"end"}],[433,31019.85325,{"type":"tracing","category":"Paint","interval":"start"}],[434,31019.865523,{"type":"tracing","category":"Paint","interval":"start"}],[434,31019.999484,{"type":"tracing","category":"Paint","interval":"end"}],[433,31020.004935,{"type":"tracing","category":"Paint","interval":"end"}],[433,31036.973801,{"type":"tracing","category":"Paint","interval":"start"}],[434,31036.990312,{"type":"tracing","category":"Paint","interval":"start"}],[434,31037.054222,{"type":"tracing","category":"Paint","interval":"end"}],[433,31037.058689999998,{"type":"tracing","category":"Paint","interval":"end"}],[433,31053.325169,{"type":"tracing","category":"Paint","interval":"start"}],[434,31053.339205,{"type":"tracing","category":"Paint","interval":"start"}],[434,31053.401091,{"type":"tracing","category":"Paint","interval":"end"}],[433,31053.4055,{"type":"tracing","category":"Paint","interval":"end"}],[433,31070.143623,{"type":"tracing","category":"Paint","interval":"start"}],[434,31070.154934000002,{"type":"tracing","category":"Paint","interval":"start"}],[434,31070.202564,{"type":"tracing","category":"Paint","interval":"end"}],[433,31070.206732,{"type":"tracing","category":"Paint","interval":"end"}],[433,31086.39823,{"type":"tracing","category":"Paint","interval":"start"}],[434,31086.411355,{"type":"tracing","category":"Paint","interval":"start"}],[434,31086.478510999998,{"type":"tracing","category":"Paint","interval":"end"}],[433,31086.482759,{"type":"tracing","category":"Paint","interval":"end"}],[433,31103.449331,{"type":"tracing","category":"Paint","interval":"start"}],[434,31103.465992,{"type":"tracing","category":"Paint","interval":"start"}],[434,31103.530013,{"type":"tracing","category":"Paint","interval":"end"}],[433,31103.534410999997,{"type":"tracing","category":"Paint","interval":"end"}],[433,31119.572040000003,{"type":"tracing","category":"Paint","interval":"start"}],[434,31119.585114999998,{"type":"tracing","category":"Paint","interval":"start"}],[434,31119.659274,{"type":"tracing","category":"Paint","interval":"end"}],[433,31119.663702,{"type":"tracing","category":"Paint","interval":"end"}],[433,31136.572526,{"type":"tracing","category":"Paint","interval":"start"}],[434,31136.58527,{"type":"tracing","category":"Paint","interval":"start"}],[434,31136.649128999998,{"type":"tracing","category":"Paint","interval":"end"}],[433,31136.653578,{"type":"tracing","category":"Paint","interval":"end"}],[433,31154.073991,{"type":"tracing","category":"Paint","interval":"start"}],[434,31154.083399000003,{"type":"tracing","category":"Paint","interval":"start"}],[434,31154.125859,{"type":"tracing","category":"Paint","interval":"end"}],[433,31154.128544,{"type":"tracing","category":"Paint","interval":"end"}],[433,31169.82359,{"type":"tracing","category":"Paint","interval":"start"}],[434,31169.836404,{"type":"tracing","category":"Paint","interval":"start"}],[434,31169.971307,{"type":"tracing","category":"Paint","interval":"end"}],[433,31169.976748,{"type":"tracing","category":"Paint","interval":"end"}],[433,31187.228685000002,{"type":"tracing","category":"Paint","interval":"start"}],[434,31187.241339,{"type":"tracing","category":"Paint","interval":"start"}],[434,31187.303616,{"type":"tracing","category":"Paint","interval":"end"}],[433,31187.307443,{"type":"tracing","category":"Paint","interval":"end"}],[433,31203.097518,{"type":"tracing","category":"Paint","interval":"start"}],[434,31203.110622,{"type":"tracing","category":"Paint","interval":"start"}],[434,31203.174292,{"type":"tracing","category":"Paint","interval":"end"}],[433,31203.178770000002,{"type":"tracing","category":"Paint","interval":"end"}],[433,31220.38394,{"type":"tracing","category":"Paint","interval":"start"}],[434,31220.400279999998,{"type":"tracing","category":"Paint","interval":"start"}],[434,31220.465473,{"type":"tracing","category":"Paint","interval":"end"}],[433,31220.470953,{"type":"tracing","category":"Paint","interval":"end"}],[433,31236.832410000003,{"type":"tracing","category":"Paint","interval":"start"}],[434,31236.84847,{"type":"tracing","category":"Paint","interval":"start"}],[434,31236.98689,{"type":"tracing","category":"Paint","interval":"end"}],[433,31236.99229,{"type":"tracing","category":"Paint","interval":"end"}],[433,31253.973869999998,{"type":"tracing","category":"Paint","interval":"start"}],[434,31253.988838,{"type":"tracing","category":"Paint","interval":"start"}],[434,31254.050794000002,{"type":"tracing","category":"Paint","interval":"end"}],[433,31254.055413,{"type":"tracing","category":"Paint","interval":"end"}],[433,31269.997703,{"type":"tracing","category":"Paint","interval":"start"}],[434,31270.014936,{"type":"tracing","category":"Paint","interval":"start"}],[434,31270.081931,{"type":"tracing","category":"Paint","interval":"end"}],[433,31270.08673,{"type":"tracing","category":"Paint","interval":"end"}],[433,31287.001185,{"type":"tracing","category":"Paint","interval":"start"}],[434,31287.015411,{"type":"tracing","category":"Paint","interval":"start"}],[434,31287.079221,{"type":"tracing","category":"Paint","interval":"end"}],[433,31287.084200999998,{"type":"tracing","category":"Paint","interval":"end"}],[433,31303.238308,{"type":"tracing","category":"Paint","interval":"start"}],[434,31303.254579,{"type":"tracing","category":"Paint","interval":"start"}],[434,31303.315573,{"type":"tracing","category":"Paint","interval":"end"}],[433,31303.319831,{"type":"tracing","category":"Paint","interval":"end"}],[433,31320.142854,{"type":"tracing","category":"Paint","interval":"start"}],[434,31320.159846,{"type":"tracing","category":"Paint","interval":"start"}],[434,31320.238423,{"type":"tracing","category":"Paint","interval":"end"}],[433,31320.245447,{"type":"tracing","category":"Paint","interval":"end"}],[433,31336.511023,{"type":"tracing","category":"Paint","interval":"start"}],[434,31336.524499,{"type":"tracing","category":"Paint","interval":"start"}],[434,31336.585643,{"type":"tracing","category":"Paint","interval":"end"}],[433,31336.590232,{"type":"tracing","category":"Paint","interval":"end"}],[433,31353.582142,{"type":"tracing","category":"Paint","interval":"start"}],[434,31353.596649,{"type":"tracing","category":"Paint","interval":"start"}],[434,31353.664897000002,{"type":"tracing","category":"Paint","interval":"end"}],[433,31353.670327,{"type":"tracing","category":"Paint","interval":"end"}],[433,31369.467415,{"type":"tracing","category":"Paint","interval":"start"}],[436,31369.498073,{"type":"tracing","category":"DOMEvent","interval":"start","timeStamp":31369.482974,"eventType":"scrollend"}],[436,31369.503563,{"type":"tracing","category":"DOMEvent","interval":"end","timeStamp":31369.482974,"eventType":"scrollend"}],[434,31369.508512,{"type":"tracing","category":"Paint","interval":"start"}],[434,31369.545641999997,{"type":"tracing","category":"Paint","interval":"end"}],[433,31369.549689,{"type":"tracing","category":"Paint","interval":"end"}],[433,31386.987245,{"type":"tracing","category":"Paint","interval":"start"}],[434,31387.005559999998,{"type":"tracing","category":"Paint","interval":"start"}],[434,31387.065512,{"type":"tracing","category":"Paint","interval":"end"}],[433,31387.06983,{"type":"tracing","category":"Paint","interval":"end"}],[433,31403.998390999997,{"type":"tracing","category":"Paint","interval":"start"}],[434,31404.011435,{"type":"tracing","category":"Paint","interval":"start"}],[434,31404.071939,{"type":"tracing","category":"Paint","interval":"end"}],[433,31404.076177,{"type":"tracing","category":"Paint","interval":"end"}],[433,31420.092987,{"type":"tracing","category":"Paint","interval":"start"}],[434,31420.107504,{"type":"tracing","category":"Paint","interval":"start"}],[434,31420.170392,{"type":"tracing","category":"Paint","interval":"end"}],[433,31420.177395,{"type":"tracing","category":"Paint","interval":"end"}],[433,31437.210613000003,{"type":"tracing","category":"Paint","interval":"start"}],[434,31437.229628,{"type":"tracing","category":"Paint","interval":"start"}],[434,31437.293809,{"type":"tracing","category":"Paint","interval":"end"}],[433,31437.298638,{"type":"tracing","category":"Paint","interval":"end"}]]},"stackTable":{"schema":{"prefix":0,"frame":1},"data":[[null,0],[0,1],[1,2],[2,3],[3,4],[4,5],[5,5],[6,6],[7,7],[8,5],[6,8],[10,5],[11,9],[12,5],[13,10],[14,11],[15,12],[16,13],[5,14],[18,5],[19,15],[20,5],[21,9],[22,5],[23,10],[24,11],[25,16],[26,17],[27,18],[28,5],[29,19],[5,20],[31,5],[32,15],[33,5],[34,14],[35,5],[36,15],[37,5],[38,21],[39,22],[27,23],[41,24],[34,9],[43,5],[44,10],[45,11],[46,16],[47,17],[48,23],[49,5],[50,25],[51,5],[52,9],[53,5],[54,26],[55,5],[56,27],[57,5],[58,28],[59,5],[60,29],[33,30],[62,5],[63,31],[64,5],[65,32],[66,33],[67,34],[68,5],[69,35],[70,5],[71,36],[33,37],[73,38],[74,39],[75,5],[76,40],[1,41],[78,7],[79,5],[80,42],[81,5],[82,43],[83,44],[84,35],[85,45],[86,5],[87,46],[88,5],[89,47],[90,48],[91,22],[2,49],[93,3],[94,50],[95,5],[96,51],[97,52],[98,53],[99,54],[1,7],[101,5],[102,55],[103,5],[104,56],[105,57],[106,7],[107,5],[108,58],[109,59],[110,5],[111,60],[112,5],[113,26],[114,27],[115,61],[116,5],[117,17],[118,62],[119,5],[120,63],[121,22],[105,7],[123,5],[124,55],[125,5],[126,64],[126,65],[128,66],[129,35],[130,31],[131,5],[132,67],[133,5],[134,68],[135,69],[136,70],[137,35],[138,71],[139,5],[140,22],[132,72],[142,5],[143,73],[144,74],[145,75],[146,76],[147,77],[148,78],[149,79],[150,80],[151,81],[152,22],[145,82],[128,83],[155,84],[1,85],[1,86],[158,87],[159,88],[160,89],[161,5],[162,72],[163,5],[164,55],[165,5],[166,90],[158,91],[168,5],[169,92],[170,72],[171,5],[172,93],[173,94],[159,95],[175,89],[176,5],[177,72],[178,5],[179,55],[180,5],[181,96],[182,97],[183,98],[184,99],[185,100],[186,101],[177,67],[188,5],[189,55],[190,5],[191,96],[192,97],[193,98],[194,102],[195,35],[196,31],[197,5],[198,103],[199,5],[200,104],[201,105],[202,5],[203,106],[204,107],[205,108],[206,109],[207,5],[208,110],[192,111],[210,35],[211,31],[212,5],[213,67],[214,5],[215,112],[216,35],[217,31],[218,5],[219,72],[220,5],[221,113],[213,72],[223,5],[224,114],[225,115],[182,111],[158,116],[228,7],[229,5],[230,117],[1,118],[232,119],[233,7],[234,5],[235,55],[236,5],[237,120],[238,121],[239,35],[240,31],[241,5],[242,72],[243,5],[244,122],[245,123],[246,124],[1,125],[248,126],[249,127],[250,5],[251,67],[252,5],[253,128],[102,129],[255,130],[256,131],[1,132],[258,57],[259,7],[260,5],[261,133],[262,134],[83,135],[264,35],[265,45],[266,31],[267,5],[268,136],[269,5],[270,137],[271,35],[272,31],[273,5],[274,72],[275,5],[276,138],[277,139],[278,22],[83,140],[280,141],[281,142],[1,143],[1,144],[284,145],[285,5],[286,72],[287,5],[288,146],[289,147],[290,148],[291,5],[292,22],[286,67],[294,5],[295,146],[296,147],[297,148],[298,5],[299,149],[300,5],[301,26],[302,27],[303,150],[304,5],[305,17],[306,151],[307,24],[307,152],[303,153],[310,5],[311,17],[312,151],[313,5],[314,154],[315,5],[316,26],[317,27],[318,150],[319,5],[320,17],[321,155],[322,24],[322,5],[324,156],[290,157],[326,158],[327,159],[328,5],[329,160],[330,161],[286,162],[332,163],[332,164],[334,165],[335,5],[336,166],[337,5],[338,167],[339,168],[340,165],[341,5],[342,169],[343,168],[344,165],[345,5],[346,170],[347,168],[348,165],[349,5],[350,171],[351,168],[352,172],[353,5],[354,173],[355,174],[350,175],[357,176],[358,177],[359,5],[360,178],[361,179],[346,180],[363,176],[364,172],[365,5],[366,181],[367,176],[368,172],[369,5],[370,182],[371,176],[372,177],[346,183],[374,176],[375,172],[376,5],[377,184],[378,176],[379,172],[380,5],[381,185],[382,186],[346,187],[346,188],[385,5],[386,189],[387,5],[388,190],[389,191],[390,5],[391,22],[384,5],[342,192],[394,176],[395,177],[396,5],[397,193],[398,194],[342,195],[400,176],[401,172],[402,5],[403,196],[404,176],[405,172],[406,5],[407,197],[408,174],[342,198],[410,176],[411,177],[342,199],[413,176],[414,177],[342,200],[416,176],[417,177],[418,5],[419,201],[342,202],[421,176],[422,177],[423,5],[424,203],[342,204],[426,176],[427,172],[428,5],[429,205],[430,206],[431,207],[432,5],[433,208],[434,209],[342,210],[436,176],[437,172],[438,5],[439,211],[440,176],[441,177],[342,212],[443,176],[444,177],[342,213],[446,176],[447,172],[448,5],[449,214],[450,215],[451,216],[452,5],[453,217],[454,5],[455,218],[342,219],[457,176],[458,172],[459,5],[460,220],[461,221],[462,5],[463,207],[464,5],[465,222],[466,5],[467,223],[468,224],[342,225],[470,176],[471,172],[472,5],[473,226],[474,216],[475,5],[476,227],[342,228],[478,176],[479,172],[480,5],[481,229],[482,176],[483,172],[484,5],[485,230],[486,216],[487,5],[488,231],[489,232],[490,233],[491,234],[342,235],[493,176],[494,172],[495,5],[496,236],[497,176],[498,177],[494,177],[500,5],[501,237],[502,238],[342,239],[504,176],[505,172],[506,5],[507,240],[508,176],[509,177],[510,5],[511,241],[505,177],[513,5],[514,242],[515,243],[516,244],[517,245],[518,22],[342,246],[520,176],[521,172],[522,5],[523,247],[524,176],[525,172],[526,5],[527,248],[528,249],[527,250],[530,251],[531,252],[532,253],[523,254],[534,176],[535,172],[536,5],[537,255],[538,176],[539,177],[342,256],[541,176],[542,172],[543,5],[544,257],[545,176],[546,177],[546,172],[548,5],[549,258],[550,216],[549,259],[552,216],[553,5],[554,260],[555,5],[556,261],[557,262],[558,5],[559,263],[560,264],[557,265],[562,5],[563,266],[564,267],[565,268],[552,207],[567,5],[568,260],[569,5],[570,261],[571,265],[572,5],[573,266],[574,269],[575,270],[576,271],[577,272],[578,273],[579,274],[564,269],[581,270],[582,271],[583,272],[584,275],[585,276],[549,277],[587,278],[545,279],[589,216],[342,280],[591,176],[592,172],[593,5],[594,281],[595,282],[596,283],[597,284],[342,285],[599,176],[600,172],[601,5],[602,286],[603,287],[604,216],[605,5],[606,288],[607,289],[608,22],[342,290],[610,176],[611,177],[342,291],[613,176],[614,172],[615,5],[616,292],[617,293],[618,294],[342,295],[620,176],[621,172],[622,5],[623,296],[624,279],[625,207],[626,5],[627,297],[628,5],[629,298],[342,299],[631,176],[632,172],[633,5],[634,300],[635,301],[636,207],[637,5],[638,302],[639,303],[640,304],[641,305],[342,306],[643,176],[644,172],[645,5],[646,307],[647,216],[648,5],[649,308],[650,309],[342,310],[652,176],[653,177],[338,311],[655,176],[656,172],[657,5],[658,312],[659,176],[660,177],[661,5],[662,313],[338,314],[664,176],[665,172],[666,5],[667,315],[668,176],[669,172],[670,5],[671,316],[672,283],[673,317],[667,318],[675,176],[676,172],[677,5],[678,319],[679,5],[680,320],[681,251],[682,252],[683,253],[338,321],[685,176],[686,177],[687,5],[688,322],[689,323],[1,4],[691,5],[692,324],[693,35],[694,31],[695,5],[696,72],[697,5],[698,325],[699,326],[700,5],[701,327],[702,328],[703,22],[258,329],[705,144],[706,145],[707,152],[708,5],[709,72],[710,5],[711,146],[712,147],[713,157],[714,158],[715,159],[716,5],[717,330],[718,331],[707,5],[720,332],[721,172],[722,5],[723,333],[724,176],[725,177],[725,172],[727,5],[728,334],[729,176],[730,172],[731,5],[732,335],[733,176],[734,172],[735,5],[736,336],[737,176],[738,172],[739,5],[740,337],[741,176],[742,177],[743,5],[740,338],[745,176],[746,177],[747,5],[748,339],[749,340],[750,341],[751,342],[752,22],[740,343],[754,176],[755,172],[756,5],[757,344],[758,176],[759,172],[760,5],[761,345],[762,5],[763,346],[764,176],[765,177],[766,5],[767,347],[768,101],[769,348],[770,5],[765,172],[772,5],[773,347],[774,349],[775,350],[776,351],[777,5],[778,352],[779,5],[780,353],[781,354],[782,5],[783,355],[784,356],[774,357],[786,358],[787,359],[788,360],[789,361],[790,362],[740,363],[792,176],[793,172],[794,5],[795,364],[796,176],[797,177],[738,177],[799,5],[800,365],[732,366],[802,176],[803,172],[804,5],[805,367],[806,176],[807,177],[726,5],[809,368],[728,369],[811,176],[812,172],[813,5],[814,370],[815,176],[816,172],[817,5],[818,371],[819,176],[820,172],[821,5],[822,372],[823,176],[824,172],[825,5],[826,373],[827,176],[828,172],[829,5],[830,374],[831,176],[832,177],[833,375],[830,376],[835,176],[836,377],[814,378],[838,176],[839,377],[840,5],[841,379],[842,176],[843,377],[844,5],[845,380],[846,176],[847,377],[848,5],[849,381],[850,382],[814,383],[852,384],[812,177],[854,5],[855,385],[728,386],[857,387],[858,388],[728,389],[860,387],[861,388],[862,5],[863,390],[864,387],[865,388],[863,391],[867,387],[868,388],[869,5],[870,392],[871,387],[872,388],[873,5],[874,393],[863,394],[876,395],[876,396],[878,397],[879,398],[880,399],[879,400],[882,401],[883,402],[884,403],[885,5],[886,22],[878,404],[888,405],[723,406],[890,387],[891,388],[892,5],[893,407],[894,408],[895,5],[896,409],[897,5],[898,410],[893,411],[723,412],[901,387],[902,388],[903,5],[904,413],[905,414],[906,5],[907,397],[908,398],[909,415],[723,416],[911,387],[912,388],[913,5],[914,417],[915,387],[916,388],[917,5],[918,418],[919,387],[920,388],[921,5],[922,419],[923,387],[924,388],[918,420],[926,387],[927,388],[914,421],[929,422],[930,5],[931,423],[932,5],[933,424],[934,5],[935,425],[936,5],[937,426],[931,427],[939,5],[940,428],[941,5],[942,22],[723,429],[944,387],[945,388],[946,5],[947,430],[948,387],[949,388],[950,5],[951,431],[947,432],[953,387],[954,388],[723,433],[956,387],[957,388],[958,5],[959,434],[960,422],[961,423],[962,5],[963,435],[723,436],[965,387],[966,388],[967,5],[968,437],[969,387],[970,388],[723,438],[972,387],[973,388],[974,5],[975,439],[976,387],[977,388],[978,5],[979,440],[980,387],[981,388],[982,5],[983,441],[984,387],[985,388],[986,5],[987,442],[988,387],[989,388],[983,443],[991,387],[992,388],[975,444],[994,445],[994,422],[996,427],[997,428],[721,177],[999,5],[1000,446],[1001,5],[1002,22],[1,447],[1004,448],[82,72],[1006,5],[1007,449],[1008,450],[1009,5],[1010,451],[1011,452],[102,67],[1013,5],[1014,453],[1,87],[1016,454],[1017,89],[1018,5],[1019,455],[1020,456],[1021,457],[1022,458],[1023,459],[1024,460],[1025,5],[1026,461],[1027,462],[1027,463],[1029,57],[1030,7],[1031,5],[1032,464],[1033,5],[1034,465],[1035,22],[1016,466],[1037,89],[1038,5],[1039,72],[1040,5],[1041,467],[1042,468],[1043,469],[1039,67],[1045,5],[1046,470],[1047,72],[1048,5],[1049,471],[1050,472],[1047,473],[1052,5],[1053,474],[1054,475],[1055,476],[1049,477],[1057,478],[1053,479],[1039,455],[1060,72],[1061,5],[1062,480],[1063,481],[1064,5],[1065,482],[104,483],[1067,102],[1068,35],[1069,31],[1070,5],[1071,484],[1072,5],[1073,22],[1,485],[1075,486],[1016,487],[1077,89],[1078,5],[1079,455],[1080,456],[1081,488],[1082,489],[1083,490],[104,491],[1085,492],[1086,35],[1087,31],[1088,5],[1089,103],[1090,493],[1091,105],[1092,494],[1093,5],[1094,495],[1095,496],[1096,497],[249,498],[1098,499],[1099,500],[1013,453],[1101,5],[1102,501],[1103,22],[1,502],[1105,503],[692,504],[1107,131],[78,505],[83,506],[1110,5],[1111,507],[83,508],[1113,5],[1114,509],[1115,510],[249,448],[1,511],[1118,87],[1119,512],[1120,89],[1121,5],[1122,455],[1123,513],[1124,514],[1125,515],[1126,5],[1127,516],[1128,22],[1,517],[98,72],[1131,5],[1132,518],[1133,519],[1134,22],[1132,54],[1136,5],[1137,520],[1138,521],[1139,522],[1140,523],[1141,159],[1142,5],[1143,524],[1144,5],[1145,525],[1146,5],[1147,526],[1148,527],[1149,528],[1139,529],[1151,530],[1152,22],[94,4],[1154,5],[1155,531],[1156,532],[1157,5],[1158,533],[1159,534],[1160,5],[1161,535],[1162,481],[1163,5],[1164,536],[1165,5],[1166,537],[1167,22],[97,538],[98,539],[1170,5],[1171,518],[1172,540],[1173,5],[1174,541],[1137,542],[1176,543],[1177,544],[1178,76],[1179,545],[1171,54],[1181,5],[1182,542],[1183,546],[1184,544],[1185,547],[1186,5],[1187,548],[1188,5],[1189,549],[1183,550],[1191,551],[1192,552],[1193,553],[1194,554],[1160,555],[1196,556],[1197,557],[1198,5],[1199,535],[1200,558],[1201,5],[1202,559],[1203,560],[1204,546],[1205,561],[1197,562],[1207,5],[1208,563],[1209,5],[1210,564],[1211,565],[1212,566],[1213,567],[1208,568],[1215,5],[1216,558],[1217,5],[1218,569],[1207,563],[1220,5],[1221,564],[1222,565],[1223,570],[1224,571],[1225,572],[1207,573],[1227,5],[1228,574],[1229,575],[1230,576],[1231,22],[1221,481],[1233,5],[1234,536],[1235,5],[1236,577],[1237,578],[1117,579],[1239,580],[1174,581],[1241,582],[1242,22],[1183,543],[1244,544],[1245,547],[1246,548],[1176,583],[1248,584],[1248,585],[1250,22],[1183,586],[1252,587],[1253,547],[1254,588],[1191,589],[1256,590],[1257,552],[1258,591],[1259,592],[1260,593],[1261,594],[1182,595],[1263,596],[1264,5],[1265,597],[1266,598],[1267,599],[1268,600],[1223,566],[1270,547],[1271,548],[1228,601],[1273,602],[96,603],[1182,14],[1276,5],[1277,15],[1278,604],[1279,605],[1182,20],[1281,5],[1282,15],[1283,606],[1284,5],[1285,22],[1278,607],[252,128],[1288,608],[1,609],[1290,448],[1291,87],[1292,610],[83,611],[1294,5],[1295,612],[1296,613],[83,614],[1298,35],[1299,45],[1300,31],[1301,5],[1302,136],[1303,5],[1304,137],[1305,35],[1306,31],[1307,5],[1308,136],[1309,5],[1310,138],[1311,615],[1312,35],[1313,31],[1314,5],[1315,103],[1316,616],[1317,617],[1318,618],[1319,131],[82,473],[1321,5],[1322,619],[1323,5],[1324,620],[1011,621],[83,622],[1327,35],[1328,45],[1329,31],[1330,5],[1331,136],[1332,5],[1333,137],[1334,35],[1335,31],[1336,5],[1337,136],[1338,5],[1339,138],[1340,615],[1341,35],[1342,31],[1343,5],[1344,103],[1345,493],[1346,105],[1347,623],[1348,555],[1349,556],[1350,562],[1351,573],[1352,5],[1353,22],[1,624],[1355,5],[1356,625],[1357,626],[1358,627],[1359,628],[1360,629],[1361,630],[1359,631],[1363,632],[1364,633],[1365,634],[1366,635],[1367,636],[1358,637],[1369,131],[80,638],[1371,5],[1372,43],[80,639],[1374,5],[1375,43],[1376,622],[1377,5],[1378,451],[1379,22],[251,72],[1376,614],[1382,35],[1383,45],[1384,31],[1385,5],[1386,72],[1387,5],[1388,22],[1376,508],[1390,5],[1391,640],[1375,473],[1393,5],[1394,449],[1395,450],[1396,5],[1397,641],[1398,642],[102,643],[1400,644],[1376,506],[1402,5],[1403,645],[1403,646],[1405,5],[1406,647],[251,648],[1376,649],[1409,5],[1410,641],[1411,642],[1375,650],[1413,5],[1414,614],[1415,35],[1416,45],[1417,651],[1414,649],[1419,5],[1420,641],[1421,642],[78,652],[1423,653],[1,652],[1425,653],[1413,622],[1427,35],[1428,45],[1429,31],[1430,5],[1431,136],[1432,654],[1433,35],[1434,31],[1435,5],[1436,136],[1437,655],[1438,615],[1439,35],[1440,31],[1441,5],[1442,484],[1443,656],[1413,657],[1445,658],[1446,142],[1447,659],[1442,103],[1449,616],[1450,617],[1451,618],[1452,131],[1453,660],[1432,661],[1413,611],[1456,662],[1394,663],[1458,5],[1459,664],[1460,5],[1461,641],[1462,642],[1434,36],[1172,665],[1465,5],[1466,666],[1467,5],[1468,667],[1469,5],[1470,668],[1471,669],[1182,670],[1473,5],[1474,20],[1475,5],[1476,15],[1477,35],[1478,31],[1479,5],[1480,67],[1481,5],[1482,671],[1483,615],[1484,35],[1485,31],[1486,5],[1487,103],[1488,616],[1489,617],[1490,618],[1491,131],[1474,14],[1493,5],[1494,15],[1495,672],[1496,673],[1005,674],[1498,486],[1498,674],[1500,486],[1039,675],[1502,5],[1503,467],[1504,468],[1,676],[1506,677],[1507,678]]},"frameTable":{"schema":{"location":0,"implementation":1,"optimizations":2,"line":3,"column":4,"category":5},"data":[[103],[104,null,null,434,null,1],[105,null,null,2728,null,1],[106,null,null,648,null,3],[107,null,null,648,null,3],[108,null,null,null,null,3],[109,null,null,291,null,1],[110,null,null,648,null,3],[111,null,null,390,49,3],[15,null,null,194,10,3],[2,null,null,435,13,3],[3,null,null,70,15,3],[4,null,null,442,31,3],[5,null,null,521,8,3],[0,1],[112,null,null,1255,4,3],[4,null,null,481,22,3],[113,null,null,229,4,3],[114,null,null,679,null,1],[115,null,null,1,0,3],[0,1],[58,null,null,89,6,3],[116,null,null,0,null,3],[117,null,null,679,null,1],[118,null,null,0,null,3],[119,null,null,12,0,3],[2,1],[3,1],[4,1],[5,1],[7,null,null,255,4,3],[6,1],[9,null,null,975,16,3],[120,null,null,107,4,3],[83,null,null,141,6,3],[7,1],[6,1],[121,null,null,869,21,3],[122,null,null,830,11,3],[8,1],[123,null,null,886,0,3],[124,null,null,658,null,1],[88,null,null,42,6,3],[92,null,null,168,6,3],[59,null,null,151,6,3],[6,1],[6,1],[9,null,null,979,16,3],[93,null,null,265,29,3],[125,null,null,2301,null,1],[126,null,null,648,null,3],[127,null,null,66,4,3],[128,null,null,1313,14,3],[9,null,null,977,16,3],[129,null,null,1198,20,3],[130,null,null,109,13,3],[131,null,null,954,6,3],[132,null,null,291,null,1],[53,null,null,57,9,3],[133,null,null,61,6,3],[15,null,null,195,10,3],[4,1],[134,null,null,679,null,1],[135,null,null,827,0,3],[136,null,null,1635,8,3],[136,null,null,1655,6,3],[137,null,null,1331,4,3],[9,1],[138,null,null,1953,4,3],[139,null,null,1689,6,3],[140,null,null,1713,4,3],[6,1],[9,1],[138,null,null,1973,4,3],[141,null,null,600,8,3],[141,null,null,594,19,3],[65,null,null,225,11,3],[66,null,null,61,28,3],[67,null,null,155,21,3],[68,null,null,197,11,3],[69,null,null,84,33,3],[142,null,null,554,17,3],[141,null,null,602,14,3],[137,null,null,1353,4,3],[143,null,null,1261,4,3],[144,null,null,54,null,0],[145,null,null,534,null,1],[146,null,null,822,null,1],[147,null,null,1135,null,1],[148,null,null,648,null,3],[149,null,null,1589,0,3],[150,null,null,648,null,3],[151,null,null,73,8,3],[152,null,null,537,19,3],[153,null,null,2189,4,3],[154,null,null,1135,null,1],[155,null,null,1584,4,3],[156,null,null,1265,6,3],[157,null,null,811,4,3],[158,null,null,798,20,3],[159,null,null,794,11,3],[12,null,null,283,12,3],[158,null,null,805,4,3],[10,1],[56,null,null,1016,15,3],[11,1],[57,null,null,562,11,3],[160,null,null,393,13,3],[71,null,null,228,13,3],[12,1],[72,null,null,228,24,3],[156,null,null,1268,4,3],[161,null,null,670,4,3],[162,null,null,307,6,3],[163,null,null,1866,8,3],[164,null,null,933,12,3],[165,null,null,291,null,1],[166,null,null,51,18,3],[167,null,null,54,null,1],[168,null,null,291,null,1],[169,null,null,1625,6,3],[170,null,null,1295,4,3],[171,null,null,162,6,3],[172,null,null,477,4,3],[173,null,null,929,null,7],[174,null,null,148,null,1],[175,null,null,1773,null,2],[176,null,null,648,null,3],[13,1],[177,null,null,125,4,3],[178,null,null,91,4,3],[179,null,null,2307,null,7],[180,null,null,381,null,1],[53,null,null,79,4,3],[181,null,null,45,0,3],[59,null,null,146,6,3],[9,1],[93,null,null,268,6,3],[94,null,null,123,4,3],[83,null,null,141,27,3],[59,null,null,151,34,3],[96,null,null,74,11,3],[14,1],[182,null,null,91,null,5],[183,null,null,648,null,3],[184,null,null,129,null,3],[185,null,null,1862,4,3],[186,null,null,1931,20,3],[187,null,null,291,0,3],[15,1],[4,1],[188,null,null,679,null,1],[189,null,null,0,null,3],[4,1],[190,null,null,11,56,3],[191,null,null,679,null,1],[192,null,null,39,24,3],[187,null,null,357,11,3],[193,null,null,157,18,3],[194,null,null,1263,4,3],[195,null,null,155,26,3],[164,null,null,941,4,3],[42,null,null,1,17,3],[196,null,null,1,0,3],[196,null,null,1,418,3],[16,null,null,1,252,3],[197,null,null,1,457,3],[198,null,null,1,482,3],[17,null,null,1,294,3],[199,null,null,1,541874,3],[19,null,null,1,647847,3],[200,null,null,1,565567,3],[16,1],[201,null,null,1,568833,3],[17,1],[200,null,null,1,565582,3],[17,1],[16,1],[202,null,null,1,583035,3],[203,null,null,1,604067,3],[19,null,null,1,648030,3],[204,null,null,1,565243,3],[205,null,null,1,580591,3],[19,null,null,1,648201,3],[206,null,null,1,579162,3],[207,null,null,1,579610,3],[18,1],[19,1],[19,1],[20,1],[26,null,null,1,568928,3],[21,1],[199,null,null,1,542204,3],[208,null,null,1,623729,3],[209,null,null,1,580973,3],[199,null,null,1,542495,3],[210,null,null,1,625985,3],[211,null,null,1,584882,3],[199,null,null,1,542748,3],[199,null,null,1,543214,3],[199,null,null,1,543841,3],[212,null,null,1,645472,3],[199,null,null,1,543955,3],[213,null,null,1,645063,3],[199,null,null,1,544264,3],[214,null,null,1,644400,3],[215,null,null,1,587750,3],[22,1],[216,null,null,1,587810,3],[23,1],[199,null,null,1,544558,3],[217,null,null,1,612622,3],[199,null,null,1,544796,3],[199,null,null,1,545020,3],[218,null,null,1,610955,3],[24,null,null,1,586786,3],[22,1],[25,null,null,1,586801,3],[219,null,null,327,0,3],[199,null,null,1,545127,3],[220,null,null,1,609600,3],[24,1],[25,1],[221,null,null,148,12,3],[222,null,null,0,null,3],[199,null,null,1,545373,3],[223,null,null,1,635755,3],[224,null,null,1,635840,3],[199,null,null,1,545514,3],[225,null,null,1,637016,3],[226,null,null,1,566574,3],[227,null,null,1,566667,3],[228,null,null,5580,12,3],[229,null,null,4846,11,3],[230,null,null,4883,26,3],[199,null,null,1,545649,3],[231,null,null,1,626790,3],[231,null,null,1,627118,3],[232,null,null,1,627173,3],[199,null,null,1,545677,3],[233,null,null,1,614462,3],[234,null,null,1,558350,3],[233,null,null,1,614528,3],[235,null,null,1,562745,3],[236,null,null,1,559667,3],[237,null,null,1,572538,3],[199,null,null,1,545783,3],[238,null,null,1,651900,3],[239,null,null,1,603821,3],[23,1],[239,null,null,1,603872,3],[26,1],[21,1],[27,1],[238,null,null,1,651916,3],[240,null,null,1,599774,3],[199,null,null,1,545858,3],[241,null,null,1,653684,3],[242,null,null,1,593346,3],[242,null,null,1,594326,3],[243,null,null,1,594339,3],[244,null,null,643,8,3],[245,null,null,4372,45,3],[246,null,null,3542,4,3],[247,null,null,3473,17,3],[245,null,null,4379,11,3],[248,null,null,2136,24,3],[249,null,null,3425,8,3],[250,null,null,3414,18,3],[249,null,null,3425,12,3],[251,null,null,1945,14,3],[252,null,null,1908,11,3],[253,null,null,1904,20,3],[254,null,null,1802,0,3],[255,null,null,1351,8,3],[254,null,null,1808,0,3],[256,null,null,2536,18,3],[242,null,null,1,596749,3],[28,1],[257,null,null,1,598457,3],[199,null,null,1,545895,3],[258,null,null,1,654129,3],[257,null,null,1,598523,3],[20,1],[29,1],[199,null,null,1,545933,3],[259,null,null,1,654277,3],[257,null,null,1,598686,3],[260,null,null,1,598742,3],[261,null,null,7038,12,3],[199,null,null,1,546017,3],[199,null,null,1,546056,3],[262,null,null,1,653536,3],[257,null,null,1,597840,3],[30,1],[199,null,null,1,546094,3],[263,null,null,1,653980,3],[264,null,null,1,598470,3],[31,1],[199,null,null,1,546173,3],[265,null,null,1,653238,3],[257,null,null,1,598629,3],[266,null,null,1,598651,3],[267,null,null,6889,12,3],[268,null,null,6485,12,3],[32,1],[199,null,null,1,546247,3],[269,null,null,1,631109,3],[270,null,null,1,631144,3],[271,null,null,4622,0,3],[199,null,null,1,546544,3],[198,null,null,1,563,3],[272,null,null,1,552990,3],[273,null,null,1,657476,3],[198,null,null,1,777,3],[274,null,null,1,659771,3],[275,null,null,1,659195,3],[29,1],[274,null,null,1,659801,3],[33,1],[29,1],[198,null,null,1,794,3],[276,null,null,1,674754,3],[277,null,null,1,675738,3],[278,null,null,209,10,3],[279,null,null,1884,14,3],[280,null,null,223,0,3],[281,null,null,201,13,3],[282,null,null,40,6,3],[283,null,null,1302,null,3],[195,null,null,157,4,3],[284,null,null,257,14,3],[285,null,null,4,0,3],[286,null,null,1,713764,3],[287,null,null,1,14824,3],[288,null,null,1,4940,3],[289,null,null,1,8145,3],[290,null,null,1,36511,3],[290,null,null,1,36550,3],[291,null,null,1,39312,3],[292,null,null,1,39572,3],[293,null,null,1,39162,3],[294,null,null,1,39100,3],[290,null,null,1,36569,3],[295,null,null,1,29169,3],[296,null,null,1,60936,3],[297,null,null,1,57653,3],[298,null,null,1,63735,3],[97,null,null,669,8,3],[12,null,null,286,16,3],[35,null,null,1,61583,3],[36,null,null,1,638032,3],[37,null,null,1,567393,3],[38,null,null,1,638089,3],[39,null,null,1,567251,3],[229,null,null,4831,23,3],[34,1],[12,1],[35,1],[36,1],[37,1],[38,1],[39,1],[290,null,null,1,36583,3],[299,null,null,1,43927,3],[290,null,null,1,37713,3],[288,null,null,1,4956,3],[300,null,null,1,10905,3],[287,null,null,1,14779,3],[287,null,null,1,14879,3],[301,null,null,1,51311,3],[302,null,null,1,48964,3],[303,null,null,1,681393,3],[304,null,null,1,682627,3],[305,null,null,1,663484,3],[306,null,null,0,null,3],[305,null,null,1,663503,3],[16,40],[301,null,null,1,51333,3],[307,null,null,1,49569,3],[308,null,null,1,661429,3],[309,null,null,1,691032,3],[310,null,null,1,0,3],[301,null,null,1,51380,3],[17,40],[301,null,null,1,51378,3],[287,null,null,1,14924,3],[17,40],[16,40],[287,null,null,1,15245,3],[311,null,null,1,16203,3],[311,null,null,1,16273,3],[312,null,null,1,19949,3],[313,null,null,1,20898,3],[311,null,null,1,16289,3],[45,null,null,1,0,3],[45,null,null,1,25940,3],[46,null,null,1,43992,3],[314,null,null,1,43607,3],[315,null,null,1,40868,3],[314,null,null,1,43568,3],[316,null,null,1,43424,3],[317,null,null,5489,11,3],[41,1],[46,null,null,1,43968,3],[47,null,null,1,43256,3],[286,null,null,1,713789,3],[318,null,null,1,242261,3],[42,1],[43,1],[44,1],[318,null,null,1,514533,3],[286,null,null,1,713803,3],[319,null,null,1,76080,3],[45,1],[315,null,null,1,40976,3],[286,null,null,1,713836,3],[320,null,null,1,78794,3],[321,null,null,1,80124,3],[322,null,null,1,85266,3],[321,null,null,1,80192,3],[320,null,null,1,78880,3],[45,1],[46,1],[47,1],[48,1],[49,1],[46,1],[50,1],[286,null,null,1,713868,3],[323,null,null,1,106803,3],[324,null,null,1,152218,3],[323,null,null,1,106883,3],[286,null,null,1,713897,3],[325,null,null,1,184504,3],[47,1],[286,null,null,1,713926,3],[326,null,null,1,185546,3],[286,null,null,1,713955,3],[327,null,null,1,192137,3],[328,null,null,1,196466,3],[329,null,null,1,706524,3],[330,null,null,1,710105,3],[329,null,null,1,706807,3],[327,null,null,1,193441,3],[51,1],[286,null,null,1,715602,3],[331,null,null,3543,null,1],[332,null,null,755,null,1],[99,null,null,322,26,3],[100,null,null,332,11,3],[90,null,null,58,9,3],[91,null,null,28,14,3],[52,1],[333,null,null,1135,null,1],[334,null,null,1019,16,3],[335,null,null,99,25,3],[336,null,null,160,15,3],[337,null,null,55,6,3],[338,null,null,494,6,3],[339,null,null,462,6,3],[0,null,null,1203,9,3],[340,null,null,71,19,3],[341,null,null,104,6,3],[53,1],[181,null,null,46,6,3],[342,null,null,1135,null,1],[343,null,null,260,4,3],[344,null,null,796,4,3],[345,null,null,1651,null,2],[343,null,null,262,17,3],[346,null,null,87,22,3],[54,null,null,167,34,3],[9,1],[346,null,null,127,4,3],[347,null,null,71,22,3],[54,1],[55,null,null,122,4,3],[348,null,null,876,null,7],[55,1],[163,null,null,1883,16,3],[349,null,null,138,24,3],[63,null,null,275,0,3],[136,null,null,1647,6,3],[10,1],[350,null,null,4223,null,2],[351,null,null,8929,null,2],[352,null,null,1135,null,1],[353,null,null,56,4,3],[354,null,null,22,27,3],[355,null,null,13,4,3],[136,null,null,1681,8,3],[356,null,null,1395,4,3],[56,1],[57,1],[58,1],[21,1],[27,1],[357,null,null,6221,null,6],[358,null,null,3518,null,6],[359,null,null,2650,null,6],[63,null,null,275,4,3],[360,null,null,102,null,1],[361,null,null,257,null,6],[362,null,null,1220,9,3],[363,null,null,4345,null,4],[59,1],[364,null,null,53,4,3],[59,1],[89,null,null,121,4,3],[60,1],[365,null,null,1347,null,1],[366,null,null,1135,null,1],[367,null,null,146,8,3],[368,null,null,148,11,3],[369,null,null,75,9,3],[370,null,null,208,9,3],[371,null,null,648,null,3],[129,null,null,1188,17,3],[64,null,null,718,0,3],[372,null,null,941,11,3],[373,null,null,405,34,3],[374,null,null,430,15,3],[375,null,null,331,12,3],[376,null,null,49,25,3],[377,null,null,225,8,3],[378,null,null,215,28,3],[379,null,null,690,9,3],[380,null,null,3052,null,7],[374,null,null,433,6,3],[381,null,null,618,24,3],[382,null,null,1208,23,3],[61,1],[383,null,null,602,11,3],[62,1],[73,null,null,353,43,3],[63,1],[384,null,null,174,38,3],[128,null,null,1299,18,3],[9,1],[64,1],[385,null,null,564,0,3],[386,null,null,669,41,3],[387,null,null,758,23,3],[76,null,null,753,13,3],[66,null,null,51,16,3],[387,null,null,759,22,3],[65,1],[66,1],[67,1],[387,null,null,797,27,3],[388,null,null,894,11,3],[68,1],[69,1],[70,1],[71,1],[12,1],[72,1],[349,null,null,116,19,3],[389,null,null,207,20,3],[390,null,null,641,11,3],[76,null,null,732,52,3],[72,1],[73,1],[349,null,null,102,23,3],[391,null,null,472,19,3],[392,null,null,487,10,3],[65,1],[73,1],[389,null,null,187,47,3],[392,null,null,485,21,3],[74,1],[75,1],[73,1],[349,null,null,130,19,3],[393,null,null,517,30,3],[394,null,null,480,36,3],[395,null,null,97,13,3],[396,null,null,322,56,3],[397,null,null,3150,null,2],[398,null,null,3164,null,2],[399,null,null,518,26,3],[400,null,null,318,15,3],[387,null,null,759,49,3],[401,null,null,125,20,3],[401,null,null,127,18,3],[387,null,null,795,28,3],[76,1],[66,1],[388,null,null,899,13,3],[77,1],[69,1],[78,1],[79,1],[80,1],[386,null,null,673,13,3],[12,1],[402,null,null,673,28,3],[375,null,null,347,4,3],[403,null,null,52,9,3],[404,null,null,134,12,3],[349,null,null,146,8,3],[405,null,null,70,0,3],[127,null,null,65,0,3],[81,null,null,567,4,3],[406,null,null,601,21,3],[81,1],[407,null,null,728,8,3],[408,null,null,4449,null,7],[409,null,null,3647,null,1],[410,null,null,1135,null,1],[59,1],[98,null,null,94,11,3],[82,1],[59,1],[83,1],[56,1],[84,1],[85,1],[99,null,null,303,0,3],[86,1],[91,null,null,47,47,3],[59,1],[87,1],[411,null,null,648,null,3],[412,null,null,759,44,3],[413,null,null,752,8,3],[414,null,null,790,18,3],[415,null,null,278,20,3],[416,null,null,30,11,3],[417,null,null,92,20,3],[418,null,null,548,44,3],[419,null,null,34,11,3],[420,null,null,78,4,3],[421,null,null,56,2,3],[422,null,null,102,23,3],[423,null,null,184,16,3],[414,null,null,805,6,3],[88,1],[88,1],[89,1],[90,1],[91,1],[424,null,null,45,21,3],[425,null,null,352,10,3],[98,null,null,89,26,3],[98,null,null,76,0,3],[426,null,null,381,0,3],[9,1],[59,1],[92,1],[6,1],[427,null,null,1540,null,4],[428,null,null,4421,null,4],[93,1],[94,1],[95,1],[59,1],[96,1],[97,1],[105,null,null,160,null,1],[93,1],[98,1],[99,1],[100,1],[64,1],[399,null,null,517,0,3],[58,1],[101,1],[102,1],[429,null,null,327,11,3],[430,null,null,111,4,3],[431,null,null,445,11,3],[432,null,null,190,8,3],[445,null,null,4223,null,2],[9],[449,null,null,4223,null,2],[450,null,null,1354,null,2],[451,null,null,7250,null,2]]},"stringTable":["next (self-hosted:1202:0)","baseline","require (resource://devtools/shared/base-loader.js:427:18)","requireHook (resource://devtools/shared/Loader.jsm:66:19)","_require (resource://devtools/shared/base-loader.js:441:19)","getRequirements (resource://devtools/shared/base-loader.js:497:26)","emit (resource://devtools/shared/base-loader.js -> resource://devtools/shared/event-emitter.js:150:13)","emit (resource://devtools/shared/base-loader.js -> resource://devtools/shared/event-emitter.js:254:6)","poolFor (resource://devtools/shared/base-loader.js -> resource://devtools/server/main.js:1157:9)","bound (self-hosted:946:0)","Actor/< (resource://devtools/shared/base-loader.js -> resource://devtools/shared/protocol.js:990:20)","write (resource://devtools/shared/base-loader.js -> resource://devtools/shared/protocol.js:691:17)","map (self-hosted:275:0)","_onRefreshDriverTick (resource://devtools/shared/base-loader.js -> resource://devtools/server/performance/framerate.js:80:22)","filter (self-hosted:300:0)","get (resource://devtools/shared/base-loader.js -> resource://devtools/shared/builtin-modules.js:187:9)","u (https://cdn.jsdelivr.net/npm/citation-js:1:0)","u/< (https://cdn.jsdelivr.net/npm/citation-js:1:283)","concat (self-hosted:690:0)","require<[342]< (https://cdn.jsdelivr.net/npm/citation-js:1:0)","x (https://cdn.jsdelivr.net/npm/citation-js:1:565639)","defineProperty (self-hosted:4563:0)","require<[130]</e.exports (https://cdn.jsdelivr.net/npm/citation-js:1:566346)","split (self-hosted:5655:0)","require<[192]</e.exports (https://cdn.jsdelivr.net/npm/citation-js:1:0)","require<[192]</e.exports/< (https://cdn.jsdelivr.net/npm/citation-js:1:0)","require<[136]</e.exports< (https://cdn.jsdelivr.net/npm/citation-js:1:568913)","ObjectOrReflectDefineProperty (self-hosted:4512:0)","require<[181]</e.exports (https://cdn.jsdelivr.net/npm/citation-js:1:582880)","require<[182]</e.exports (https://cdn.jsdelivr.net/npm/citation-js:1:583175)","require<[150]</e.exports (https://cdn.jsdelivr.net/npm/citation-js:1:0)","of (self-hosted:7133:0)","SpeciesConstructor (self-hosted:51:0)","require<[364]< (https://cdn.jsdelivr.net/npm/citation-js:1:658098)","RegExpGlobalReplaceOptSubst (self-hosted:5113:0)","r (https://cdn.jsdelivr.net/npm/citation-js:1:61572)","require<[315]</</< (https://cdn.jsdelivr.net/npm/citation-js:1:637961)","require<[131]</e.exports/< (https://cdn.jsdelivr.net/npm/citation-js:1:567380)","require<[315]</</< (https://cdn.jsdelivr.net/npm/citation-js:1:638077)","require<[131]</e.exports/a< (https://cdn.jsdelivr.net/npm/citation-js:1:567200)","ion","RegExpExec (self-hosted:5432:0)","https://cdn.jsdelivr.net/npm/citation-js:1:0","this.resetDateParserMonths (https://cdn.jsdelivr.net/npm/citation-js:1:243302)","slice (self-hosted:5738:0)","c (https://cdn.jsdelivr.net/npm/citation-js:1:25726)","l (https://cdn.jsdelivr.net/npm/citation-js:1:43956)","i (https://cdn.jsdelivr.net/npm/citation-js:1:43085)","e (https://cdn.jsdelivr.net/npm/citation-js:1:0)","r (https://cdn.jsdelivr.net/npm/citation-js:1:39357)","m (https://cdn.jsdelivr.net/npm/citation-js:1:46329)","get (https://cdn.jsdelivr.net/npm/citation-js:1:36764)","_onEventListenerChange (resource://devtools/shared/base-loader.js -> resource://devtools/server/actors/inspector/walker.js:190:34)","observe (resource://devtools/shared/base-loader.js -> resource://devtools/server/actors/network-monitor/stack-trace-collector.js:54:9)","createNode (resource://devtools/shared/base-loader.js -> resource://devtools/server/actors/highlighters/utils/markup.js:167:19)","_buildMarkup (resource://devtools/shared/base-loader.js -> resource://devtools/server/actors/highlighters/box-model.js:118:14)","_sendEvent (resource://devtools/shared/base-loader.js -> resource://devtools/shared/protocol.js:1008:22)","write (resource://devtools/shared/base-loader.js -> resource://devtools/shared/protocol.js:556:17)","get (resource://devtools/shared/base-loader.js -> resource://devtools/shared/builtin-modules.js:82:17)","_pullTimelineData (resource://devtools/shared/base-loader.js -> resource://devtools/server/performance/timeline.js:101:0)","next (self-hosted:3923:0)","write (resource://devtools/shared/base-loader.js -> resource://devtools/shared/protocol.js:761:17)","write (resource://devtools/shared/base-loader.js -> resource://devtools/shared/protocol.js:272:11)","get _hasEventListeners (resource://devtools/shared/base-loader.js -> resource://devtools/server/actors/inspector/node.js:273:24)","read (resource://devtools/shared/base-loader.js -> resource://devtools/shared/protocol.js:716:16)","getDocumentWalker (resource://devtools/shared/base-loader.js -> resource://devtools/server/actors/inspector/walker.js:219:29)","DocumentWalker (resource://devtools/shared/base-loader.js -> resource://devtools/server/actors/inspector/document-walker.js:40:23)","getStartingNode (resource://devtools/shared/base-loader.js -> resource://devtools/server/actors/inspector/document-walker.js:149:27)","isSkippedNode (resource://devtools/shared/base-loader.js -> resource://devtools/server/actors/inspector/document-walker.js:196:25)","standardTreeWalkerFilter (resource://devtools/shared/base-loader.js -> resource://devtools/server/actors/inspector/utils.js:66:33)","isWhitespaceTextNode (resource://devtools/shared/base-loader.js -> resource://devtools/server/actors/inspector/utils.js:111:29)","write (resource://devtools/shared/base-loader.js -> resource://devtools/shared/protocol.js:224:0)","write/< (resource://devtools/shared/base-loader.js -> resource://devtools/shared/protocol.js:228:19)","write (resource://devtools/shared/base-loader.js -> resource://devtools/shared/protocol.js:346:11)","isDirectShadowHostChild (resource://devtools/shared/base-loader.js -> resource://devtools/shared/layout/utils.js:638:32)","isBeforePseudoElement (resource://devtools/shared/base-loader.js -> resource://devtools/shared/layout/utils.js:655:30)","getFilteredWalker (resource://devtools/shared/base-loader.js -> resource://devtools/server/actors/inspector/walker.js:732:30)","nextSibling (resource://devtools/shared/base-loader.js -> resource://devtools/server/actors/inspector/document-walker.js:141:23)","isNativeAnonymous (resource://devtools/shared/base-loader.js -> resource://devtools/shared/layout/utils.js:539:26)","isShadowAnonymous (resource://devtools/shared/base-loader.js -> resource://devtools/shared/layout/utils.js:571:26)","getBindingParent (resource://devtools/shared/base-loader.js -> resource://devtools/shared/layout/utils.js:493:25)","_getAllElementRules (resource://devtools/shared/base-loader.js -> resource://devtools/server/actors/styles.js:532:0)","from (self-hosted:586:0)","_onRecorderEvent (resource://devtools/shared/base-loader.js -> resource://devtools/server/actors/performance.js:130:28)","send (resource://devtools/shared/base-loader.js -> resource://devtools/server/main.js:1030:6)","send (resource://devtools/shared/base-loader.js -> resource://devtools/shared/transport/child-transport.js:97:16)","get attached (resource://devtools/shared/base-loader.js -> resource://devtools/server/actors/targets/browsing-context.js:277:14)","write (resource://devtools/shared/base-loader.js -> resource://devtools/shared/protocol.js:513:17)","notify (resource://gre/modules/Timer.jsm:38:10)","makeEvent (resource://devtools/shared/base-loader.js -> resource://devtools/server/actors/utils/stack.js:114:11)","setTimeout (resource://gre/modules/Timer.jsm:57:19)","_setTimeoutOrIsInterval (resource://gre/modules/Timer.jsm:22:0)","_pullTimelineData/this._dataPullTimeout< (resource://devtools/shared/base-loader.js -> resource://devtools/server/performance/timeline.js:167:39)","_onTimelineData (resource://devtools/shared/base-loader.js -> resource://devtools/server/performance/recorder.js:237:0)","_onTimelineData (resource://devtools/shared/base-loader.js -> resource://devtools/server/actors/performance.js:122:27)","next (self-hosted:533:0)","getPendingTicks (resource://devtools/shared/base-loader.js -> resource://devtools/server/performance/framerate.js:70:0)","ArraySpeciesCreate (self-hosted:659:0)","get docShells (resource://devtools/shared/base-loader.js -> resource://devtools/server/performance/timeline.js:76:15)","_startEventLoop (resource://devtools/shared/base-loader.js -> resource://devtools/server/actors/reflow.js:303:27)","_setTimeout (resource://devtools/shared/base-loader.js -> resource://devtools/server/actors/reflow.js:331:23)","Arg/< (resource://devtools/shared/base-loader.js -> resource://devtools/shared/protocol.js:507:42)","types.getType (resource://devtools/shared/base-loader.js -> resource://devtools/shared/protocol.js:67:24)","(root)","XRE_InitChildProcess","PBrowser::Msg_AsyncMessage","AutoEntryScript message manager handler","AutoEntryScript promise callback","js::RunScript","nsObserverService::NotifyObservers profiler-started","AutoEntryScript XPCWrappedJS method call","_updateProfilerStatusPolling (resource://devtools/shared/base-loader.js -> resource://devtools/server/performance/profiler.js:389:42)","InterpretGeneratorResume (self-hosted:1254:0)","load (resource://devtools/shared/base-loader.js:160:0)","mozJSSubScriptLoader::DoLoadSubScriptWithOptions resource://devtools/shared/system.js","resource://devtools/shared/base-loader.js -> resource://devtools/shared/system.js:1:0","Baseline script compilation","mozJSSubScriptLoader::DoLoadSubScriptWithOptions resource://devtools/server/actors/performance-recording.js","script parsing","resource://devtools/shared/base-loader.js -> resource://devtools/server/actors/performance-recording.js:1:0","_onRecordingStarted (resource://devtools/shared/base-loader.js -> resource://devtools/server/actors/performance.js:106:31)","manage (resource://devtools/shared/base-loader.js -> resource://devtools/shared/protocol.js:859:18)","poolFor (resource://devtools/shared/base-loader.js -> resource://devtools/shared/protocol.js:829:19)","has (resource://devtools/shared/base-loader.js -> resource://devtools/shared/protocol.js:886:15)","nsTimerImpl::Fire","TabChild::RecvAsyncMessage debug:server1.conn0.child1:packet","AutoEntryScript MessageListener.receiveMessage","receiveMessage (resource://devtools/shared/base-loader.js -> resource://devtools/shared/transport/child-transport.js:65:26)","onPacket (resource://devtools/shared/base-loader.js -> resource://devtools/server/main.js:1278:10)","handler (resource://devtools/shared/base-loader.js -> resource://devtools/shared/protocol.js:1184:0)","exports.makeInfallible/< (resource://devtools/shared/base-loader.js -> resource://devtools/shared/ThreadSafeDevToolsUtils.js:107:17)","reload/< (resource://devtools/shared/base-loader.js -> resource://devtools/server/actors/targets/browsing-context.js:948:66)","nsObserverService::NotifyObservers http-on-opening-request","matchRequest (resource://devtools/shared/base-loader.js -> resource://devtools/server/actors/network-monitor/network-observer.js:47:21)","mozJSSubScriptLoader::DoLoadSubScriptWithOptions resource://devtools/shared/webconsole/network-helper.js","resource://devtools/shared/base-loader.js -> resource://devtools/shared/webconsole/network-helper.js:1:0","DebuggerProgressListener.prototype.onStateChange< (resource://devtools/shared/base-loader.js -> resource://devtools/server/actors/targets/browsing-context.js:1630:0)","_willNavigate (resource://devtools/shared/base-loader.js -> resource://devtools/server/actors/targets/browsing-context.js:1307:15)","onFrameUnload (resource://devtools/shared/base-loader.js -> resource://devtools/server/actors/inspector/walker.js:1919:25)","queueMutation (resource://devtools/shared/base-loader.js -> resource://devtools/server/actors/inspector/walker.js:1673:25)","_emitNewMutations (resource://devtools/shared/base-loader.js -> resource://devtools/server/actors/inspector/walker.js:1700:29)","releaseNode (resource://devtools/shared/base-loader.js -> resource://devtools/server/actors/inspector/walker.js:579:23)","isXBLAnonymous (resource://devtools/shared/base-loader.js -> resource://devtools/shared/layout/utils.js:553:23)","disableAllBreakpoints (resource://devtools/shared/base-loader.js -> resource://devtools/server/actors/thread.js:1260:33)","PollWrapper","PHttpChannel::Msg_OnStartRequest","EventDispatcher::Dispatch","EventDispatcher::Dispatch pagehide","AutoEntryScript EventListener.handleEvent","DebuggerProgressListener.prototype.onWindowHidden< (resource://devtools/shared/base-loader.js -> resource://devtools/server/actors/targets/browsing-context.js:1589:55)","AutoEntryScript nsGlobalWindowInner report new global","makeDebugger/dbg.onNewGlobalObject (resource://devtools/shared/base-loader.js -> resource://devtools/server/actors/utils/make-debugger.js:72:34)","_shouldAddNewGlobalAsDebuggee (resource://devtools/shared/base-loader.js -> resource://devtools/server/actors/targets/browsing-context.js:529:31)","exports.unwrapDebuggerObjectGlobal (resource://devtools/shared/base-loader.js -> resource://devtools/server/actors/thread.js:2179:37)","EventDispatcher::Dispatch DOMWindowCreated","DebuggerProgressListener.prototype.onWindowCreated< (resource://devtools/shared/base-loader.js -> resource://devtools/server/actors/targets/browsing-context.js:1559:56)","_windowReady (resource://devtools/shared/base-loader.js -> resource://devtools/server/actors/targets/browsing-context.js:1259:14)","_updateChildDocShells (resource://devtools/shared/base-loader.js -> resource://devtools/server/actors/targets/browsing-context.js:810:23)","_notifyDocShellsUpdate (resource://devtools/shared/base-loader.js -> resource://devtools/server/actors/targets/browsing-context.js:797:24)","_docShellsToWindows (resource://devtools/shared/base-loader.js -> resource://devtools/server/actors/targets/browsing-context.js:793:0)","write (resource://devtools/shared/base-loader.js -> resource://devtools/shared/protocol.js:389:11)","relayTargetActorWindowReady (resource://devtools/shared/base-loader.js -> resource://devtools/server/actors/highlighters.js:669:39)","_onWindowReady (resource://devtools/shared/base-loader.js -> resource://devtools/server/actors/highlighters/utils/markup.js:305:16)","onFrameLoad (resource://devtools/shared/base-loader.js -> resource://devtools/server/actors/inspector/walker.js:1854:23)","bind (self-hosted:922:0)","nsObserverService::NotifyObservers content-document-global-created","observe (chrome://global/content/process-content.js:44:9)","WindowDestroyedEvent::Run","nsObserverService::NotifyObservers inner-window-destroyed","DebuggerProgressListener.prototype.observe< (resource://devtools/shared/base-loader.js -> resource://devtools/server/actors/targets/browsing-context.js:1613:48)","_windowDestroyed (resource://devtools/shared/base-loader.js -> resource://devtools/server/actors/targets/browsing-context.js:1294:18)","_onWindowDestroyed (resource://devtools/shared/base-loader.js -> resource://devtools/server/actors/reflow.js:160:30)","_stopListeners (resource://devtools/shared/base-loader.js -> resource://devtools/server/actors/reflow.js:476:16)","EventTarget.removeEventListener","PVsync::Msg_Notify","nsRefreshDriver::Tick","AutoEntryScript FrameRequestCallback","onProgressChange (resource://gre/modules/WebProgressChild.jsm:117:0)","_send (resource://gre/modules/WebProgressChild.jsm:90:0)","ContentFrameMessageManager.sendAsyncMessage","nsHtml5TreeOpExecutor::RunFlushLoop","_saveStackTrace (resource://devtools/shared/base-loader.js -> resource://devtools/server/actors/network-monitor/stack-trace-collector.js:44:17)","nsIncrementalStreamLoader::OnStopRequest","AutoEntryScript <script> element","nsJSUtils::ExecutionContext","onNewScript (resource://devtools/shared/base-loader.js -> resource://devtools/server/actors/thread.js:1861:23)","_addSource (resource://devtools/shared/base-loader.js -> resource://devtools/server/actors/thread.js:1909:0)","createNonSourceMappedActor (resource://devtools/shared/base-loader.js -> resource://devtools/server/actors/utils/TabSources.js:291:38)","mozJSSubScriptLoader::DoLoadSubScriptWithOptions resource://devtools/server/actors/source.js","script emit","resource://devtools/shared/base-loader.js -> resource://devtools/server/actors/source.js:1:0","mozJSSubScriptLoader::DoLoadSubScriptWithOptions resource://devtools/server/actors/breakpoint.js","resource://devtools/shared/base-loader.js -> resource://devtools/server/actors/breakpoint.js:1:0","source (resource://devtools/shared/base-loader.js -> resource://devtools/server/actors/utils/TabSources.js:109:18)","cls (resource://devtools/shared/base-loader.js -> resource://devtools/shared/protocol.js:1261:22)","initialize (resource://devtools/shared/base-loader.js -> resource://devtools/server/actors/source.js:143:0)","a (https://cdn.jsdelivr.net/npm/citation-js:1:0)","require<[1]< (https://cdn.jsdelivr.net/npm/citation-js:1:0)","require<[1]</< (https://cdn.jsdelivr.net/npm/citation-js:1:465)","require<[90]< (https://cdn.jsdelivr.net/npm/citation-js:1:541853)","require<[128]< (https://cdn.jsdelivr.net/npm/citation-js:1:0)","require<[136]< (https://cdn.jsdelivr.net/npm/citation-js:1:0)","require<[182]< (https://cdn.jsdelivr.net/npm/citation-js:1:0)","require<[211]</e.exports (https://cdn.jsdelivr.net/npm/citation-js:1:604063)","require<[127]< (https://cdn.jsdelivr.net/npm/citation-js:1:0)","require<[171]< (https://cdn.jsdelivr.net/npm/citation-js:1:0)","require<[166]< (https://cdn.jsdelivr.net/npm/citation-js:1:0)","require<[167]< (https://cdn.jsdelivr.net/npm/citation-js:1:0)","require<[281]< (https://cdn.jsdelivr.net/npm/citation-js:1:0)","require<[173]</e.exports (https://cdn.jsdelivr.net/npm/citation-js:1:0)","require<[292]< (https://cdn.jsdelivr.net/npm/citation-js:1:625912)","require<[186]< (https://cdn.jsdelivr.net/npm/citation-js:1:0)","require<[332]< (https://cdn.jsdelivr.net/npm/citation-js:1:0)","require<[330]< (https://cdn.jsdelivr.net/npm/citation-js:1:0)","require<[328]< (https://cdn.jsdelivr.net/npm/citation-js:1:0)","require<[195]</e.exports (https://cdn.jsdelivr.net/npm/citation-js:1:0)","require<[195]</e.exports/< (https://cdn.jsdelivr.net/npm/citation-js:1:587760)","require<[240]< (https://cdn.jsdelivr.net/npm/citation-js:1:612578)","require<[234]< (https://cdn.jsdelivr.net/npm/citation-js:1:0)","reduce (self-hosted:327:0)","require<[230]< (https://cdn.jsdelivr.net/npm/citation-js:1:0)","lastIndexOf (self-hosted:147:0)","js::SavedStacks::saveCurrentStack","require<[311]< (https://cdn.jsdelivr.net/npm/citation-js:1:0)","require<[311]</< (https://cdn.jsdelivr.net/npm/citation-js:1:635777)","require<[314]< (https://cdn.jsdelivr.net/npm/citation-js:1:0)","require<[131]< (https://cdn.jsdelivr.net/npm/citation-js:1:0)","require<[131]</b< (https://cdn.jsdelivr.net/npm/citation-js:1:0)","replace (self-hosted:5573:0)","[Symbol.replace] (self-hosted:4803:0)","RegExpReplaceSlowPath (self-hosted:4849:0)","require<[296]< (https://cdn.jsdelivr.net/npm/citation-js:1:0)","require<[296]</C< (https://cdn.jsdelivr.net/npm/citation-js:1:0)","require<[247]< (https://cdn.jsdelivr.net/npm/citation-js:1:0)","require<[115]< (https://cdn.jsdelivr.net/npm/citation-js:1:0)","require<[117]</e.exports (https://cdn.jsdelivr.net/npm/citation-js:1:0)","setStrong (https://cdn.jsdelivr.net/npm/citation-js:1:0)","require<[149]</e.exports (https://cdn.jsdelivr.net/npm/citation-js:1:0)","require<[343]< (https://cdn.jsdelivr.net/npm/citation-js:1:0)","require<[210]< (https://cdn.jsdelivr.net/npm/citation-js:1:603557)","require<[209]< (https://cdn.jsdelivr.net/npm/citation-js:1:0)","require<[349]< (https://cdn.jsdelivr.net/npm/citation-js:1:0)","require<[208]< (https://cdn.jsdelivr.net/npm/citation-js:1:0)","require<[208]</Mt< (https://cdn.jsdelivr.net/npm/citation-js:1:594336)","ArrayToLocaleString (self-hosted:632:0)","toLocaleString (self-hosted:4365:0)","InitializeNumberFormat (self-hosted:3504:0)","SetNumberFormatDigitOptions (self-hosted:3468:0)","getInternals (self-hosted:2125:0)","resolveNumberFormatInternals (self-hosted:3420:0)","availableLocales (self-hosted:3409:0)","ResolveLocale (self-hosted:1941:0)","BestFitMatcher (self-hosted:1907:0)","LookupMatcher (self-hosted:1891:0)","DefaultLocale (self-hosted:1795:0)","availableLocales (self-hosted:1345:0)","availableLocales (self-hosted:2531:0)","require<[208]</e.exports (https://cdn.jsdelivr.net/npm/citation-js:1:0)","require<[352]< (https://cdn.jsdelivr.net/npm/citation-js:1:0)","require<[353]< (https://cdn.jsdelivr.net/npm/citation-js:1:0)","require<[208]</e.exports/< (https://cdn.jsdelivr.net/npm/citation-js:1:598696)","toLocaleString (self-hosted:7022:0)","require<[348]< (https://cdn.jsdelivr.net/npm/citation-js:1:0)","require<[351]< (https://cdn.jsdelivr.net/npm/citation-js:1:0)","require<[208]</e.exports/< (https://cdn.jsdelivr.net/npm/citation-js:1:598467)","require<[346]< (https://cdn.jsdelivr.net/npm/citation-js:1:0)","require<[208]</e.exports/< (https://cdn.jsdelivr.net/npm/citation-js:1:598639)","slice (self-hosted:6873:0)","TypedArraySpeciesCreateWithLength (self-hosted:6483:0)","require<[298]< (https://cdn.jsdelivr.net/npm/citation-js:1:0)","require<[298]</f< (https://cdn.jsdelivr.net/npm/citation-js:1:0)","construct (self-hosted:4622:0)","require<[96]< (https://cdn.jsdelivr.net/npm/citation-js:1:552969)","require<[361]< (https://cdn.jsdelivr.net/npm/citation-js:1:0)","require<[367]< (https://cdn.jsdelivr.net/npm/citation-js:1:659723)","require<[365]< (https://cdn.jsdelivr.net/npm/citation-js:1:659138)","require<[379]< (https://cdn.jsdelivr.net/npm/citation-js:1:0)","require<[379]</< (https://cdn.jsdelivr.net/npm/citation-js:1:0)","_emitNewSource/< (resource://devtools/shared/base-loader.js -> resource://devtools/server/actors/utils/TabSources.js:207:45)","onNewSourceEvent (resource://devtools/shared/base-loader.js -> resource://devtools/server/actors/thread.js:1871:28)","form (resource://devtools/shared/base-loader.js -> resource://devtools/server/actors/source.js:223:16)","get url (resource://devtools/shared/base-loader.js -> resource://devtools/server/actors/source.js:199:9)","getSourceURL (resource://devtools/shared/base-loader.js -> resource://devtools/server/actors/source.js:39:21)","ScriptLoader::ProcessScriptElement ","_mapSourceToAddon (resource://devtools/shared/base-loader.js -> resource://devtools/server/actors/source.js:254:29)","http://localhost/~larsgw/Citation/dev/profiler.html:3:0","require<[\"citation-js\"]< (https://cdn.jsdelivr.net/npm/citation-js:1:0)","require<[11]< (https://cdn.jsdelivr.net/npm/citation-js:1:0)","require<[4]< (https://cdn.jsdelivr.net/npm/citation-js:1:0)","require<[7]< (https://cdn.jsdelivr.net/npm/citation-js:1:0)","require<[31]< (https://cdn.jsdelivr.net/npm/citation-js:1:0)","require<[32]< (https://cdn.jsdelivr.net/npm/citation-js:1:0)","require<[32]</u< (https://cdn.jsdelivr.net/npm/citation-js:1:0)","a (https://cdn.jsdelivr.net/npm/citation-js:1:39144)","o (https://cdn.jsdelivr.net/npm/citation-js:1:38978)","require<[27]< (https://cdn.jsdelivr.net/npm/citation-js:1:0)","require<[47]< (https://cdn.jsdelivr.net/npm/citation-js:1:60928)","require<[44]< (https://cdn.jsdelivr.net/npm/citation-js:1:0)","require<[48]< (https://cdn.jsdelivr.net/npm/citation-js:1:0)","require<[33]< (https://cdn.jsdelivr.net/npm/citation-js:1:0)","require<[8]< (https://cdn.jsdelivr.net/npm/citation-js:1:0)","require<[40]< (https://cdn.jsdelivr.net/npm/citation-js:1:0)","require<[37]< (https://cdn.jsdelivr.net/npm/citation-js:1:0)","require<[380]< (https://cdn.jsdelivr.net/npm/citation-js:1:0)","require<[381]< (https://cdn.jsdelivr.net/npm/citation-js:1:0)","require<[372]< (https://cdn.jsdelivr.net/npm/citation-js:1:663457)","Ion script compilation","require<[38]< (https://cdn.jsdelivr.net/npm/citation-js:1:0)","require<[369]< (https://cdn.jsdelivr.net/npm/citation-js:1:661408)","require<[382]< (https://cdn.jsdelivr.net/npm/citation-js:1:0)","s (https://cdn.jsdelivr.net/npm/citation-js:1:0)","require<[13]< (https://cdn.jsdelivr.net/npm/citation-js:1:0)","require<[20]< (https://cdn.jsdelivr.net/npm/citation-js:1:0)","require<[21]< (https://cdn.jsdelivr.net/npm/citation-js:1:0)","value (https://cdn.jsdelivr.net/npm/citation-js:1:43565)","value (https://cdn.jsdelivr.net/npm/citation-js:1:40740)","value (https://cdn.jsdelivr.net/npm/citation-js:1:43399)","test (self-hosted:5484:0)","require<[89]< (https://cdn.jsdelivr.net/npm/citation-js:1:0)","require<[50]< (https://cdn.jsdelivr.net/npm/citation-js:1:0)","require<[52]< (https://cdn.jsdelivr.net/npm/citation-js:1:0)","require<[54]< (https://cdn.jsdelivr.net/npm/citation-js:1:0)","require<[57]< (https://cdn.jsdelivr.net/npm/citation-js:1:0)","require<[70]< (https://cdn.jsdelivr.net/npm/citation-js:1:0)","require<[72]< (https://cdn.jsdelivr.net/npm/citation-js:1:0)","require<[77]< (https://cdn.jsdelivr.net/npm/citation-js:1:0)","require<[80]< (https://cdn.jsdelivr.net/npm/citation-js:1:0)","require<[83]< (https://cdn.jsdelivr.net/npm/citation-js:1:0)","require<[85]< (https://cdn.jsdelivr.net/npm/citation-js:1:0)","require<[394]< (https://cdn.jsdelivr.net/npm/citation-js:1:706282)","require<[398]< (https://cdn.jsdelivr.net/npm/citation-js:1:0)","PBrowser::Msg_SynthMouseMoveEvent","nsViewManager::DispatchEvent","EventDispatcher::Dispatch DOMHeadElementParsed","bound (self-hosted:993:0)","handleActorEvent (resource://gre/modules/ActorManagerChild.jsm:86:0)","handleEvent (resource:///actors/LinkHandlerChild.jsm:153:0)","onHeadParsed (resource:///actors/LinkHandlerChild.jsm:43:0)","onPageShow (resource:///modules/FaviconLoader.jsm:490:12)","loadIcons (resource:///modules/FaviconLoader.jsm:452:11)","FaviconLoad (resource:///modules/FaviconLoader.jsm:67:13)","load (resource:///modules/FaviconLoader.jsm:95:0)","EventDispatcher::Dispatch DOMContentLoaded","_insert (resource://devtools/shared/base-loader.js -> resource://devtools/server/actors/highlighters/utils/markup.js:242:0)","loadSheet (resource://devtools/shared/base-loader.js -> resource://devtools/shared/layout/utils.js:789:18)","css::Loader::ParseSheet","_buildMarkup (resource://devtools/shared/base-loader.js -> resource://devtools/server/actors/highlighters/accessible.js:86:14)","buildMarkup (resource://devtools/shared/base-loader.js -> resource://devtools/server/actors/highlighters/utils/accessibility.js:70:13)","set Element.className","form (resource://devtools/shared/base-loader.js -> resource://devtools/server/actors/inspector/node.js:97:16)","PresShell::DoFlushPendingNotifications Layout","PresShell::DoReflow http://localhost/~larsgw/Citation/dev/profiler.html","EventDispatcher::Dispatch pageshow","handleEvent (resource:///actors/PageStyleChild.jsm:49:0)","sendStyleSheetInfo (resource:///actors/PageStyleChild.jsm:16:0)","getViewer (resource:///actors/PageStyleChild.jsm:12:0)","_navigate (resource://devtools/shared/base-loader.js -> resource://devtools/server/actors/targets/browsing-context.js:1371:11)","PresShell::Paint http://localhost/~larsgw/Citation/dev/profiler.html","nsLayoutUtils::PaintFrame","nsDisplayList::PaintRoot","PTexture::Msg___delete__","TextureChild::ActorDestroy","throw (self-hosted:1219:0)","nsCycleCollector_forgetSkippable","addFrame (resource://devtools/shared/base-loader.js -> resource://devtools/server/actors/utils/stack.js:52:10)","PCompositorBridge::Msg_DidComposite","EventDispatcher::Dispatch MozAfterPaint","onPaintWhenWaitedFor (resource:///actors/AboutReaderChild.jsm:133:0)","isProbablyReaderable (resource://gre/modules/Readerable.jsm:137:0)","isProbablyReaderable (resource://gre/modules/Readerable.jsm:49:0)","some (self-hosted:203:0)","AutoEntryScript encode bytecode","querySelector (resource://devtools/shared/base-loader.js -> resource://devtools/server/actors/inspector/walker.js:931:25)","attachElement (resource://devtools/shared/base-loader.js -> resource://devtools/server/actors/inspector/walker.js:404:25)","attachElements (resource://devtools/shared/base-loader.js -> resource://devtools/server/actors/inspector/walker.js:418:26)","_ref (resource://devtools/shared/base-loader.js -> resource://devtools/server/actors/inspector/walker.js:325:16)","initialize (resource://devtools/shared/base-loader.js -> resource://devtools/server/actors/inspector/node.js:45:22)","get displayType (resource://devtools/shared/base-loader.js -> resource://devtools/server/actors/inspector/node.js:223:17)","get computedStyle (resource://devtools/shared/base-loader.js -> resource://devtools/server/actors/inspector/node.js:213:19)","CssLogic.getComputedStyle (resource://devtools/shared/base-loader.js -> resource://devtools/server/actors/inspector/css-logic.js:671:36)","Window.getComputedStyle","ensurePathToRoot (resource://devtools/shared/base-loader.js -> resource://devtools/server/actors/inspector/walker.js:612:28)","sendReturn (resource://devtools/shared/base-loader.js -> resource://devtools/shared/protocol.js:1200:27)","write (resource://devtools/shared/base-loader.js -> resource://devtools/shared/protocol.js:601:17)","hasListeners (resource://devtools/shared/base-loader.js -> resource://devtools/server/actors/inspector/event-parsers.js:163:26)","read (resource://devtools/shared/base-loader.js -> resource://devtools/shared/protocol.js:564:16)","children (resource://devtools/shared/base-loader.js -> resource://devtools/server/actors/inspector/walker.js:668:0)","_getChildren (resource://devtools/shared/base-loader.js -> resource://devtools/server/actors/inspector/walker.js:693:0)","_readForward (resource://devtools/shared/base-loader.js -> resource://devtools/server/actors/inspector/walker.js:889:24)","get numChildren (resource://devtools/shared/base-loader.js -> resource://devtools/server/actors/inspector/node.js:184:17)","countChildren (resource://devtools/shared/base-loader.js -> resource://devtools/server/actors/inspector/walker.js:640:25)","parentNode (resource://devtools/shared/base-loader.js -> resource://devtools/server/actors/inspector/walker.js:471:22)","rawParentNode (resource://devtools/shared/base-loader.js -> resource://devtools/server/actors/inspector/walker.js:480:25)","isAnonymous (resource://devtools/shared/base-loader.js -> resource://devtools/shared/layout/utils.js:517:20)","getRootBindingParent (resource://devtools/shared/base-loader.js -> resource://devtools/shared/layout/utils.js:480:29)","hasListeners (resource://devtools/shared/base-loader.js -> resource://devtools/server/actors/inspector/event-parsers.js:96:26)","jQueryLiveGetListeners (resource://devtools/shared/base-loader.js -> resource://devtools/server/actors/inspector/event-parsers.js:322:31)","nsLayoutUtils::GetFrameForPoint","nsLayoutUtils::GetFramesForArea","read (resource://devtools/shared/base-loader.js -> resource://devtools/shared/protocol.js:517:16)","read (resource://devtools/shared/base-loader.js -> resource://devtools/shared/protocol.js:314:10)","lastChild (resource://devtools/shared/base-loader.js -> resource://devtools/server/actors/inspector/document-walker.js:119:21)","children/<.nodes< (resource://devtools/shared/base-loader.js -> resource://devtools/server/actors/inspector/walker.js:673:23)","manageNode (resource://devtools/shared/base-loader.js -> resource://devtools/server/actors/inspector/custom-element-watcher.js:51:12)","_isValidNode (resource://devtools/shared/base-loader.js -> resource://devtools/server/actors/inspector/custom-element-watcher.js:132:14)","isDocumentElement (resource://devtools/shared/base-loader.js -> resource://devtools/server/actors/inspector/node.js:70:29)","_getElementRules (resource://devtools/shared/base-loader.js -> resource://devtools/server/actors/styles.js:600:0)","getAppliedProps (resource://devtools/shared/base-loader.js -> resource://devtools/server/actors/styles.js:687:0)","Window.requestAnimationFrame","PBrowser::Msg_RealMouseButtonEvent","EventDispatcher::Dispatch mouseout","AutoEntryScript ChromeUtils::IdleDispatch handler","sendWhenIdle/< (resource:///modules/sessionstore/ContentSessionStore.jsm:759:0)","sendWhenIdle (resource:///modules/sessionstore/ContentSessionStore.jsm:744:0)","send (resource:///modules/sessionstore/ContentSessionStore.jsm:771:0)","collectFrom/< (resource:///modules/sessionstore/ContentSessionStore.jsm:273:0)","collect (resource://gre/modules/sessionstore/SessionHistory.jsm:29:0)","collect (resource://gre/modules/sessionstore/SessionHistory.jsm:72:0)","collect/< (resource:///modules/sessionstore/ContentSessionStore.jsm:548:0)","collect (resource:///modules/sessionstore/SessionStorage.jsm:33:9)","collect (resource:///modules/sessionstore/SessionStorage.jsm:73:0)","forEachNonDynamicChildFrame (resource:///modules/sessionstore/SessionStorage.jsm:54:0)","collect/< (resource:///modules/sessionstore/SessionStorage.jsm:78:41)","_readEntry (resource:///modules/sessionstore/SessionStorage.jsm:176:12)","receiveMessage/< (resource://gre/actors/ThumbnailsChild.jsm:44:43)","shouldStoreContentThumbnail (resource://gre/modules/PageThumbUtils.jsm:292:29)","get originalDocShell (resource://devtools/shared/base-loader.js -> resource://devtools/server/actors/targets/browsing-context.js:381:22)","nsJSContext::RunCycleCollectorSlice","nsCycleCollector_collectSlice","actorBridgeWithSpec/< (resource://devtools/shared/base-loader.js -> resource://devtools/server/actors/common.js:326:24)","_onRecordingStopping (resource://devtools/shared/base-loader.js -> resource://devtools/server/actors/performance.js:110:32)","getProfile (resource://devtools/shared/base-loader.js -> resource://devtools/server/performance/profiler.js:444:12)","getProfile (resource://devtools/shared/base-loader.js -> resource://devtools/server/performance/profiler.js:186:24)","RefreshDriverTick","Scripts","Navigation::Start","DOMEvent","Load 7: http://localhost/~larsgw/Citation/dev/profiler.html","IdleForgetSkippable","Unload","Styles","Load 8: https://cdn.jsdelivr.net/npm/citation-js","LongTask","Navigation::DOMInteractive","Reflow","PresShell::DoFlushPendingNotifications InterruptibleLayout","DOMContentFlushed after 378ms for URL http://localhost/~larsgw/Citation/dev/profiler.html, foreground tab","Load 9: http://localhost/favicon.ico","DOMContentLoaded","PresShell::DoFlushPendingNotifications Style","RestyleManager::ProcessRestyledFrames","nsCSSFrameConstructor::ContentRangeInserted","Navigation::DOMComplete","Load","DisplayList","Non-blank paint after 395ms for URL http://localhost/~larsgw/Citation/dev/profiler.html, foreground tab","LayerBuilding","Rasterize","ForwardTransaction","DisplayListResources","ForgetSkippable","CCSlice","IdleCCSlice"]}],"pausedRanges":[],"processes":[]},"configuration":{"withMarkers":true,"withTicks":true,"withMemory":false,"withAllocations":false,"allocationsSampleProbability":0.05,"allocationsMaxLogLength":125000,"bufferSize":10000000,"sampleFrequency":1},"systemHost":{"appid":"{ec8030f7-c20a-464f-9b0e-13a3a9e97384}","apptype":"firefox","vendor":"Mozilla","name":"Firefox","version":"64.0","appbuildid":"20181212002647","platformbuildid":"20181212002647","geckobuildid":"20181212002647","platformversion":"64.0","geckoversion":"64.0","locale":"en-US","endianness":"LE","hostname":"","os":"Linux","platform":"Linux","hardware":"unknown","arch":"x86_64","processor":"x86_64","compiler":"gcc3","profile":"","channel":"default","brandName":"Mozilla Firefox"},"systemClient":{"appid":"{ec8030f7-c20a-464f-9b0e-13a3a9e97384}","apptype":"firefox","vendor":"Mozilla","name":"Firefox","version":"64.0","appbuildid":"20181212002647","platformbuildid":"20181212002647","geckobuildid":"20181212002647","platformversion":"64.0","geckoversion":"64.0","locale":"en-US","endianness":"LE","hostname":"debian","os":"Linux","platform":"Linux","hardware":"unknown","arch":"x86_64","processor":"x86_64","compiler":"gcc3","profile":"default","channel":"default","dpi":142.13470458984375,"useragent":"Mozilla/5.0 (X11; Linux x86_64; rv:64.0) Gecko/20100101 Firefox/64.0","width":1920,"height":1080,"physicalWidth":1920,"physicalHeight":1080,"brandName":"Mozilla Firefox"},"fileType":"Recorded Performance Data","version":2}
